# Supplementary material for: The impact of teaching approach on horse and rider biomechanics during riding lessons
Source: Heliyon. 2025 Jan 14;11(2):e41947. doi: 10.1016/j.heliyon.2025.e41947 (PMC11791127; doi:10.1016/j.heliyon.2025.e41947)
Supplement: Multimedia component 2 [file mmc2.zip]

Archive with 1 entries (1 files):
- S2_File.m
