# Supplementary material for: The impact of teaching approach on horse and rider biomechanics during riding lessons
Source: Heliyon. 2025 Jan 14;11(2):e41947. doi: 10.1016/j.heliyon.2025.e41947 (PMC11791127; doi:10.1016/j.heliyon.2025.e41947)
Supplement: Multimedia component 2 [file mmc2.zip › S2_File.m]

classdef StrideClassifier
    % Expected usage: first load a table into MATLAB using the readtable() built in function. 
    % Then create an instance of this class, and call add_table() with the table to add data to the object. 
    % Finally, first call label_gaits() and then classify_strides() to process the table.
    % Note: the code expects the table to include both left and right hind limb strides.
    
    properties
        T = table
        gaitClasses = ["walk", "trot", "canterL", "canterR", "undefined", "unknown"]
        % gaitClasses can be renamed - but order matters! Or else the gaitValues won't match
        gaitValues = [1, 3, 5, 6, nan, 1]

        tolerance = [10, 10, 10] % for gait classification

        limitUnknown = 4 % minimum number of consecutive undefined steps to be classified as unknown exercise

        stdurColumns = ["stride_start", "stride_end"]
        sortColumns = ["Serial", "stride_start"]
        splitlimbColumn = "split_limb"
    end
    properties % (Access = protected)
        fileSerial
        strideDur
        inClass
        splitlimb

        priorSerial
        priorGait
        currGait
        isTransition
        transStrides
        transSerial
        prevTrans
        newGaitStrides
        oldGaitStrides

        row

        valueMap
        dirStr
        currDir
    end

    methods
        function obj = StrideClassifier()
            % Constructor does nothing in case you want to change some settings properties 
            % before adding the table to be processed.           
        end

        function obj = add_table(obj, T)
            % Add table to be processed
            %  T - table with consecutive strides, expected to include both left and right hind limb split.
            %
            obj.T = sortrows(T, find(ismember(T.Properties.VariableNames, obj.sortColumns)));

            obj.fileSerial = obj.T.(obj.sortColumns(1));
            obj.strideDur =  obj.T.(obj.stdurColumns(2)) - obj.T.(obj.stdurColumns(1));
            obj.splitlimb =  obj.T.(obj.splitlimbColumn);
            if any(strcmp(obj.T.Properties.VariableNames, "gait"))
                obj.inClass =  string(obj.T.gait);
            end
            if any(strcmp(T.Properties.VariableNames, 'direction'))
                T.direction = string(T.direction);
            end
            
            obj.valueMap = struct('walk',      obj.gaitValues(strcmp(obj.gaitClasses, "walk")), ...
                                  'trot',      obj.gaitValues(strcmp(obj.gaitClasses, "trot")), ...
                                  'canterL',   obj.gaitValues(strcmp(obj.gaitClasses, "canterL")), ...
                                  'canterR',   obj.gaitValues(strcmp(obj.gaitClasses, "canterR")), ...
                                  'undefined', obj.gaitValues(strcmp(obj.gaitClasses, "undefined")), ...
                                  'unknown',   obj.gaitValues(strcmp(obj.gaitClasses, "unknown")));            
        end
    

        function obj = label_gaits(obj)
            % Label gaits based on duration in percentage of stride time between limb placements, 
            % plus using stride duration as an extra check.
            
            % prepare
            obj.T.gait = repmat("undefined", size(obj.T,1), 1);
            
            % classify gaits based on temporal data, with tolerance
            obj.T.gait((obj.T.AP_lhrf > -25-obj.tolerance(1) & obj.T.AP_lhrf < -25+obj.tolerance(1)) ...
                     & (obj.T.AP_rhlf > -25-obj.tolerance(1) & obj.T.AP_rhlf < -25+obj.tolerance(1)) ...
                     &  obj.T.stance_dur > 0.5 & obj.T.stride_dur > 0.8)                              = obj.gaitClasses(1); % "walk";
            obj.T.gait(abs(obj.T.AP_lhrf) < obj.tolerance(2) & abs(obj.T.AP_rhlf) < obj.tolerance(2)) = obj.gaitClasses(2); % "trot";
            obj.T.gait(obj.T.AP_lhrf > -10 & obj.T.AP_rhlf < -40+obj.tolerance(3) ...
                     &  obj.T.stride_dur < 0.9)                                                       = obj.gaitClasses(3); % "canterL";
            obj.T.gait(obj.T.AP_rhlf > -10 & obj.T.AP_lhrf < -40+obj.tolerance(3) ...
                     &  obj.T.stride_dur < 0.9)                                                       = obj.gaitClasses(4); % "canterR"; 
            obj.T.gait = categorical(obj.T.gait, [obj.gaitClasses(1:end-1), "invalid"]);                 
                     
            % exclude weird strides
            Ttmp = table;
            Ttmp.ldl_to = (obj.T.to_rf - obj.T.to_lh) ./ obj.T.stride_dur * 100;
            Ttmp.rdl_to = (obj.T.to_lf - obj.T.to_rh) ./ obj.T.stride_dur * 100; 
            ind_l = strcmp(obj.T.split_limb, 'lh');
            ind_r = strcmp(obj.T.split_limb, 'rh');
            Ttmp{ind_l, 'step_dur_to'} = (obj.T{ind_l, 'to_rh'}-obj.T{ind_l, 'to_lh'})./obj.T{ind_l, 'stride_dur'};
            Ttmp{ind_r, 'step_dur_to'} = (obj.T{ind_r, 'to_lh'}-obj.T{ind_r, 'to_rh'})./obj.T{ind_r, 'stride_dur'};
            Ttmp.step_diff_fcto = (obj.T.step_dur - Ttmp.step_dur_to) ./ obj.T.stride_dur;
            Ttmp.step_diff_fcto_diff_fd = diff([NaN; Ttmp.step_diff_fcto]);
            Ttmp.step_diff_fcto_diff_bk = diff([Ttmp.step_diff_fcto; NaN]);
            Ttmp(2:end, 3:6) = Ttmp(1:end-1, 3:6);
            
            obj.T.gait(Ttmp.step_diff_fcto < -0.6) = "invalid";
            idxs = find((Ttmp.step_diff_fcto   < -0.35  | Ttmp.step_diff_fcto         > 0.35) ...
                & (Ttmp.step_diff_fcto_diff_fd < -0.35  | Ttmp.step_diff_fcto_diff_bk > 0.35));
            obj.T.gait(idxs) = "invalid";
            obj.T.include = obj.T.gait ~= "invalid";
            
        end % label_gaits
        

        function obj = classify_strides(obj)
            % Identify strides that belong to a transition and label preparation and post phases 
            % for each transition.

            obj.T.activity = string(obj.T.gait);
            obj.T.trans_serial = nan(size(obj.T,1),1);
            obj.T.up_trans = repmat("None", size(obj.T,1),1);
            obj.T.down_trans = repmat("None", size(obj.T,1),1);
            obj.priorSerial = 0;
            for r = 1:size(obj.T, 1)
                obj.row = r;
                % Reset state for each meaurement
                if obj.fileSerial(obj.row) ~= obj.priorSerial
                    % it's new file -> reset state
                    obj.priorSerial =    obj.fileSerial(obj.row);
                    obj.priorGait =      "";
                    obj.currGait =       "";
                    obj.isTransition =  false;
                    obj.transStrides =   0;
                    obj.prevTrans   =   obj.row;
                    obj.transSerial  =   1;
                    obj.newGaitStrides = 0;
                    obj.oldGaitStrides = 0;
                    success = [];
                end
                % Handle faulty strides
                if strcmp(obj.inClass(obj.row), "invalid")
                    if obj.isTransition
                        obj.transStrides = obj.transStrides + 1;
                    end
                    continue
                end
                % Detect start of transition
                if strcmp(obj.inClass(obj.row), obj.gaitClasses(end-1))
                    % if gait is undefined we may be in a transtion
                    if ~obj.isTransition
                        obj.isTransition = true;
                    else
                        % add one stride plus accumulated new gait strides
                        obj.transStrides = obj.transStrides + 1 + obj.newGaitStrides;
                        obj.oldGaitStrides = 0;
                        obj.newGaitStrides = 0;
                    end
                elseif (obj.priorGait == "")
                    % first stride in a defined gait in new measurement
                    obj.priorGait = obj.inClass(obj.row);
                    obj.currGait = obj.inClass(obj.row);
                    obj.isTransition = false;
                    obj.transStrides = 0;
                    continue
                elseif ~strcmp(obj.inClass(obj.row), obj.priorGait)
                    % we are in a new defined gait
                    if obj.newGaitStrides == 0
                        % first stride in new gait
                        obj.currGait = obj.inClass(obj.row);
                        if ~obj.isTransition
                            % we are in a new gait without passing over undefined
                            obj.isTransition = true;
                        end
                    end
                    if strcmp(obj.inClass(obj.row), obj.currGait)
                        % second stride in same gait
                        obj.newGaitStrides = obj.newGaitStrides + 1;
                    elseif obj.isTransition
                        % first step in a different defined gait
                        obj.newGaitStrides = 1;
                        obj.currGait = obj.inClass(obj.row);
                    end
                elseif obj.isTransition
                    % back to prior gait after undefined strides
                    obj.transStrides = obj.transStrides + 1;
                    obj.oldGaitStrides = obj.oldGaitStrides + 1;
                end
                if obj.isTransition && (obj.oldGaitStrides >= 2 || obj.newGaitStrides >= 2)
                    endind = obj.row - 2;
                    if obj.oldGaitStrides >= 2
                        % confirms we are back to previous gait
                        startind = obj.row - obj.transStrides;
                        if endind+1 - startind - sum(contains(obj.inClass(startind:endind), obj.priorGait)) ...
                                >= obj.limitUnknown
                            % maybe transition attempt or other exercise?
                            obj.T.activity(startind:endind) = obj.gaitClasses(end);
                        else
                            obj.isTransition = false;
                        end
                    elseif obj.newGaitStrides >= 2
                        % two full strides in the new gait confirms a transition
                        startind = obj.row - obj.transStrides - 2;
                        obj.T.activity(startind:endind) = strjoin([obj.priorGait, "_", obj.currGait], "");
                        success = 2;
                    end
                    if obj.isTransition
                        % transition confirmed -> label transition phases
                        obj.currGait = obj.inClass(obj.row);
                        if strcmp(obj.T.activity(startind), obj.gaitClasses(end))
                            % unknown, likely walk-ish
                            success = 0;
                            % split trans in three up/mid/down
                            dur = endind - startind + 1;
                            tstarts_idx = [startind, endind - floor(dur/3)+1];
                            tends_idx = [startind + floor(dur/3)-1, endind];
                        else
                            tstarts_idx = startind;
                            tends_idx = endind;
                        end
                        if isempty(success) % not set to 0 or 2 above
                            success = 1;
                        end
                        for ts = 1:length(tstarts_idx)
                            start_idx = tstarts_idx(ts);
                            end_idx = tends_idx(ts);
                            % clear if this section was labeled in previous trans
                            obj.T{start_idx:end_idx+8,"up_trans"}   = "None";
                            obj.T{start_idx:end_idx+8,"down_trans"} = "None";  
                            from_gait = obj.priorGait;
                            to_gait = obj.currGait;
                            if strcmp(from_gait, to_gait)
                                if strcmp(obj.T.activity(end_idx+1), obj.gaitClasses(end))
                                    to_gait = "walk";
                                elseif strcmp(obj.T.activity(start_idx-1), obj.gaitClasses(end))
                                    from_gait = "walk";
                                end
                            end
                            if obj.valueMap.(to_gait) - obj.valueMap.(from_gait)          >=  2
                                trans_type = "up_trans";
                            elseif obj.valueMap.(to_gait) - obj.valueMap.(from_gait)      <= -2
                                trans_type = "down_trans";
                            elseif abs(obj.valueMap.(to_gait) - obj.valueMap.(from_gait)) ==  1
                                trans_type = "up_trans"; % no own column for now...
                            else
                                continue
                            end
                            % avoid including other defined gaits of transitions in prep and post
                            prep_st = find(diff([0; ismember(obj.T.activity(start_idx-8:start_idx-1), ...
                                [from_gait, obj.gaitClasses(end-1), "invalid"])]), 1, "last") + start_idx-9;
                            prep_st = max([obj.prevTrans+1, prep_st]);
                            post_ed = find(diff([ismember(obj.inClass(end_idx+1:end_idx+8), ...
                                [to_gait, obj.gaitClasses(end-1), "invalid"]); 0]), 1, "first") + end_idx;

                            % Save labels to table
                            obj.T{prep_st:start_idx-1, trans_type} = "prep";
                            obj.T{start_idx:end_idx,   trans_type} = "trans";
                            obj.T{end_idx+1:post_ed,   trans_type} = "post";
                            % success 1 = no intermediate strides, 2 = with intermediate strides, 0 = unknown activity
                            obj.T{start_idx:end_idx,  "trans_success"} = success;
                            obj.T{start_idx:end_idx,  "trans_serial"} = obj.transSerial;
                            obj.prevTrans = end_idx;
                            obj.transSerial = obj.transSerial + 1;
                        end
                    end
                    % Reset all transition variables
                    obj.priorGait = obj.inClass(obj.row);
                    obj.isTransition = false;
                    obj.transStrides = 0;
                    obj.oldGaitStrides = 0;
                    obj.newGaitStrides = 0;
                    success = [];
                end
            end
        end

    end % methods

end
