# Supplementary material for: The impact of teaching approach on horse and rider biomechanics during riding lessons
Source: Heliyon. 2025 Jan 14;11(2):e41947. doi: 10.1016/j.heliyon.2025.e41947 (PMC11791127; doi:10.1016/j.heliyon.2025.e41947)
Supplement: Multimedia component 3 [file mmc3.xlsx]

## Sheet: explain
	Name	Definition	Comment						date
1	Serial	number for each transition							230315
2	Teacher	riding teachers- 1 (S1), 2 (S2), 3 (N1) and 4 (N2), S = from Sweden, N = Norway							231211
3	Rider_number	an S before = from Sweden, an N before = Norway
4	Horse_number	horse number
5	direction	arena direction- va=left, ho=right
6	trans_rep	transition repetition within trial and direction
7	down_trans_serial/up_trans_serial	transition serial number within trial
8	down_trans/up_trans	transition phase (prepatory, transition or post transition)	Aprep, Btrans, Cpost
9	phase_sac_ws_trans	Phase (% of stride) between sacrum and withers vertical excursion
10	rider_sacrum_roll_ROMN	Rider sacrum roll ROM (degrees)
11	rider_sacrum_pitch_ROMN	Rider sacrum pitch ROM (degrees)
12	f_pro_re_ROM	fore limb protraction-retraction ROM (degrees)
13	h_pro_re_ROM	hind limb protraction-retraction ROM (degrees)
14	h_pro_re_Min	hind limb maximum retraction (degrees)	Protraction-retraction angle is positive for protraction, negative for retraction
15	h_pro_re_Max	hind limb maximum protraction(degrees)
16	rein_tension_rein_median	median rein tension (N)
17	rein_tension_rein_min	minimum rein tension (N)
18	rein_tension_rein_max	maximum rein tension (N)
19	arein_median_diff	absolute difference in median rein tension (N)
20	aprore_max_step_diff	absolute difference in left-right max hindlimb proretraction (degrees)
21	aprore_min_step_diff	absolute difference in left-right max hindlimb proretraction (degrees)
22	rein_tension_rein_min25	transform 17 - raised to 0.25
23	rein_tension_rein_maxinv50	transform 18 - see next column	-(1/rein_tension_rein_max**(0.5))	* sascode
24	rein_tension_rein_median25	transform 16 - raised to 0.25
25	arein_median_diff25	transform 19 - raised to 0.25
26	phase_sac_ws_trans25	transform 7 - raised to 0.25	(phase_sac_ws_trans+50)**0.25	* sascode
27	aprore_min_step_diffinv25	transform 21 - see next column	-(1/(aprore_min_step_diff+1)**(0.25))	* sascode
28	aprore_max_step_diffinv25	transform 20- see variable 27
29	rider_sacrum_pitch_ROMN25	transform 11 - raised to 0.25

## Sheet: down_data
Serial	Teacher	Rider_number	Horse_number	direction	trans_rep	down_trans_serial	down_trans	phase_sac_ws_trans	rider_sacrum_roll_ROMN	rider_sacrum_pitch_ROMN	f_pro_re_ROM	h_pro_re_ROM	h_pro_re_Min	h_pro_re_Max	rein_tension_rein_median	rein_tension_rein_min	rein_tension_rein_max	arein_median_diff	aprore_max_step_diff	aprore_min_step_diff	rein_tension_rein_min25	rein_tension_rein_maxinv50	rein_tension_rein_median25	arein_median_diff25	phase_sac_ws_trans25	aprore_min_step_diffinv25	aprore_max_step_diffinv25	rider_sacrum_pitch_ROMN25
1	1	S1	1	Ho	1	12	Aprep	-0.130813	7.28713	10.2273	74.7669	52.624	-20.7095	31.9145	34.7917	8.44746	48.8592	0.989187	0.827732	0.26517	1.70483	-0.143063	2.42867	0.997286	2.65741	-0.942894	-0.860046	1.7883
1	1	S1	1	Ho	1	12	Aprep	0.767505	6.94554	11.8257	74.5469	49.1923	-18.5246	30.6677	23.5732	7.28363	48.8592	5.30983	2.49366	4.3697	1.64281	-0.143063	2.20346	1.51799	2.66929	-0.65692	-0.731442	1.85441
1	1	S1	1	Ho	1	12	Aprep	0.490346	5.0885	10.8432	73.0733	47.3443	-16.6052	30.7391	22.1439	5.59104	37.1636	2.04681	0.142956	0.202599	1.53771	-0.164037	2.16927	1.19611	2.66564	-0.954926	-0.967147	1.81464
1	1	S1	1	Ho	1	12	Aprep	0.852011	4.66186	10.9424	72.188	48.8362	-17.5664	31.2699	28.0562	5.59104	43.7182	3.0528	1.06142	1.92242	1.53771	-0.151241	2.30148	1.32183	2.6704	-0.764829	-0.834561	1.81877
1	1	S1	1	Ho	1	12	Aprep	1.4793	6.69573	12.7685	72.5693	49.7603	-18.165	31.5953	29.8466	12.7459	44.4376	9.65838	0.650862	1.19723	1.88948	-0.150012	2.33735	1.76289	2.6786	-0.821355	-0.882211	1.89032
1	1	S1	1	Ho	1	12	Aprep	2.64828	4.66214	15.0918	72.7565	47.5154	-18.7261	28.7894	29.3054	14.1645	45.6454	1.18769	5.61183	1.12212	1.93999	-0.148014	2.32668	1.04394	2.69368	-0.828529	-0.623619	1.97099
1	1	S1	1	Ho	1	12	Aprep	2.61228	9.32889	15.0918	68.3718	44.2315	-17.8373	26.3942	22.8587	5.05291	45.6454	3.64937	4.79023	1.77754	1.49929	-0.148014	2.18657	1.38215	2.69322	-0.774613	-0.644653	1.97099
1	1	S1	1	Ho	1	12	Aprep	2.12738	9.00149	14.6485	62.0545	52.1853	-20.9228	31.2625	17.8602	5.05291	44.7876	6.39397	9.73647	1.91645	1.49929	-0.149424	2.05576	1.59017	2.68699	-0.76522	-0.552439	1.95636
1	1	S1	1	Ho	1	12	Btran	1.38545	9.47862	9.16031	63.3094	57.1331	-22.9453	34.1878	13.5707	5.2749	44.7876	4.53226	5.8506	4.04504	1.51549	-0.149424	1.91933	1.45908	2.67738	-0.667243	-0.618113	1.73971
1	1	S1	1	Ho	1	12	Cpost	-5.71128	4.49362	3.63519	60.4222	58.0548	-24.7393	33.3155	8.66597	3.90848	16.7763	1.83959	1.74454	3.58789	1.40605	-0.244147	1.71575	1.16461	2.57972	-0.683277	-0.776932	1.3808
1	1	S1	1	Ho	1	12	Cpost	33.9916	4.58804	4.69229	63.4448	57.0121	-24.8212	32.1909	12.9426	3.90848	21.4024	2.94404	2.24919	0.163868	1.40605	-0.216157	1.89673	1.30989	3.02732	-0.962773	-0.744829	1.47179
1	1	S1	1	Ho	2	14	Aprep	0.585877	5.70575	12.8369	71.8473	49.3624	-18.3944	30.968	27.1568	2.65315	37.827	0.0296207	1.88844	1.34147	1.27626	-0.162592	2.28281	0.414857	2.6669	-0.808403	-0.767069	1.89285
1	1	S1	1	Ho	2	14	Aprep	0.262917	6.15674	13.4579	72.7435	51.8588	-20.5635	31.2953	26.5357	9.39848	38.8814	1.38158	0.654737	4.33811	1.75091	-0.160372	2.26964	1.08416	2.66264	-0.65789	-0.881694	1.91533
1	1	S1	1	Ho	2	14	Aprep	0.3616	7.01209	13.0656	72.7915	49.4979	-20.0196	29.4784	24.0898	10.4843	38.8814	2.81219	3.63389	1.08788	1.79943	-0.160372	2.21543	1.29497	2.66394	-0.831905	-0.681575	1.90122
1	1	S1	1	Ho	2	14	Aprep	0.452619	4.2342	13.0656	71.0925	45.122	-16.6144	28.5076	26.8141	7.49595	37.248	0.795376	1.94145	6.8104	1.65465	-0.163851	2.27557	0.944372	2.66515	-0.59818	-0.763589	1.90122
1	1	S1	1	Ho	2	14	Aprep	0.760758	5.39014	14.5123	70.1428	44.9134	-15.3841	29.5293	30.0345	7.49595	42.1149	1.29336	2.04325	1.94736	1.65465	-0.154093	2.34102	1.06642	2.66921	-0.763206	-0.757122	1.95179
1	1	S1	1	Ho	2	14	Aprep	1.24266	5.6361	16.3282	72.1121	47.5696	-17.1901	30.3795	32.4847	16.4405	53.3855	4.67845	1.70042	3.61194	2.01362	-0.136864	2.38737	1.4707	2.67552	-0.682384	-0.780086	2.01018
1	1	S1	1	Ho	2	14	Aprep	1.83556	8.98805	17.127	70.9698	47.4459	-17.4517	29.9943	23.086	11.3438	53.3855	9.61422	0.77045	0.523176	1.83522	-0.136864	2.19198	1.76087	2.68322	-0.900145	-0.86692	2.03433
1	1	S1	1	Ho	2	14	Aprep	2.31924	6.81096	16.106	68.1761	55.0748	-21.8484	33.2263	17.3578	8.03171	36.5449	3.04844	6.46415	1.17592	1.68346	-0.165419	2.04114	1.32135	2.68946	-0.823359	-0.604999	2.0033
1	1	S1	1	Ho	2	14	Btran	0.513845	8.33255	9.40803	63.956	58.9594	-23.8491	35.1104	11.6454	4.11751	36.5449	0.561341	3.76807	4.00126	1.42449	-0.165419	1.8473	0.865579	2.66595	-0.668698	-0.676728	1.75136
1	1	S1	1	Ho	2	14	Btran	-6.20789	8.62718	7.90801	64.7598	57.0154	-24.5209	32.4945	8.3086	4.00086	17.9896	4.81758	5.23178	1.34361	1.41429	-0.23577	1.69778	1.48152	2.57246	-0.808218	-0.632917	1.67694
1	1	S1	1	Ho	2	14	Cpost	35.802	4.56837	6.6208	69.8123	52.9617	-24.3899	28.5719	12.8832	3.48941	25.9927	1.83575	0.122166	0.261994	1.36675	-0.196144	1.89455	1.164	3.04351	-0.943487	-0.971596	1.60409
1	1	S1	1	Ho	2	14	Cpost	31.9888	3.94186	4.62816	68.081	55.6635	-25.5507	30.1127	11.5727	3.47648	25.9927	2.44615	9.62939	2.32171	1.36548	-0.196144	1.84441	1.25061	3.00911	-0.740729	-0.553825	1.46674
1	1	S1	1	Ho	2	14	Cpost		5.96798	6.05503	68.3096	56.0655	-26.0526	30.0129	9.0709	2.96266	20.7415	2.96775	0.199684	1.00381	1.31196	-0.219573	1.73545	1.31252		-0.840497	-0.955506	1.56866
1	1	S1	1	Ho	3	16	Aprep	0.920079	4.96057	11.3176	74.9818	51.2179	-18.7767	32.4412	18.6264	10.2698	27.8835	12.7267	1.77069	0.594442	1.79016	-0.189377	2.07746	1.88877	2.6713	-0.889914	-0.775091	1.83416
1	1	S1	1	Ho	3	16	Aprep	1.01356	5.349	11.1192	74.2368	49.614	-17.952	31.6619	19.1738	10.2698	36.5787	7.80953	1.55851	1.64946	1.79016	-0.165343	2.09256	1.67169	2.67252	-0.78381	-0.790684	1.82607
1	1	S1	1	Ho	3	16	Aprep	0.722235	5.05616	11.9741	74.3231	47.992	-17.5804	30.4116	28.2599	10.8009	40.6425	1.23373	2.50072	0.743184	1.81286	-0.156859	2.30565	1.05391	2.6687	-0.87029	-0.731073	1.8602
1	1	S1	1	Ho	3	16	Aprep	0.954605	5.28503	12.1791	73.4793	48.2063	-18.3109	29.8955	28.6062	11.559	40.6425	0.302278	1.03219	1.46087	1.84387	-0.156859	2.31268	0.741484	2.67175	-0.798414	-0.837546	1.86812
1	1	S1	1	Ho	3	16	Aprep	1.0115	5.00325	10.9468	72.797	46.705	-17.9114	28.7936	29.3485	13.5034	43.0167	3.13798	2.20386	0.798886	1.91695	-0.152469	2.32754	1.33095	2.6725	-0.863474	-0.747449	1.81895
1	1	S1	1	Ho	3	16	Aprep	1.70804	5.85954	11.233	73.2276	45.9028	-17.3733	28.5295	32.5072	13.5034	52.7462	3.983	0.5281	1.07626	1.91695	-0.137691	2.38778	1.41271	2.68157	-0.833066	-0.899419	1.83073
1	1	S1	1	Ho	3	16	Aprep	3.0046	10.9765	11.3285	69.4704	47.0185	-18.7653	28.2532	35.1139	17.7738	52.7462	0.664992	0.552626	2.78402	2.05327	-0.137691	2.43428	0.903034	2.69823	-0.716988	-0.895846	1.83461
1	1	S1	1	Ho	3	16	Aprep	4.31162	7.64397	11.0575	65.4127	53.2054	-23.128	30.0774	30.996	12.1936	50.6953	10.4539	3.64847	4.08465	1.86867	-0.140448	2.35953	1.79812	2.71471	-0.665939	-0.68104	1.82354
1	1	S1	1	Ho	3	16	Btran	2.00806	6.58261	9.75276	61.866	56.741	-24.8505	31.8905	24.4706	12.1045	50.6953	5.49465	3.62613	3.44501	1.86525	-0.140448	2.22414	1.53103	2.68545	-0.688703	-0.68186	1.76718
1	1	S1	1	Ho	3	16	Btran	40.6846	5.93792	8.27487	65.5513	55.9433	-25.5305	30.4128	16.4484	4.69751	36.525	0.955914	2.95541	1.36004	1.4722	-0.165464	2.01387	0.988791	3.08591	-0.806808	-0.709091	1.69606
1	1	S1	1	Ho	3	16	Cpost	32.2363	4.5936	6.50733	69.1756	55.1029	-25.5318	29.5712	11.0296	3.93607	18.5301	0.111161	1.68326	0.00243935	1.40853	-0.232306	1.82238	0.577416	3.01138	-0.999391	-0.78133	1.59717
1	1	S1	1	Ho	3	16	Cpost		6.49962	9.19357	72.2305	55.9111	-26.6059	29.3053	10.6435	3.01486	24.4299	1.02235	0.531821	2.1482	1.3177	-0.20232	1.80622	1.00554		-0.750731	-0.898872	1.74129
1	1	S1	1	Va	1	18	Aprep	0.825578	6.6274	13.7682	73.8081	47.472	-22.5232	24.9488	21.1834	9.60234	36.0977	9.7532	3.0397	0.353485	1.76033	-0.166441	2.14535	1.7672	2.67006	-0.927121	-0.705363	1.92628
1	1	S1	1	Va	1	18	Aprep	1.0412	6.28872	13.2668	72.6188	45.8921	-19.9645	25.9276	22.4762	9.60234	34.5531	5.39182	4.28028	3.63352	1.76033	-0.17012	2.17736	1.52382	2.67288	-0.681588	-0.659684	1.9085
1	1	S1	1	Va	1	18	Aprep	0.609242	3.68995	14.5428	71.6928	49.0358	-20.5809	28.4548	21.0224	11.4055	34.5531	1.00536	5.05454	1.23274	1.83772	-0.17012	2.14127	1.00134	2.66721	-0.81807	-0.637499	1.95282
1	1	S1	1	Va	1	18	Aprep	0.218101	6.71953	18.0598	72.3322	48.9181	-20.1718	28.7463	21.8609	13.1929	30.7821	4.6197	0.583019	0.818239	1.90584	-0.18024	2.16231	1.46607	2.66204	-0.861167	-0.891515	2.06148
1	1	S1	1	Va	1	18	Aprep	0.0324916	7.67486	18.3636	71.6524	49.8493	-20.287	29.5623	21.5391	11.6856	30.7821	0.820492	1.63182	0.230444	1.8489	-0.18024	2.1543	0.951741	2.65958	-0.949477	-0.78512	2.07009
1	1	S1	1	Va	1	18	Aprep		3.58933	15.5782	67.9934	41.2808	-17.4741	23.8067	18.9105	8.25902	28.605	6.75166	11.5111	5.62586	1.69524	-0.186973	2.08533	1.61195		-0.623289	-0.531711	1.98669
1	1	S1	1	Va	1	18	Btran	0.750379	8.00801	13.2379	65.9361	52.2857	-28.4782	23.8075	7.56579	4.11825	20.7869	4.40791	8.69648	3.27028	1.42455	-0.219334	1.65849	1.44897	2.66907	-0.695642	-0.566691	1.90746
1	1	S1	1	Va	1	18	Btran	-3.60525	9.39527	8.49614	65.9991	57.5673	-25.5204	32.0468	7.18374	4.11825	16.7925	3.99628	16.4786	5.91551	1.42455	-0.244029	1.63715	1.41388	2.60986	-0.616657	-0.489072	1.70728
1	1	S1	1	Va	1	18	Cpost	41.7027	5.70234	5.16197	67.5951	58.5321	-26.7919	31.7403	8.77288	6.10666	22.0759	0.684817	0.61318	0.445405	1.57199	-0.212834	1.72102	0.909691	3.09454	-0.912016	-0.887318	1.50731
1	1	S1	1	Va	1	18	Cpost	1.66382	4.49034	13.0294	71.5154	56.8912	-26.8629	30.0284	8.77288	5.07473	35.2659	0.414693	3.42377	0.141972	1.50091	-0.168392	1.72102	0.802475	2.681	-0.967356	-0.689528	1.8999
1	1	S1	1	Va	2	20	Aprep	0.0533957	7.23346	18.024	73.7525	49.2142	-20.3987	28.8154	14.1498	7.82465	27.0617	3.20155	4.62329	0.55121	1.6725	-0.19223	1.93949	1.33764	2.65986	-0.89605	-0.649385	2.06045
1	1	S1	1	Va	2	20	Aprep	0.189584	4.65568	17.2654	72.1753	48.0168	-20.4146	27.6023	14.0283	7.82465	27.0617	1.24709	2.42633	0.0316745	1.6725	-0.19223	1.93531	1.05676	2.66167	-0.992235	-0.735009	2.03842
1	1	S1	1	Va	2	20	Aprep	0.202848	6.48606	17.4183	71.4285	49.1584	-20.5197	28.6386	16.1598	9.5103	30.7422	0.646146	2.0727	0.210336	1.7561	-0.180357	2.00498	0.896567	2.66184	-0.953396	-0.755301	2.04292
1	1	S1	1	Va	2	20	Aprep	0.0794898	6.74386	18.4619	71.88	48.627	-19.8802	28.7469	21.5286	10.0869	30.7422	0.378894	0.216459	1.2791	1.78213	-0.180357	2.15404	0.784566	2.6602	-0.813878	-0.952195	2.07285
1	1	S1	1	Va	2	20	Aprep	0.471537	6.65004	19.5653	72.958	46.076	-18.5446	27.5314	15.979	9.62734	25.6898	9.1077	2.43083	2.67125	1.76148	-0.197297	1.99934	1.73721	2.6654	-0.722431	-0.734768	2.10316
1	1	S1	1	Va	2	20	Aprep	0.291281	6.29535	19.0364	72.7194	45.5193	-17.4922	28.0272	15.4616	9.62734	32.2637	13.7246	0.991464	2.10477	1.76148	-0.176053	1.98296	1.92475	2.66301	-0.753343	-0.841796	2.0888
1	1	S1	1	Va	2	20	Aprep	1.11059	6.11241	18.4866	71.597	47.6526	-19.211	28.4416	16.8032	8.00325	32.2637	12.7056	0.828798	3.43769	1.68196	-0.176053	2.02464	1.88798	2.67379	-0.688986	-0.859921	2.07355
1	1	S1	1	Va	2	20	Aprep	2.35838	8.98537	17.9039	68.7034	53.3511	-22.601	30.7501	14.9067	7.28363	25.3289	4.57206	4.61705	3.82339	1.64281	-0.198697	1.96492	1.46227	2.68996	-0.674779	-0.649566	2.05701
1	1	S1	1	Va	2	20	Btran	0.939527	8.74656	11.943	66.8842	57.4481	-25.05	32.3982	11.7076	6.85954	21.408	4.00497	3.29613	4.89797	1.61835	-0.216128	1.84976	1.41465	2.67155	-0.641689	-0.694594	1.859
1	1	S1	1	Va	2	20	Btran	-4.30964	10.4338	9.93216	62.405	58.8468	-27.3469	31.4999	10.5235	6.85954	25.4366	2.67838	1.79655	4.59385	1.61835	-0.198276	1.80111	1.27929	2.5999	-0.650238	-0.773293	1.77526
1	1	S1	1	Va	2	20	Cpost	29.0399	6.18097	4.03466	66.8892	57.1391	-26.8912	30.2479	10.1711	7.28363	25.4366	0.679189	2.50388	0.91138	1.64281	-0.198276	1.78584	0.907816	2.98168	-0.850478	-0.730908	1.41727
1	1	S1	1	Va	2	20	Cpost		3.91141	6.96398	69.8485	54.2126	-26.4069	27.8057	10.6527	6.97563	33.124	1.03915	1.87947	0.968559	1.62516	-0.173752	1.80661	1.00965		-0.844234	-0.767665	1.62448
1	1	S1	1	Va	3	22	Aprep	-0.143833	7.71461	14.6931	75.5401	49.5312	-20.3238	29.2073	17.1029	6.9963	25.8191	6.12992	2.93045	1.16962	1.62636	-0.196802	2.03361	1.57349	2.65723	-0.823956	-0.710215	1.95784
1	1	S1	1	Va	3	22	Aprep	-0.0404095	7.66211	14.1236	75.4188	49.076	-20.8364	28.2396	13.233	8.07677	25.8191	9.00812	1.9354	1.02509	1.68581	-0.196802	1.90728	1.73244	2.65861	-0.83828	-0.763982	1.93859
1	1	S1	1	Va	3	22	Aprep	0.00953681	5.10481	13.6982	73.2626	48.5154	-21.0508	27.4646	12.4575	8.52504	27.3286	6.50058	1.55009	0.428784	1.70873	-0.191289	1.8787	1.59675	2.65927	-0.914657	-0.791336	1.92383
1	1	S1	1	Va	3	22	Aprep	0.0987159	4.55292	11.8238	72.7644	47.4617	-20.0343	27.4274	14.8461	7.61675	27.3286	12.6639	0.0743793	2.03288	1.66128	-0.191289	1.96292	1.88644	2.66046	-0.757768	-0.982224	1.85434
1	1	S1	1	Va	3	22	Aprep	-0.353303	6.15234	13.0334	75.3902	46.9106	-17.8834	29.0272	17.089	7.61675	28.605	19.1976	3.19963	4.30178	1.66128	-0.186973	2.0332	2.0932	2.65444	-0.659014	-0.69855	1.90005
1	1	S1	1	Va	3	22	Aprep	1.18205	6.00155	15.1519	77.4411	48.2703	-17.755	30.5153	16.7883	4.20624	29.8078	20.6288	2.97629	0.256888	1.4321	-0.183162	2.02419	2.13117	2.67473	-0.944443	-0.708159	1.97295
1	1	S1	1	Va	3	22	Aprep	3.20043	8.59467	13.1222	70.5117	49.6253	-21.0121	28.6132	14.6023	4.20624	29.8078	12.028	3.8043	6.51429	1.4321	-0.183162	1.95481	1.86229	2.70072	-0.603988	-0.675449	1.90328
1	1	S1	1	Va	3	22	Aprep	3.7873	8.02035	9.52776	62.1946	52.4074	-23.8843	28.5232	13.0499	8.13369	27.6159	0.475365	0.180026	2.36024	1.68878	-0.190292	1.90065	0.830341	2.70813	-0.738597	-0.959461	1.7569
1	1	S1	1	Va	3	22	Btran	1.52778	8.68779	6.19481	62.2613	59.7542	-26.4414	33.3128	15.2113	9.84134	22.6487	5.49122	9.5793	5.11421	1.77118	-0.210125	1.97488	1.5308	2.67923	-0.635938	-0.55448	1.57764
1	1	S1	1	Va	3	22	Cpost	-2.47867	4.23345	5.36792	72.0231	59.2454	-26.7525	32.4929	16.2973	8.43129	23.6398	7.71486	1.63985	0.622253	1.70402	-0.205673	2.00923	1.6666	2.62556	-0.886075	-0.784522	1.52213
1	1	S1	1	Va	3	22	Cpost	-0.818983	4.65109	10.3736	72.7045	54.888	-26.8859	28.0021	13.0104	4.53826	23.6398	5.26671	1.56827	0.266789	1.45956	-0.205673	1.89921	1.5149	2.64819	-0.942592	-0.789932	1.79466
1	1	S1	1	Va	4	24	Aprep	-0.824416	8.90426	19.1161	78.9311	55.1735	-21.1358	34.0376	14.113	2.52726	29.7034	3.30706	1.03129	1.26962	1.26085	-0.183483	1.93823	1.34853	2.64812	-0.814726	-0.83764	2.09098
1	1	S1	1	Va	4	24	Aprep	-0.296224	8.85515	19.1161	76.3054	53.5583	-20.9318	32.6265	12.4065	2.52726	29.7034	3.99183	2.82233	0.408058	1.26085	-0.183483	1.87678	1.41349	2.6552	-0.918005	-0.715184	2.09098
1	1	S1	1	Va	4	24	Aprep	-0.516968	7.21792	19.3362	73.7351	53.4844	-21.2175	32.2669	12.3464	6.30599	18.2186	3.92457	0.719053	0.571336	1.58467	-0.234284	1.8745	1.4075	2.65225	-0.893167	-0.873329	2.09697
1	1	S1	1	Va	4	24	Aprep	-0.589503	9.24417	19.4917	74.9518	53.5026	-22.0572	31.4453	12.3903	6.30599	16.4647	6.27483	1.64319	1.6795	1.58467	-0.246447	1.87616	1.58271	2.65128	-0.781604	-0.784274	2.10118
1	1	S1	1	Va	4	24	Aprep	-0.0105828	7.68607	17.7313	75.3276	50.1409	-21.0881	29.0528	13.3964	7.28363	28.5157	5.77332	4.78503	1.93828	1.64281	-0.187266	1.91314	1.55009	2.65901	-0.763795	-0.644798	2.05204
1	1	S1	1	Va	4	24	Aprep	0.552938	7.4779	14.9913	77.4401	46.0074	-18.9271	27.0803	18.4312	9.1998	28.5157	2.27677	3.94495	4.32197	1.74158	-0.187266	2.07199	1.22837	2.66647	-0.658388	-0.670594	1.96771
1	1	S1	1	Va	4	24	Aprep	0.334239	5.67911	15.8096	76.4035	45.6204	-18.1926	27.4278	18.4312	9.49019	32.7762	3.04225	0.69496	1.06952	1.75517	-0.174671	2.07199	1.32068	2.66358	-0.833743	-0.876416	1.99402
1	1	S1	1	Va	4	24	Aprep	0.41149	5.31229	15.8096	72.0322	48.6007	-19.0274	29.5732	17.4868	8.20392	32.7762	8.10867	4.29085	1.66967	1.69241	-0.174671	2.04493	1.68748	2.6646	-0.782322	-0.659354	1.99402
1	1	S1	1	Va	4	24	Btran	0.448451	5.25626	14.8795	67.9757	52.9481	-20.2057	32.7424	12.9815	8.20392	22.8946	13.2323	6.33837	2.35653	1.69241	-0.208994	1.89815	1.90726	2.66509	-0.738801	-0.607575	1.96403
1	1	S1	1	Va	4	24	Btran	1.58625	5.667	14.5	64.5775	54.5376	-24.1242	30.4134	10.4843	2.99367	22.8946	5.46986	4.65805	1.54628	1.31538	-0.208994	1.79943	1.52931	2.67999	-0.791632	-0.648385	1.95138
1	1	S1	1	Va	4	24	Btran	4.76874	11.3085	9.9139	64.0295	57.8448	-26.2062	31.6386	7.87797	2.99367	14.0371	1.00962	2.45034	4.16405	1.31538	-0.266907	1.67534	1.0024	2.7204	-0.663365	-0.733727	1.77444
1	1	S1	1	Va	4	24	Cpost	24.2716	7.48964	9.43049	69.5897	59.2631	-26.4692	32.7939	7.63024	4.9589	12.8539	0.479431	2.31062	0.526001	1.49227	-0.278922	1.66201	0.832111	2.93566	-0.899728	-0.741349	1.7524
1	1	S1	1	Va	4	24	Cpost		5.00704	19.1809	73.9153	57.1984	-26.8231	30.3753	7.70835	2.53028	25.8873	0.401323	4.83713	0.707845	1.26122	-0.196543	1.66625	0.795928		-0.874758	-0.643354	2.09275
2	1	S1	2	Ho	1	22	Aprep	0.913525	3.44146	20.502	84.0631	57.2686	-22.5571	34.7115	22.5004	6.64774	73.2984	14.1683	0.301973	3.49957	1.60571	-0.116803	2.17795	1.94012	2.67121	-0.686605	-0.936159	2.12789
2	1	S1	2	Ho	1	22	Aprep	0.547511	3.07809	21.7005	83.5006	60.735	-24.9496	35.7854	25.0972	6.64774	58.4474	13.7721	2.14781	4.78496	1.60571	-0.130803	2.23824	1.92642	2.6664	-0.6448	-0.750754	2.15833
2	1	S1	2	Ho	1	22	Aprep	0.605185	3.67293	21.7005	82.9477	56.7592	-23.0385	33.7207	24.198	3.43174	45.137	15.9796	4.12941	3.82219	1.36106	-0.148845	2.21791	1.99936	2.66716	-0.674822	-0.664482	2.15833
2	1	S1	2	Ho	1	22	Aprep	1.22326	3.64818	17.7447	83.0476	55.6201	-22.157	33.463	25.9688	3.43174	57.1607	16.5172	0.515329	1.76293	1.36106	-0.132267	2.25742	2.01597	2.67527	-0.775635	-0.901308	2.05243
2	1	S1	2	Ho	1	22	Aprep	1.46707	3.64818	17.7447	82.9382	54.4079	-21.8732	32.5347	41.2565	9.67067	57.1607	0.533549	1.85669	0.567724	1.76345	-0.132267	2.53439	0.85466	2.67844	-0.893681	-0.769191	2.05243
2	1	S1	2	Ho	1	22	Aprep	1.5763	2.58253	14.7442	82.629	52.9704	-22.5783	30.3922	41.0731	18.6748	79.3433	1.78754	4.28509	1.41014	2.07881	-0.112265	2.53157	1.15628	2.67986	-0.802582	-0.659534	1.95955
2	1	S1	2	Ho	1	22	Aprep	1.87855	2.60994	16.9976	83.3393	50.5026	-21.7255	28.7771	48.9553	18.808	79.3433	2.10121	3.23007	1.70555	2.0825	-0.112265	2.64515	1.20397	2.68378	-0.779716	-0.697289	2.03047
2	1	S1	2	Ho	1	22	Aprep	1.44402	6.33444	17.0233	82.9706	46.0414	-16.9121	29.1293	33.0138	3.90848	68.5165	6.3711	0.704441	9.62682	1.40605	-0.12081	2.39703	1.58874	2.67814	-0.553859	-0.875194	2.03124
2	1	S1	2	Ho	1	22	Btran		4.96989	17.0233	75.0558	37.8304	-13.7716	24.0588	13.1922	3.90848	42.9416	9.23467	10.1411	6.28091	1.40605	-0.152602	1.90581	1.74323		-0.60877	-0.547354	2.03124
2	1	S1	2	Ho	1	22	Btran	2.62533	6.45976	13.6568	71.2174	52.0576	-29.4767	22.5809	18.5691	3.15945	29.744	4.1157	2.62293	6.36348	1.33322	-0.183358	2.07586	1.42433	2.69339	-0.607057	-0.724828	1.92237
2	1	S1	2	Ho	1	22	Cpost	0.967864	6.64909	10.0691	70.9249	56.416	-27.6326	28.7834	13.4616	3.04118	28.5112	20.648	12.405	3.68819	1.32057	-0.18728	1.91547	2.13167	2.67192	-0.679593	-0.522617	1.78134
2	1	S1	2	Ho	1	22	Cpost	-0.651163	6.4452	7.68349	70.6463	58.3653	-29.1073	29.2581	13.9224	1.8194	29.7867	2.53017	0.949396	2.94939	1.1614	-0.183227	1.93165	1.26121	2.65045	-0.709361	-0.846301	1.66491
2	1	S1	2	Ho	1	22	Cpost	1.22052	2.66167	12.3804	69.7933	56.139	-27.3966	28.7424	5.67938	0.780743	29.7867	2.16024	1.0313	3.42135	0.939998	-0.183227	1.54374	1.21234	2.67523	-0.689622	-0.837638	1.87579
2	1	S1	2	Ho	1	22	Cpost	3.37947	6.07308	9.24495	71.0375	49.9588	-26.0876	23.8711	4.08011	0.780743	15.6402	4.45434	1.33796	2.61793	0.939998	-0.252859	1.42124	1.45277	2.70298	-0.725078	-0.808706	1.74372
2	1	S1	2	Ho	2	24	Aprep	1.60797	4.42893	21.5029	82.3718	54.5828	-22.9788	31.604	18.7021	2.26615	35.4266	5.05372	2.27992	1.3638	1.22694	-0.16801	2.07957	1.49935	2.68027	-0.806487	-0.743077	2.1534
2	1	S1	2	Ho	2	24	Aprep	1.65068	5.25117	21.381	82.2763	55.3675	-22.6708	32.6967	21.4464	2.26615	53.5044	0.632503	2.18552	0.616011	1.22694	-0.136712	2.15198	0.891796	2.68083	-0.886929	-0.748523	2.15034
2	1	S1	2	Ho	2	24	Aprep	1.35762	5.11499	20.0888	81.178	56.9572	-23.1883	33.7689	24.3124	7.83995	68.6788	7.19071	2.1443	1.03506	1.67332	-0.120667	2.22053	1.63754	2.67702	-0.837251	-0.750964	2.11709
2	1	S1	2	Ho	2	24	Aprep	1.36567	4.76452	20.7624	81.8125	54.7848	-23.0875	31.6973	19.4272	5.023	68.6788	7.154	4.14308	0.20173	1.49707	-0.120667	2.09943	1.63545	2.67712	-0.955099	-0.66404	2.13461
2	1	S1	2	Ho	2	24	Aprep	1.53813	4.74601	21.647	82.5886	56.4165	-24.0974	32.319	16.9587	2.7755	38.3813	11.9671	1.24338	2.01999	1.29073	-0.161414	2.02931	1.85993	2.67937	-0.758575	-0.817098	2.157
2	1	S1	2	Ho	2	24	Aprep	1.41655	2.87983	21.647	82.2204	55.2253	-24.0176	31.2077	23.2449	2.7755	44.9429	1.62832	2.22257	0.159746	1.29073	-0.149166	2.19574	1.12963	2.67779	-0.963628	-0.746362	2.157
2	1	S1	2	Ho	2	24	Aprep	0.894251	4.71554	18.6132	82.3993	53.3866	-23.6977	29.689	28.6683	6.27026	62.6291	3.01925	3.03756	0.639843	1.58242	-0.126361	2.31393	1.31818	2.67096	-0.883689	-0.705456	2.07709
2	1	S1	2	Ho	2	24	Aprep	1.58933	4.39702	18.5892	82.6962	51.5725	-22.5624	29.0102	33.2279	14.6909	63.3928	13.7909	1.35759	2.27058	1.95777	-0.125597	2.40091	1.92707	2.68003	-0.743607	-0.807018	2.07642
2	1	S1	2	Ho	2	24	Btran	1.58015	4.872	13.384	81.8133	46.4447	-18.4001	28.0445	31.9864	10.5185	63.3928	12.5933	1.93124	8.32444	1.80089	-0.125597	2.37816	1.8838	2.67991	-0.572261	-0.764253	1.9127
2	1	S1	2	Ho	2	24	Btran		2.93466	12.2761	75.3582	36.5258	-13.6135	22.9123	21.1405	10.1303	45.254	15.6156	10.2645	9.57333	1.78404	-0.148652	2.14427	1.98788		-0.554558	-0.545848	1.87182
2	1	S1	2	Ho	2	24	Cpost	3.67582	3.14674	13.7335	69.0406	45.2151	-23.9853	21.2297	19.4997	2.23596	36.8233	5.14425	0.00259388	9.78116	1.22283	-0.164793	2.10139	1.50602	2.70673	-0.551866	-0.999353	1.92506
2	1	S1	2	Ho	2	24	Cpost	3.57404	3.99966	12.2358	70.1771	52.3686	-23.047	29.3216	16.8961	1.61904	29.6267	4.51464	16.1838	1.87673	1.12801	-0.183721	2.02743	1.45766	2.70544	-0.767848	-0.491157	1.87029
2	1	S1	2	Ho	2	24	Cpost	2.48383	6.46567	8.71125	69.27	55.301	-24.6981	30.6029	7.25158	1.61136	20.9636	1.93199	2.56257	3.30227	1.12667	-0.218407	1.641	1.17897	2.69157	-0.694345	-0.727879	1.71799
2	1	S1	2	Ho	3	26	Aprep	1.75154	4.38057	20.7545	81.1792	53.0291	-22.2164	30.8127	16.5544	3.07097	63.0583	3.05527	1.79039	1.61913	1.32379	-0.12593	2.0171	1.32209	2.68214	-0.786069	-0.77372	2.13441
2	1	S1	2	Ho	3	26	Aprep	1.73387	4.02839	19.9344	82.2226	52.5374	-21.2667	31.2707	21.9467	3.33031	63.0583	2.91751	0.915843	1.89935	1.35089	-0.12593	2.16442	1.30693	2.68191	-0.766346	-0.849983	2.11301
2	1	S1	2	Ho	3	26	Aprep	1.7833	5.22579	17.6235	84.0671	51.0721	-19.3587	31.7134	24.0007	3.33031	46.5808	5.06318	0.885574	3.81616	1.35089	-0.14652	2.21338	1.50005	2.68255	-0.675032	-0.853373	2.04891
2	1	S1	2	Ho	3	26	Aprep	2.17918	4.87148	19.2587	85.1228	54.6894	-21.47	33.2193	25.5037	13.5404	46.5808	5.09092	3.01179	4.22278	1.91826	-0.14652	2.24725	1.5021	2.68766	-0.661492	-0.706587	2.09487
2	1	S1	2	Ho	3	26	Aprep	2.03629	2.44035	18.8191	84.8788	55.867	-21.3282	34.5389	28.0801	12.9308	49.8905	2.10691	2.63906	0.283759	1.8963	-0.141576	2.30197	1.20479	2.68582	-0.939462	-0.724024	2.08281
2	1	S1	2	Ho	3	26	Aprep	2.09364	2.80816	18.8191	85.4812	54.8695	-20.5189	34.3506	35.6659	12.9308	49.8905	4.94138	0.376469	1.61856	1.8963	-0.141576	2.44379	1.49095	2.68656	-0.786112	-0.923227	2.08281
2	1	S1	2	Ho	3	26	Aprep	1.96293	2.29121	16.6763	85.8825	52.9488	-20.439	32.5097	38.4072	16.0957	63.1253	2.5631	3.6818	0.159692	2.00298	-0.125863	2.48945	1.26529	2.68487	-0.963639	-0.679824	2.02081
2	1	S1	2	Ho	3	26	Aprep	1.14701	3.42141	16.8258	84.9227	51.6444	-20.1889	31.4555	41.8153	18.5301	63.1253	2.822	2.10836	0.500288	2.07477	-0.125863	2.54293	1.2961	2.67427	-0.903559	-0.753125	2.02532
2	1	S1	2	Ho	3	26	Btran	0.987632	5.81724	17.075	82.7884	48.8336	-18.5552	30.2783	36.5447	15.3432	53.508	1.23592	2.35441	3.26734	1.97915	-0.136707	2.4587	1.05438	2.67218	-0.695762	-0.738917	2.03278
2	1	S1	2	Ho	3	26	Btran		5.30193	15.3224	75.3924	40.188	-15.1432	25.0448	26.5389	12.2057	49.2852	4.48186	10.4671	6.82407	1.86914	-0.142443	2.26971	1.45501		-0.597918	-0.543421	1.97848
2	1	S1	2	Ho	3	26	Btran	3.55503	5.63493	17.5829	68.5253	52.4527	-27.9261	24.5266	18.8357	7.49591	30.3752	4.39428	3.89755	4.21418	1.65465	-0.181443	2.08327	1.44784	2.7052	-0.661765	-0.672211	2.04773
2	1	S1	2	Ho	3	26	Btran	2.39443	6.82222	10.7682	69.627	55.4339	-25.665	29.769	12.3328	6.47001	24.1059	4.52488	10.4847	4.5222	1.59487	-0.203675	1.87398	1.45848	2.69043	-0.652337	-0.543213	1.81149
2	1	S1	2	Ho	3	26	Cpost	-0.197472	5.67501	8.2663	71.6837	55.0993	-27.2636	27.8357	11.6742	6.47001	22.2989	4.30613	3.86662	3.19732	1.59487	-0.211767	1.84845	1.44053	2.65652	-0.698646	-0.673276	1.69562
2	1	S1	2	Ho	3	26	Cpost	0.348181	4.15745	4.51868	72.9533	54.3733	-27.3475	27.0258	11.2555	4.9589	22.2989	2.20562	1.60337	0.167715	1.49227	-0.211767	1.83164	1.21866	2.66377	-0.961979	-0.787256	1.45798
2	1	S1	2	Ho	3	26	Cpost	3.31972	6.65752	6.85848	73.065	53.5224	-26.4335	27.0889	11.958	4.9589	23.6034	4.36607	0.126122	1.82801	1.49227	-0.205832	1.85958	1.44551	2.70223	-0.771134	-0.970742	1.61829
2	1	S1	2	Ho	3	26	Cpost	0.244869	5.50166	12.7879	71.9483	53.645	-25.3446	28.3003	12.852	5.74256	23.6034	7.93265	2.42285	2.17767	1.54802	-0.205832	1.8934	1.67824	2.6624	-0.748985	-0.735196	1.89103
2	1	S1	2	Ho	4	28	Aprep	1.8682	3.3615	18.3001	82.7685	51.1746	-19.6655	31.5091	21.0102	7.28363	49.7694	6.6444	0.742022	4.91912	1.64281	-0.141749	2.14096	1.60551	2.68365	-0.641115	-0.870435	2.0683
2	1	S1	2	Ho	4	28	Aprep	1.95273	2.19391	18.27	83.4454	52.8174	-20.916	31.9014	20.8566	7.28363	39.0438	10.3268	0.784637	2.50105	1.64281	-0.160038	2.13703	1.79263	2.68474	-0.731055	-0.865192	2.06745
2	1	S1	2	Ho	4	28	Aprep	1.76454	2.06068	17.512	82.9938	53.1628	-21.5371	31.6258	28.1401	8.84005	55.4572	10.5959	0.551336	1.24213	1.7243	-0.134283	2.3032	1.8042	2.6823	-0.817212	-0.896032	2.04566
2	1	S1	2	Ho	4	28	Aprep	1.21832	1.95224	17.7211	81.997	50.2043	-20.2643	29.94	37.315	13.0106	63.362	12.9282	3.37159	2.54554	1.89922	-0.125628	2.47156	1.8962	2.6752	-0.728752	-0.691576	2.05174
2	1	S1	2	Ho	4	28	Aprep	1.37175	2.40272	15.8323	81.3918	46.9369	-19.2094	27.7275	39.2807	13.0702	63.362	10.3413	4.42501	2.10982	1.90139	-0.125628	2.50348	1.79326	2.6772	-0.753036	-0.655239	1.99474
2	1	S1	2	Ho	4	28	Aprep	2.14307	2.68934	14.0579	81.3772	47.269	-18.9946	28.2744	40.0515	12.9802	64.0393	8.68403	1.09383	0.429603	1.89811	-0.124962	2.51568	1.71664	2.68719	-0.914526	-0.831313	1.93633
2	1	S1	2	Ho	4	28	Aprep	2.59579	2.68934	13.4351	79.7702	47.0959	-18.3276	28.7683	43.4674	12.9802	66.6797	12.8243	0.987801	1.33402	1.89811	-0.122463	2.56768	1.89238	2.69301	-0.809047	-0.842184	1.91452
2	1	S1	2	Ho	4	28	Aprep	3.97519	3.35625	12.4987	75.5916	50.7674	-21.707	29.0604	41.8125	13.0702	66.6797	15.4727	0.584245	6.75892	1.90139	-0.122463	2.54288	1.98331	2.71049	-0.599169	-0.891342	1.88025
2	1	S1	2	Ho	4	28	Btran	4.63953	5.23582	14.2891	70.3676	52.4089	-22.3986	30.0104	30.1735	13.0702	60.6874	16.658	1.89989	0.914556	1.90139	-0.128366	2.34372	2.02025	2.7188	-0.850125	-0.76631	1.94425
2	1	S1	2	Ho	4	28	Btran	1.91757	5.96601	11.4829	70.5837	54.7681	-25.5558	29.2123	20.8636	6.43608	60.6874	12.0548	1.59605	6.31447	1.59278	-0.128366	2.13721	1.86333	2.68428	-0.608071	-0.787811	1.84082
2	1	S1	2	Ho	4	28	Cpost	-1.07311	5.40905	6.95048	70.1683	55.4201	-27.0814	28.3387	28.9836	6.43608	52.4165	11.1918	1.74724	3.05118	1.59278	-0.138123	2.32027	1.82905	2.64476	-0.704863	-0.77674	1.62369
2	1	S1	2	Ho	4	28	Cpost	-4.49557	3.21463	5.01098	72.5677	53.4744	-26.0307	27.4437	19.3526	2.48994	48.5017	5.92068	1.79	2.10144	1.25617	-0.143589	2.09742	1.55989	2.59725	-0.753545	-0.773747	1.49617
2	1	S1	2	Ho	4	28	Cpost	-7.74771	2.22026	4.77787	72.6821	47.0221	-23.4923	23.5298	11.8478	2.48994	38.5913	15.8094	1.95814	5.0768	1.25617	-0.160974	1.85528	1.99402	2.54954	-0.636915	-0.76251	1.47846
2	1	S1	2	Ho	5	30	Aprep	0.99312	3.32546	18.7679	79.8263	50.8912	-21.7968	29.0944	22.0983	2.29005	41.9645	3.18521	2.22571	0.791463	1.23016	-0.154369	2.16815	1.33593	2.67225	-0.864367	-0.74618	2.08139
2	1	S1	2	Ho	5	30	Aprep	1.36145	6.47027	18.7679	79.8437	49.7051	-21.3545	28.3506	22.7168	4.9589	46.3414	1.05432	1.4877	0.88444	1.49227	-0.146898	2.18317	1.01331	2.67707	-0.853502	-0.796252	2.08139
2	1	S1	2	Ho	5	30	Aprep	1.25886	6.33645	15.297	78.9532	50.7899	-22.0547	28.7352	16.3836	4.32818	46.3414	3.08166	0.769357	1.40025	1.44237	-0.146898	2.01188	1.32494	2.67573	-0.803408	-0.867054	1.97766
2	1	S1	2	Ho	5	30	Aprep	1.27662	7.06486	14.7113	79.9704	51.815	-21.8311	29.9839	15.2158	2.70035	25.3795	0.488076	2.49737	0.447157	1.2819	-0.198499	1.97503	0.835838	2.67596	-0.91174	-0.731248	1.95845
2	1	S1	2	Ho	5	30	Aprep	1.36342	6.65654	16.1212	79.8397	50.4675	-21.8175	28.65	17.5187	2.70035	37.0534	3.68811	2.66775	0.0271972	1.2819	-0.16428	2.04586	1.3858	2.67709	-0.993314	-0.722604	2.00378
2	1	S1	2	Ho	5	30	Aprep	1.3602	9.05936	16.7043	76.748	49.5589	-21.0739	28.485	30.6221	8.18718	48.4283	14.3613	0.330069	1.48715	1.69155	-0.143698	2.35239	1.9467	2.67705	-0.796296	-0.931175	2.02165
2	1	S1	2	Ho	5	30	Aprep	1.5473	5.7203	16.0566	77.7828	48.6648	-18.9246	29.7402	31.4439	8.18718	48.4283	3.86189	2.51028	2.11345	1.69155	-0.143698	2.36801	1.40184	2.67949	-0.752817	-0.730575	2.00177
2	1	S1	2	Ho	5	30	Aprep	2.41384	4.14576	14.4906	79.7977	48.1062	-19.313	28.7932	28.673	7.49591	45.41	6.36923	1.89391	0.776728	1.65465	-0.148397	2.31403	1.58863	2.69068	-0.866153	-0.766706	1.95107
2	1	S1	2	Ho	5	30	Btran	2.16336	4.64985	16.1738	77.0853	44.3701	-16.7379	27.6322	31.744	7.49591	38.9974	5.63137	2.32194	5.15015	1.65465	-0.160133	2.37364	1.54047	2.68746	-0.635007	-0.740717	2.00541
2	1	S1	2	Ho	5	30	Btran		4.64985	16.3669	69.5472	38.4642	-14.3095	24.1546	26.3368	10.7627	38.9974	10.647	6.95519	4.85675	1.81126	-0.160133	2.26538	1.80637		-0.642815	-0.595439	2.01137
2	1	S1	2	Ho	5	30	Btran	2.09031	4.60422	10.9679	68.9211	57.0678	-35.4958	21.5719	14.9614	5.43482	24.7616	6.36357	3.34122	4.89718	1.52685	-0.20096	1.96672	1.58827	2.68651	-0.64171	-0.692783	1.81983
2	1	S1	2	Ho	5	30	Cpost	-0.0934036	6.63225	7.11109	68.47	52.6563	-26.9397	25.7166	12.9582	4.59606	24.0317	1.85487	8.28944	17.1123	1.46419	-0.20399	1.8973	1.16702	2.65791	-0.484738	-0.572799	1.63299
2	1	S1	2	Ho	5	30	Cpost	0.698313	4.0478	6.42398	68.6613	52.055	-26.5811	25.4738	13.0166	4.59606	27.8619	3.50676	0.485616	0.717147	1.46419	-0.18945	1.89943	1.36844	2.66838	-0.873571	-0.905781	1.59203
2	1	S1	2	Ho	5	30	Cpost		6.11115	4.76723	69.3048	55.241	-27.3416	27.8994	12.3089	3.07097	27.8619	3.67605	4.85111	1.52088	1.32379	-0.18945	1.87307	1.38467		-0.793619	-0.64297	1.47763
2	1	S1	2	Ho	5	30	Cpost		7.41891	5.39958	67.1097	55.4873	-25.4671	30.0202	10.6766	0.988165	18.6874	3.13619	4.24172	3.74894	0.997028	-0.231327	1.80763	1.33076		-0.677409	-0.660894	1.52437
2	1	S1	2	Ho	5	30	Cpost	37.7075	5.54912	7.65626	67.6454	52.748	-24.2829	28.4651	3.79746	0.988165	18.6874	2.6457	3.11024	2.3684	0.997028	-0.231327	1.39596	1.27537	3.06027	-0.738149	-0.702317	1.66343
2	1	S1	2	Ho	5	30	Cpost	32.935	8.02441	7.275	70.2523	52.5131	-24.8653	27.6479	5.24364	0.988165	23.4159	0.279611	1.63451	1.16474	0.997028	-0.206654	1.51324	0.727175	3.01776	-0.82442	-0.78492	1.64232
2	1	S1	2	Ho	5	30	Cpost	29.6725	5.9174	7.61493	69.9636	53.4218	-25.6176	27.8043	14.0643	2.07366	23.4159	9.02856	0.312789	1.50459	1.20001	-0.206654	1.93655	1.73342	2.98763	-0.794907	-0.934225	1.66118
2	1	S1	2	Ho	5	30	Cpost	31.184	6.83678	5.42284	72.9551	53.0705	-25.8879	27.1826	13.9372	4.74851	21.7983	9.02974	1.24339	0.540651	1.47618	-0.214185	1.93216	1.73348	3.0017	-0.897582	-0.817097	1.52601
2	1	S1	2	Va	1	14	Aprep	0.714439	5.26747	21.4229	86.1002	54.1514	-21.8293	32.3221	20.7984	9.69019	31.2091	3.06276	2.50747	0.784776	1.76434	-0.179003	2.13554	1.3229	2.6686	-0.865175	-0.730721	2.15139
2	1	S1	2	Va	1	14	Aprep	0.417296	5.19326	21.4229	83.5779	54.6686	-22.6361	32.0325	19.5323	9.69019	27.0169	0.338588	0.579135	1.61359	1.76434	-0.19239	2.10227	0.762812	2.66468	-0.786485	-0.892062	2.15139
2	1	S1	2	Va	1	14	Aprep	1.08386	4.75235	18.8303	83.7231	53.1987	-22.1822	31.0165	22.0182	11.4178	27.9164	0.112269	2.03197	0.907829	1.83821	-0.189265	2.16618	0.578848	2.67344	-0.850874	-0.757825	2.08312
2	1	S1	2	Va	1	14	Aprep	1.07882	4.85309	18.9523	80.7665	53.8305	-22.9988	30.8317	22.5642	12.3992	35.7099	2.99206	0.369616	1.63311	1.8765	-0.167342	2.17949	1.3152	2.67338	-0.785024	-0.924379	2.08649
2	1	S1	2	Va	1	14	Aprep	0.734338	4.81966	20.9078	81.462	52.3447	-23.4359	28.9087	28.5221	14.1544	45.5647	7.2419	3.84597	0.874331	1.93965	-0.148145	2.31098	1.64045	2.66886	-0.85465	-0.673992	2.13834
2	1	S1	2	Va	1	14	Aprep	0.844208	4.81966	20.9078	78.3805	51.1364	-24.3677	26.7687	32.1652	14.6316	46.9349	14.0575	4.28001	1.86351	1.95579	-0.145966	2.38148	1.93632	2.6703	-0.768733	-0.659692	2.13834
2	1	S1	2	Va	1	14	Aprep	0.0778997	4.34347	17.4347	77.5905	51.1872	-23.1518	28.0355	35.8244	19.0318	52.1675	19.0442	2.53347	2.4318	2.08867	-0.138452	2.4465	2.08901	2.66018	-0.734716	-0.729373	2.0434
2	1	S1	2	Va	1	14	Aprep	0.0249818	3.75946	16.2966	78.0911	47.8113	-20.7319	27.0794	31.2698	11.0516	52.1675	4.18128	1.91206	4.83974	1.82329	-0.138452	2.36473	1.42997	2.65948	-0.643282	-0.765508	2.00921
2	1	S1	2	Va	1	14	Btran	1.49677	3.34112	18.5778	73.2414	42.3277	-20.1059	22.2219	19.205	6.95832	38.4722	3.0835	9.71512	1.25209	1.62415	-0.161223	2.09341	1.32514	2.67883	-0.816307	-0.552714	2.0761
2	1	S1	2	Va	1	14	Btran	4.16081	4.18968	13.1369	68.3557	48.5097	-27.2503	21.2594	9.84828	3.72105	18.7335	0.92409	5.44341	12.0635	1.38889	-0.231042	1.7715	0.980457	2.71282	-0.525999	-0.627655	1.90381
2	1	S1	2	Va	1	14	Cpost	2.99883	5.32474	13.1369	66.7759	51.1211	-30.242	20.879	8.74591	3.72105	16.7498	3.11056	0.760669	5.98341	1.38889	-0.24434	1.71969	1.32804	2.69815	-0.615153	-0.868122	1.90381
2	1	S1	2	Va	1	14	Cpost	-1.39751	5.53698	6.69762	71.495	56.8481	-32.3351	24.513	8.78611	5.60399	22.0759	5.88097	6.86853	4.18616	1.53859	-0.212834	1.72167	1.55726	2.64037	-0.662657	-0.597072	1.60872
2	1	S1	2	Va	1	14	Cpost		8.50053	5.43442	74.5898	58.6195	-27.9404	30.6791	16.3031	5.81581	27.4628	9.36395	12.3323	8.78941	1.55293	-0.190822	2.0094	1.7493		-0.565341	-0.523327	1.52682
2	1	S1	2	Va	1	14	Cpost	28.5137	6.29274	6.75554	74.3048	59.3531	-29.1514	30.2017	15.049	8.55967	27.4628	7.0853	0.954801	2.42193	1.71047	-0.190822	1.9696	1.63151	2.97671	-0.735245	-0.845716	1.61219
2	1	S1	2	Va	1	14	Cpost	22.6841	6.77082	10.4655	76.8526	62.5988	-30.2339	32.3649	14.7802	8.15659	26.5381	6.88732	4.32646	2.16504	1.68996	-0.194118	1.96074	1.61999	2.91985	-0.74973	-0.658249	1.79862
2	1	S1	2	Va	1	14	Cpost		9.85814	13.343	82.9136	62.744	-32.2354	30.5086	16.841	3.94144	34.8023	7.40352	3.71273	4.00309	1.40901	-0.16951	2.02578	1.64953		-0.668637	-0.678706	1.91123
2	1	S1	2	Va	2	16	Aprep	0.54843	4.68126	19.456	82.403	53.1241	-21.0361	32.0879	20.4356	7.30928	37.4297	2.4984	1.37234	0.27548	1.64425	-0.163453	2.12617	1.25723	2.66641	-0.940982	-0.80576	2.10021
2	1	S1	2	Va	2	16	Aprep	0.67221	4.22213	19.2213	81.299	53.918	-20.5729	33.3451	21.5983	11.99	33.9966	4.33526	2.51433	0.926439	1.86082	-0.171507	2.15578	1.44296	2.66804	-0.848811	-0.730364	2.09385
2	1	S1	2	Va	2	16	Aprep	0.395927	7.94587	19.2213	82.4059	53.3988	-19.4271	33.9717	22.8991	8.15504	33.9966	8.78876	1.25321	2.2916	1.68988	-0.171507	2.18753	1.7218	2.6644	-0.742418	-0.816206	2.09385
2	1	S1	2	Va	2	16	Aprep	0.283509	5.42878	21.5306	83.4688	53.4437	-20.269	33.1747	22.0561	8.15504	32.2355	3.29751	1.59405	1.6837	1.68988	-0.17613	2.16712	1.34755	2.66291	-0.781298	-0.787962	2.15409
2	1	S1	2	Va	2	16	Aprep	0.524962	4.96847	21.1864	82.7456	54.7058	-22.4269	32.2789	16.9536	7.72867	32.2355	3.1952	1.79157	4.31579	1.66735	-0.17613	2.02916	1.33698	2.6661	-0.658579	-0.773638	2.14543
2	1	S1	2	Va	2	16	Aprep	0.760041	3.99573	21.1864	82.6928	55.6876	-23.2121	32.4755	21.2869	7.72867	37.3599	0.516936	0.393109	1.57054	1.66735	-0.163605	2.14797	0.847928	2.6692	-0.789758	-0.920457	2.14543
2	1	S1	2	Va	2	16	Aprep	0.890356	4.19147	17.3551	81.7391	52.8421	-21.126	31.716	28.1638	13.301	40.4366	3.4993	1.51886	4.1722	1.90973	-0.157258	2.30368	1.36771	2.67091	-0.663103	-0.793778	2.04106
2	1	S1	2	Va	2	16	Aprep	0.237791	3.05582	15.6121	82.526	52.2293	-19.6469	32.5824	30.7111	15.9106	53.9998	10.9145	1.73279	2.95827	1.9972	-0.136083	2.35409	1.81761	2.6623	-0.708963	-0.777765	1.98777
2	1	S1	2	Va	2	16	Btran	0.0210612	2.77028	14.3501	82.3192	53.149	-20.9186	32.2304	30.9786	16.1578	53.9998	14.3995	0.704071	2.54332	2.00491	-0.136083	2.3592	1.94799	2.65943	-0.728865	-0.875242	1.94632
2	1	S1	2	Va	2	16	Btran		2.09627	13.745	74.7578	44.0416	-17.1611	26.8805	23.7055	15.9351	41.0392	22.2595	10.6998	7.51499	1.99797	-0.156099	2.20654	2.17209		-0.585402	-0.540699	1.92547
2	1	S1	2	Va	2	16	Btran	6.09203	6.07809	12.2301	68.1658	54.9006	-30.8865	24.0141	11.2527	4.13299	21.408	1.64308	0.199175	5.13054	1.42582	-0.216128	1.83153	1.13218	2.73669	-0.635514	-0.955607	1.87007
2	1	S1	2	Va	2	16	Cpost	4.06267	10.0867	8.47748	74.3045	57.2379	-27.5322	29.7058	9.9845	4.13299	21.408	4.04569	11.3834	6.70875	1.42582	-0.216128	1.77759	1.41823	2.71159	-0.600142	-0.533078	1.70634
2	1	S1	2	Va	2	16	Cpost	0.345434	7.04141	8.02887	76.1231	54.8898	-27.1904	27.6994	12.0279	4.14932	29.7262	0.509558	4.01288	0.683419	1.42723	-0.183413	1.86229	0.844886	2.66373	-0.877914	-0.66831	1.68331
2	1	S1	2	Va	2	16	Cpost	-0.31167	5.2721	13.2706	74.7828	53.8046	-27.153	26.6516	17.3571	5.40974	29.7262	9.16411	2.09555	0.0748844	1.52509	-0.183413	2.04112	1.73989	2.65499	-0.982109	-0.753903	1.90864
2	1	S1	2	Va	3	18	Aprep		3.93154	18.8466	76.1198	40.5542	-15.3553	25.1988	13.3143	6.25785	33.3901	4.97983	11.4592	13.5067	1.58163	-0.173058	1.9102	1.49384		-0.512398	-0.532265	2.08357
2	1	S1	2	Va	3	18	Aprep	1.231	7.7546	18.0889	82.5297	52.7743	-26.1569	26.6174	20.2048	5.16946	33.4153	16.8289	1.11607	2.53728	1.50786	-0.172993	2.12013	2.02541	2.67537	-0.729177	-0.82912	2.0623
2	1	S1	2	Va	3	18	Aprep	1.11363	4.35537	18.4223	81.5086	50.9364	-19.9787	30.9576	29.0654	10.2977	54.0803	9.27501	8.68043	10.8014	1.79137	-0.135982	2.3219	1.74513	2.67383	-0.539531	-0.566926	2.07174
2	1	S1	2	Va	3	18	Aprep		4.34461	15.3148	76.4466	42.0898	-16.8297	25.2602	33.4126	12.5106	54.0803	4.15974	11.3949	6.29815	1.8807	-0.135982	2.40424	1.42813		-0.608411	-0.532954	1.97823
2	1	S1	2	Va	3	18	Btran	2.67378	5.57392	14.5914	71.3033	51.0081	-29.4457	21.5624	10.6055	4.99733	20.5197	1.82974	1.91719	4.20154	1.49515	-0.220757	1.80461	1.16305	2.69401	-0.662166	-0.765171	1.95445
2	1	S1	2	Va	3	18	Btran	2.89961	5.81612	10.3061	72.1869	54.449	-25.5261	28.9228	6.34329	0.630471	14.1236	0.659257	14.721	7.8392	0.891079	-0.26609	1.58701	0.901081	2.69689	-0.579958	-0.502204	1.79173
2	1	S1	2	Va	3	18	Cpost	1.3445	7.25246	7.7395	72.72	57.2732	-27.4247	29.8484	6.06774	0.630471	13.2039	0.00395842	1.85121	3.79716	0.891079	-0.275201	1.56948	0.250831	2.67685	-0.6757	-0.769561	1.66793
2	1	S1	2	Va	3	18	Cpost	0.322199	5.38931	6.8572	78.5715	57.6714	-28.9395	28.7319	11.5833	5.01206	47.4347	0.617131	2.23306	3.02956	1.49625	-0.145195	1.84484	0.886328	2.66342	-0.705807	-0.745756	1.61822
2	1	S1	2	Va	4	20	Aprep	1.15954	5.93781	20.1916	86.9242	57.9461	-23.7101	34.236	34.8177	13.9372	71.7511	6.32375	3.28057	1.42942	1.93216	-0.118055	2.42913	1.58578	2.67443	-0.800985	-0.695224	2.11979
2	1	S1	2	Va	4	20	Aprep	1.42738	5.14699	20.1916	88.2632	59.3861	-24.1618	35.2243	26.2896	13.7202	65.7366	3.17364	1.97644	0.903508	1.9246	-0.123338	2.26436	1.33472	2.67793	-0.851356	-0.761335	2.11979
2	1	S1	2	Va	4	20	Aprep	1.47565	5.45297	19.668	88.0634	57.9936	-22.8567	35.1368	23.3685	10.0555	65.7366	9.69498	0.17487	2.61015	1.78074	-0.123338	2.19866	1.76456	2.67855	-0.725469	-0.960511	2.10591
2	1	S1	2	Va	4	20	Aprep	1.6794	3.37037	19.4774	87.5236	57.9446	-22.4299	35.5146	23.0863	10.0555	59.2868	11.8944	0.755612	0.853588	1.78074	-0.129874	2.19199	1.8571	2.6812	-0.857031	-0.868746	2.10079
2	1	S1	2	Va	4	20	Aprep	1.91764	3.95043	18.9259	87.3249	58.6458	-23.4371	35.2087	26.7464	9.29896	46.0574	9.89919	0.611957	2.01439	1.74626	-0.14735	2.27414	1.77378	2.68429	-0.758927	-0.887486	2.08576
2	1	S1	2	Va	4	20	Aprep	1.53075	2.81452	18.5802	87.3865	58.0387	-23.1607	34.878	27.8185	9.29896	59.4371	15.7035	0.661336	0.552809	1.74626	-0.129709	2.29659	1.99067	2.67927	-0.895819	-0.880817	2.07617
2	1	S1	2	Va	4	20	Aprep	1.26981	3.11612	16.6027	87.6735	56.3787	-21.8085	34.5702	33.25	18.2872	59.4371	25.2422	0.61563	2.70453	2.06794	-0.129709	2.40131	2.24146	2.67587	-0.720803	-0.886981	2.01857
2	1	S1	2	Va	4	20	Aprep	0.93124	5.51505	19.2931	87.3101	52.171	-20.3961	31.7749	34.8869	11.4867	61.3478	17.8356	5.59059	2.82471	1.84098	-0.127673	2.43033	2.05505	2.67144	-0.715073	-0.624121	2.0958
2	1	S1	2	Va	4	20	Btran		5.04162	17.1592	80.6593	39.4959	-14.0535	25.4424	27.9104	11.4867	61.3478	7.79145	12.665	12.6852	1.84098	-0.127673	2.29848	1.67072		-0.519921	-0.520113	2.03528
2	1	S1	2	Va	4	20	Btran	1.45174	2.90395	18.0684	81.6497	49.8393	-34.4221	15.4172	33.5083	13.7063	55.1324	9.9661	2.15231	13.354	1.92411	-0.134678	2.40596	1.77677	2.67824	-0.513756	-0.750486	2.06172
2	1	S1	2	Va	4	20	Btran	0.108431	6.53021	17.3204	78.6787	48.6242	-32.2482	16.376	34.512	6.48854	55.1324	11.0161	5.85476	4.34785	1.59601	-0.134678	2.42378	1.82183	2.66059	-0.65759	-0.618019	2.04004
2	1	S1	2	Va	4	20	Btran	5.63671	5.16828	13.8123	73.7841	48.7539	-30.0129	18.741	23.3229	5.32698	48.8243	11.6071	4.72996	4.4706	1.51922	-0.143114	2.19758	1.84579	2.73112	-0.65387	-0.646341	1.92782
2	1	S1	2	Va	4	20	Btran	2.94234	4.89342	11.3291	70.1257	52.5872	-27.3573	25.23	16.141	4.53826	31.2734	2.61512	12.978	4.64548	1.45956	-0.178819	2.00439	1.27167	2.69743	-0.648746	-0.517177	1.83463
2	1	S1	2	Va	4	20	Btran	0.628618	4.17123	8.27507	71.4823	53.3941	-26.31	27.0841	13.5529	2.23596	22.7238	5.81607	3.70821	2.09446	1.22283	-0.209778	1.9187	1.55295	2.66747	-0.75397	-0.678869	1.69607
2	1	S1	2	Va	4	20	Cpost	-0.0476613	3.95826	3.64596	71.2784	52.5614	-25.8184	26.743	11.7443	2.23596	22.7238	1.89619	0.682127	0.983355	1.22283	-0.209778	1.85121	1.17347	2.65851	-0.842655	-0.878083	1.38182
2	1	S1	2	Va	4	20	Cpost	2.49487	4.79882	4.86788	71.7899	54.4948	-25.7307	28.7642	14.6379	4.9589	21.8167	7.48406	4.04229	0.175328	1.49227	-0.214094	1.956	1.654	2.69172	-0.960418	-0.667334	1.48537
2	1	S1	2	Va	4	20	Cpost	2.73432	5.4559	5.70955	74.3496	58.3306	-26.619	31.7117	17.2548	12.6583	27.0169	11.639	5.89504	1.77657	1.88623	-0.19239	2.03811	1.84705	2.69478	-0.774681	-0.617114	1.54579
2	1	S1	2	Va	4	20	Cpost	5.78827	4.92436	5.42881	76.6803	58.0818	-27.4348	30.647	18.9339	8.77288	27.0169	14.796	2.12941	1.63173	1.72102	-0.19239	2.08598	1.96127	2.73298	-0.785127	-0.751855	1.52643
2	1	S1	2	Va	4	20	Cpost	3.22439	9.20902	10.5986	79.6334	58.2918	-28.958	29.3338	16.1865	8.77288	47.9788	11.3371	2.62627	0.400601	1.72102	-0.144369	2.0058	1.83495	2.70102	-0.919224	-0.724661	1.80431
3	1	S2	2	Ho	1	14	Aprep	1.89218	4.06766	17.4728	78.4428	54.8264	-21.4629	33.3636	21.6462	4.11825	32.4631	4.01219	0.92133	0.0784717	1.42455	-0.175511	2.15698	1.41529	2.68396	-0.981291	-0.849375	2.04452
3	1	S2	2	Ho	1	14	Aprep	1.90673	2.72468	17.6043	78.9632	55.0404	-22.2947	32.7458	22.3106	4.11825	39.6933	6.52115	1.23561	1.66363	1.42455	-0.158724	2.17334	1.59802	2.68414	-0.782765	-0.817807	2.04835
3	1	S2	2	Ho	1	14	Aprep	1.42241	3.09252	16.6995	79.3128	58.8598	-25.6932	33.1666	29.5634	4.32818	48.0205	12.5933	0.841666	6.79699	1.44237	-0.144307	2.33179	1.8838	2.67786	-0.598437	-0.858415	2.02151
3	1	S2	2	Ho	1	14	Aprep	1.74784	4.48436	14.4707	80.4877	56.2981	-24.7813	31.5168	34.9117	17.8698	50.4315	10.4867	3.29952	1.82378	2.05603	-0.140815	2.43076	1.79953	2.68209	-0.771422	-0.694456	1.95039
3	1	S2	2	Ho	1	14	Aprep	1.78034	4.44289	15.2816	81.9411	53.0651	-22.4053	30.6597	36.3124	12.6631	64.7265	4.15514	1.71419	4.75191	1.88641	-0.124297	2.45479	1.42773	2.68251	-0.645724	-0.779094	1.97716
3	1	S2	2	Ho	1	14	Aprep	1.0185	3.44051	14.8065	82.6781	50.3589	-20.2384	30.1205	31.7569	9.62734	64.7265	1.79315	1.07843	0.921968	1.76148	-0.124297	2.37388	1.15719	2.67259	-0.849305	-0.832849	1.96161
3	1	S2	2	Ho	1	14	Aprep	1.15656	6.10813	12.3211	82.0673	48.4801	-20.3984	28.0817	25.7745	9.62734	57.9916	7.08018	4.07761	0.320033	1.76148	-0.131316	2.25319	1.63121	2.67439	-0.93294	-0.66617	1.87354
3	1	S2	2	Ho	1	14	Aprep	0.902063	8.00717	12.5564	78.3582	47.8939	-19.7358	28.158	22.9899	5.1718	57.9916	2.16088	0.152665	1.32515	1.50803	-0.131316	2.1897	1.21243	2.67106	-0.809817	-0.965104	1.88242
3	1	S2	2	Ho	1	14	Btran	1.49641	6.79593	12.0471	76.0107	48.9537	-18.3993	30.5545	23.3021	5.1718	64.9545	4.90642	4.79284	2.67314	1.50803	-0.124078	2.19709	1.4883	2.67882	-0.722338	-0.64458	1.86303
3	1	S2	2	Ho	1	14	Btran	3.18128	7.7534	11.8839	74.2051	48.2381	-18.7823	29.4557	26.6749	4.97405	64.9545	0.0582474	2.19745	0.766117	1.4934	-0.124078	2.27261	0.491269	2.70047	-0.867451	-0.747824	1.85669
3	1	S2	2	Ho	1	14	Btran	5.03888	8.3933	11.6047	71.8614	51.5662	-22.9018	28.6643	22.2163	4.97405	47.0558	0.00785554	1.58285	8.23906	1.4934	-0.145779	2.17104	0.29771	2.72375	-0.573579	-0.788815	1.84569
3	1	S2	2	Ho	1	14	Btran	4.90638	9.47274	9.70238	69.2485	53.9722	-24.7322	29.2401	12.185	2.44448	31.116	8.56303	1.15149	4.52845	1.25039	-0.17927	1.86834	1.71063	2.72211	-0.652153	-0.825687	1.7649
3	1	S2	2	Ho	1	14	Cpost	3.13382	7.83208	9.02816	67.5025	53.3076	-26.4273	26.8803	10.0717	2.44448	16.7555	7.79738	4.71957	3.39033	1.25039	-0.244299	1.78146	1.67104	2.69987	-0.690837	-0.646635	1.7334
3	1	S2	2	Ho	1	14	Cpost	2.0814	6.40539	8.09433	65.5651	50.9085	-24.8917	26.0168	10.3213	7.08767	21.2767	3.30907	1.72692	3.0713	1.63165	-0.216794	1.7924	1.34874	2.6864	-0.70399	-0.778184	1.68673
3	1	S2	2	Ho	1	14	Cpost	5.06084	5.00491	5.02971	67.806	50.713	-23.1863	27.5266	9.56669	4.80444	21.2767	5.3923	3.01963	3.41068	1.48051	-0.216794	1.75869	1.52385	2.72402	-0.690039	-0.706242	1.49756
3	1	S2	2	Ho	1	14	Cpost	4.03706	6.15667	4.87805	69.0286	53.8925	-23.9623	29.9302	10.6989	4.34567	22.7078	2.14387	4.80721	1.55195	1.44382	-0.209852	1.80857	1.21004	2.71127	-0.791192	-0.644181	1.48615
3	1	S2	2	Ho	2	16	Aprep	1.33801	4.91892	15.2571	82.1582	53.2828	-20.7341	32.5487	23.0207	9.1998	49.5828	11.5916	1.59746	1.2882	1.74158	-0.142015	2.19043	1.84517	2.67676	-0.813068	-0.787704	1.97637
3	1	S2	2	Ho	2	16	Aprep	1.28028	5.77162	16.2199	81.9059	52.5479	-20.2323	32.3157	28.3085	11.7744	49.5828	13.4342	0.466111	1.00363	1.8524	-0.142015	2.30664	1.91449	2.67601	-0.840515	-0.908779	2.00684
3	1	S2	2	Ho	2	16	Aprep	1.47877	4.91824	16.81	82.2382	53.3127	-21.3786	31.9341	28.3085	10.0555	48.2606	4.44008	0.763055	2.29269	1.78074	-0.143947	2.30664	1.4516	2.67859	-0.742356	-0.867828	2.02485
3	1	S2	2	Ho	2	16	Aprep	1.90135	4.79064	13.0946	81.6039	54.333	-22.2285	32.1045	27.3951	10.0555	58.4994	2.981	0.340786	1.6997	1.78074	-0.130745	2.2878	1.31399	2.68408	-0.780137	-0.929309	1.90227
3	1	S2	2	Ho	2	16	Aprep	2.07314	2.484	12.3735	82.5953	52.4933	-21.5684	30.9249	37.3009	11.1622	68.7512	1.18889	2.35924	1.32011	1.82784	-0.120603	2.47132	1.0442	2.68629	-0.810257	-0.738652	1.87552
3	1	S2	2	Ho	2	16	Aprep		2.89168	11.0298	76.6177	37.4077	-12.5348	24.8729	36.2938	9.41349	68.7512	5.24358	12.1041	18.0672	1.75161	-0.120603	2.45447	1.51324		-0.478551	-0.525592	1.82239
3	1	S2	2	Ho	2	16	Btran		2.70297	9.90559	71.9993	41.8927	-24.7471	17.1456	27.9077	14.3883	50.4141	2.95103	5.8703	5.05646	1.94761	-0.140839	2.29843	1.31067		-0.637449	-0.617669	1.77407
3	1	S2	2	Ho	2	16	Cpost	0.681651	7.64626	8.70912	69.2124	53.5362	-32.3307	21.2055	14.7962	6.01815	26.1129	5.53357	1.80783	5.14708	1.56627	-0.195692	1.96127	1.53374	2.66817	-0.635086	-0.772516	1.71788
3	1	S2	2	Ho	2	16	Cpost	-0.265596	6.45656	6.11716	71.1056	52.2842	-24.6951	27.5891	11.4241	2.24302	22.965	0.0271108	12.7671	15.2713	1.22379	-0.208673	1.83846	0.405775	2.65561	-0.497903	-0.519146	1.57267
3	1	S2	2	Ho	2	16	Cpost	0.260483	6.64313	6.98685	69.0564	51.0576	-24.5787	26.4789	11.3302	2.24302	33.1709	5.03372	2.22034	0.232755	1.22379	-0.173629	1.83468	1.49786	2.6626	-0.949032	-0.746491	1.62581
3	1	S2	2	Ho	3	18	Aprep	1.80306	7.54924	16.0018	81.4566	55.2723	-21.8065	33.4659	28.938	6.0238	53.814	11.9845	2.31297	2.28049	1.56663	-0.136318	2.31935	1.86061	2.6828	-0.743045	-0.741217	2.00006
3	1	S2	2	Ho	3	18	Aprep	1.60015	6.99607	15.284	82.1581	55.7099	-22.9973	32.7126	22.9651	7.93031	50.4314	3.39653	1.50653	2.38172	1.67812	-0.140815	2.18911	1.35756	2.68017	-0.737421	-0.794753	1.97724
3	1	S2	2	Ho	3	18	Aprep	1.15481	5.1954	14.1877	82.1196	56.0981	-22.9442	33.1539	19.6944	7.07405	47.022	4.86562	0.882688	0.106287	1.63086	-0.145831	2.10662	1.4852	2.67437	-0.975064	-0.8537	1.94079
3	1	S2	2	Ho	3	18	Aprep	1.18892	3.6895	16.8888	81.3292	55.3486	-22.1296	33.219	23.9381	5.38017	53.8175	1.20393	0.130091	1.62919	1.523	-0.136313	2.21194	1.04749	2.67482	-0.785316	-0.969888	2.02722
3	1	S2	2	Ho	3	18	Aprep	1.61433	2.79343	15.3864	81.0988	53.4159	-22.0501	31.3658	25.5569	5.38017	58.0018	1.63467	3.7064	0.159069	1.523	-0.131304	2.24842	1.13073	2.68036	-0.963768	-0.678934	1.98054
3	1	S2	2	Ho	3	18	Aprep	1.28924	3.9614	16.225	80.8695	52.6075	-22.5434	30.0641	34.5211	13.5034	73.6169	6.70183	2.60332	0.98672	1.91695	-0.11655	2.42394	1.60897	2.67613	-0.842298	-0.725812	2.00699
3	1	S2	2	Ho	3	18	Aprep	1.33334	5.47057	15.0172	80.383	51.8968	-22.6813	29.2155	28.6164	8.57335	73.6169	1.12543	1.69726	0.275832	1.71115	-0.11655	2.31288	1.02998	2.6767	-0.940918	-0.780314	1.96855
3	1	S2	2	Ho	3	18	Aprep	2.00094	4.46883	12.4057	78.3074	48.2994	-20.1427	28.1567	27.8416	8.57335	64.2267	6.2831	2.11756	5.07736	1.71115	-0.124779	2.29707	1.58323	2.68536	-0.6369	-0.752569	1.87675
3	1	S2	2	Ho	3	18	Btran	1.16223	4.16091	10.6981	79.1274	45.5263	-18.0577	27.4686	21.6564	3.0713	64.2267	13.8297	1.37627	4.16992	1.32383	-0.124779	2.15723	1.92843	2.67447	-0.663176	-0.805427	1.80853
3	1	S2	2	Ho	3	18	Btran	2.31653	4.58583	11.3962	77.5908	46.6841	-18.8302	27.8539	16.8361	3.0713	50.4327	15.7219	0.770585	1.54506	1.32383	-0.140813	2.02563	1.99125	2.68943	-0.791727	-0.866904	1.83734
3	1	S2	2	Ho	3	18	Btran	5.03952	7.15242	11.3973	72.7088	48.5156	-18.5616	29.954	38.1922	11.9903	50.4327	1.63239	4.2002	0.537211	1.86083	-0.140813	2.48596	1.13033	2.72376	-0.898083	-0.662209	1.83739
3	1	S2	2	Ho	3	18	Cpost	4.03416	7.78585	10.8833	70.5402	51.2462	-20.0647	31.1815	31.3318	3.95254	56.0153	0.553686	2.45499	1.86136	1.41	-0.133612	2.3659	0.862613	2.71123	-0.768877	-0.73348	1.81631
3	1	S2	2	Ho	4	20	Aprep	1.84872	4.8405	15.3232	83.1672	51.7578	-22.3532	29.4045	27.6887	9.84134	52.5966	2.61747	1.18555	0.581157	1.77118	-0.137886	2.29391	1.27195	2.68339	-0.891777	-0.822451	1.97851
3	1	S2	2	Ho	4	20	Aprep	1.90897	4.53212	13.459	81.7964	51.3104	-21.0234	30.287	21.8719	9.84134	48.2245	11.5405	1.76496	2.65969	1.77118	-0.144001	2.16258	1.84313	2.68417	-0.723001	-0.775493	1.91537
3	1	S2	2	Ho	4	20	Aprep	1.85778	3.57076	13.6713	82.1121	52.8427	-22.0718	30.7709	21.3452	6.85954	37.1145	12.2244	0.967732	2.0969	1.61835	-0.164145	2.14944	1.86985	2.68351	-0.753821	-0.844323	1.92288
3	1	S2	2	Ho	4	20	Aprep	1.82296	3.66417	14.1965	82.8593	51.8027	-21.5028	30.2999	27.573	6.85954	55.7927	9.36457	0.941912	1.13804	1.61835	-0.133879	2.29151	1.74933	2.68306	-0.826982	-0.847115	1.94109
3	1	S2	2	Ho	4	20	Aprep	1.93419	3.27644	12.8058	83.6879	53.0332	-22.6807	30.3525	33.9799	12.2298	58.997	8.85347	0.105187	2.35584	1.87006	-0.130192	2.41438	1.72496	2.6845	-0.738839	-0.975306	1.8917
3	1	S2	2	Ho	4	20	Aprep	1.69914	3.82449	14.5166	81.9779	50.5722	-21.5143	29.0579	39.597	16.5797	58.997	13.9186	2.58916	2.33291	2.01788	-0.130192	2.50851	1.93152	2.68146	-0.740106	-0.726527	1.95194
3	1	S2	2	Ho	4	20	Aprep	1.26241	3.68389	15.5085	82.3093	51.0312	-20.8488	30.1824	38.1846	12.4239	55.9997	2.15133	2.24905	1.33102	1.87743	-0.133631	2.48583	1.21109	2.67578	-0.809307	-0.744837	1.98446
3	1	S2	2	Ho	4	20	Aprep	0.9227	3.69948	16.6347	79.9344	48.4983	-19.7719	28.7264	37.7213	12.4239	48.4533	0.398723	2.91209	2.15366	1.87743	-0.143661	2.47826	0.794635	2.67133	-0.750406	-0.711046	2.01955
3	1	S2	2	Ho	4	20	Btran	1.97549	4.57254	14.228	74.0032	45.9734	-19.1398	26.8336	34.5978	6.04155	48.4533	7.53107	3.78567	1.26429	1.56779	-0.143661	2.42528	1.65659	2.68503	-0.815205	-0.676105	1.94216
3	1	S2	2	Ho	4	20	Btran	2.05505	7.41392	12.2495	71.2221	47.4935	-19.9811	27.5124	21.0631	6.0218	41.8059	0.453902	1.35765	4.68885	1.5665	-0.154661	2.1423	0.820806	2.68606	-0.647506	-0.807012	1.87081
3	1	S2	2	Ho	4	20	Cpost	1.38038	8.73569	9.85095	71.7153	51.2589	-23.2058	28.0531	14.5642	6.0218	28.3753	0.800619	1.0814	6.44947	1.5665	-0.187728	1.95354	0.945924	2.67731	-0.605297	-0.832551	1.77162
3	1	S2	2	Ho	4	20	Cpost	0.308856	8.48218	5.10826	71.2946	54.3252	-24.7132	29.6121	15.4582	6.23929	25.6546	4.80367	3.11797	3.01472	1.58046	-0.197432	1.98285	1.48045	2.66324	-0.706458	-0.701987	1.50338
3	1	S2	2	Ho	4	20	Cpost	-2.34994	6.17794	5.63854	69.0068	52.8984	-25.0351	27.8633	15.2689	3.90848	48.3882	1.31054	3.49754	0.643849	1.40605	-0.143757	1.97675	1.06995	2.62734	-0.88315	-0.686683	1.54096
3	1	S2	2	Va	1	6	Aprep		6.87731	13.9885	71.767	42.2414	-26.0222	16.2192	28.4841	18.3531	50.1907	7.35258	13.8909	4.92533	2.06979	-0.141152	2.31021	1.64668		-0.640947	-0.509061	1.93394
3	1	S2	2	Va	1	6	Btran	7.6652	7.98136	16	69.3157	56.6625	-37.1006	19.5619	22.4775	3.93831	50.2944	0.722022	0	5.36682	1.40873	-0.141007	2.17739	0.921802	2.75568	-0.629534	-1	2
3	1	S2	2	Va	1	6	Cpost	2.49007	7.95714	12.437	69.8804	53.4621	-33.6187	19.8434	17.41	3.93831	29.5705	7.39787	12.0441	6.96377	1.40873	-0.183895	2.04268	1.64921	2.69165	-0.595279	-0.526195	1.87793
3	1	S2	2	Va	1	6	Cpost	0.00230636	5.52208	9.14741	72.1993	53.3763	-26.6671	26.7091	13.0366	6.4735	27.8781	4.47022	13.7314	13.9032	1.59509	-0.189395	1.90016	1.45406	2.65918	-0.508956	-0.510433	1.7391
3	1	S2	2	Va	1	6	Cpost	2.17293	5.15404	4.53612	72.4096	55.1093	-26.7307	28.3786	12.1284	6.4735	38.2947	0.0677472	3.33887	0.12719	1.59509	-0.161596	1.86617	0.510179	2.68758	-0.970512	-0.692877	1.45939
3	1	S2	2	Va	1	6	Cpost	-0.0379593	4.61046	7.28028	72.0378	53.3133	-26.1343	27.179	22.4945	8.89834	38.2947	7.97591	2.39905	1.1929	1.72714	-0.161596	2.17781	1.68053	2.65864	-0.821761	-0.736479	1.64262
3	1	S2	2	Va	2	8	Aprep	1.12323	5.5045	15.5745	81.7469	54.7291	-23.5193	31.2098	24.2571	12.4496	42.769	0.360613	1.34952	1.52123	1.8784	-0.15291	2.21927	0.774926	2.67396	-0.793591	-0.807709	1.98657
3	1	S2	2	Va	2	8	Aprep	1.31229	5.22331	18.4679	82.1288	53.0341	-21.4214	31.6127	24.9239	9.43789	44.7106	2.55757	0.805772	4.19579	1.75274	-0.149553	2.23436	1.26461	2.67643	-0.662349	-0.862649	2.07302
3	1	S2	2	Va	2	8	Aprep	1.42598	3.07135	16.9219	81.6168	53.4188	-21.7068	31.7121	25.2737	9.43789	49.1546	2.22573	0.198724	0.570729	1.75274	-0.142632	2.24216	1.22143	2.67791	-0.893253	-0.955697	2.02821
3	1	S2	2	Va	2	8	Aprep	1.37385	3.03424	18.4382	80.413	50.4942	-21.2526	29.2416	32.342	12.5075	60.9494	0.593002	4.94087	0.90842	1.88058	-0.12809	2.38474	0.877534	2.67723	-0.850808	-0.640527	2.07219
3	1	S2	2	Va	2	8	Aprep	1.61296	3.81855	17.2	81.0344	47.0603	-19.2446	27.8157	39.6236	16.9915	60.9494	2.65587	2.85196	4.01587	2.03029	-0.12809	2.50893	1.27659	2.68034	-0.668211	-0.713805	2.03649
3	1	S2	2	Va	2	8	Aprep	2.6136	3.81855	13.2027	79.6337	46.5642	-19.2713	27.2929	35.9121	14.1544	46.9632	7.06224	1.04541	0.0532969	1.93965	-0.145922	2.44799	1.63018	2.69324	-0.987103	-0.83619	1.90619
3	1	S2	2	Va	2	8	Aprep	2.33754	4.75378	13.6919	77.0407	48.299	-19.2345	29.0646	34.3763	14.1544	51.8875	10.8098	3.54321	0.0735742	1.93965	-0.138825	2.42139	1.81324	2.6897	-0.982408	-0.684951	1.92361
3	1	S2	2	Va	2	8	Aprep	2.45864	4.57667	13.131	74.7554	50.0939	-20.8877	29.2062	30.4293	16.5533	51.8875	11.3337	0.283349	3.30637	2.01707	-0.138825	2.34868	1.83482	2.69125	-0.69418	-0.939537	1.9036
3	1	S2	2	Va	2	8	Btran	3.4481	6.57507	13.4225	70.5485	46.2566	-19.8313	26.4253	27.3404	11.7744	43.4525	9.85458	5.56184	2.11271	1.8524	-0.151702	2.28666	1.77178	2.70385	-0.752862	-0.624804	1.91407
3	1	S2	2	Va	2	8	Btran	3.50576	7.60475	15.6557	69.9402	51.6672	-21.7292	29.938	19.7262	10.0943	43.4525	3.32372	7.02539	3.79573	1.78246	-0.151702	2.10747	1.35022	2.70458	-0.67575	-0.594133	1.98915
3	1	S2	2	Va	2	8	Btran	3.30317	7.60475	8.60365	73.3258	56.4598	-24.4877	31.9722	17.8167	10.0943	42.2232	4.08492	4.06835	5.51692	1.78246	-0.153895	2.0545	1.42166	2.70202	-0.625877	-0.666474	1.71266
3	1	S2	2	Va	2	8	Cpost	0.306776	7.68893	8.83066	73.4206	57.835	-26.4199	31.415	15.671	10.2698	34.9581	0.419962	1.11427	3.86453	1.79016	-0.169132	1.98964	0.805012	2.66322	-0.673348	-0.829297	1.72385
3	1	S2	2	Va	2	8	Cpost	-0.722624	7.12551	10.0979	74.2798	55.3993	-25.9561	29.4432	17.0667	10.4843	29.2134	7.02805	3.94363	0.927654	1.79943	-0.185016	2.03253	1.6282	2.64949	-0.848678	-0.670639	1.78261
3	1	S2	2	Va	2	8	Cpost	-0.146021	5.66982	7.35986	73.9106	53.3549	-25.7778	27.5771	21.3445	13.1724	29.2134	10.9368	3.62669	0.356484	1.90509	-0.185016	2.14942	1.81854	2.6572	-0.926609	-0.68184	1.64709
3	1	S2	2	Va	3	10	Aprep	1.71214	6.37125	13.6813	80.3734	54.1074	-22.5413	31.5661	18.7836	4.05377	47.9918	0.873017	1.25894	0.373389	1.41894	-0.14435	2.08183	0.96662	2.68163	-0.923744	-0.815687	1.92323
3	1	S2	2	Va	3	10	Aprep	1.48543	2.74443	13.4732	81.6088	53.7063	-22.3185	31.3878	20.9858	4.05377	47.9918	5.71988	0.356553	0.445655	1.41894	-0.14435	2.14033	1.54649	2.67868	-0.911977	-0.926597	1.91588
3	1	S2	2	Va	3	10	Aprep	1.19856	3.28159	15.09	82.7359	52.3469	-21.3811	30.9658	20.6235	4.39672	37.8208	8.60899	0.843948	1.87483	1.44805	-0.162605	2.13104	1.71292	2.67494	-0.767975	-0.858149	1.97093
3	1	S2	2	Va	3	10	Aprep		3.19566	14.9491	78.471	43.4475	-18.3312	25.1163	16.4804	10.5997	31.5289	8.66019	11.6989	6.09986	1.80436	-0.178093	2.01485	1.71546		-0.612615	-0.529734	1.96632
3	1	S2	2	Va	3	10	Aprep	1.89053	3.83982	19.0926	81.5323	48.029	-27.8281	20.201	29.7702	12.662	49.3682	14.1255	1.87604	3.33077	1.88637	-0.142323	2.33585	1.93866	2.68394	-0.6932	-0.767894	2.09034
3	1	S2	2	Va	3	10	Aprep	1.47496	5.62217	21.0346	80.8289	47.8366	-26.8092	21.0274	33.156	14.407	60.1238	6.07555	1.65283	2.03766	1.94824	-0.128966	2.39961	1.56999	2.67855	-0.757469	-0.783561	2.14158
3	1	S2	2	Va	3	10	Btran		5.53804	15.524	73.3604	38.4998	-23.2781	15.2217	31.6673	16.7915	60.1238	0.273498	11.6114	7.06222	2.02429	-0.128966	2.37221	0.723167		-0.593453	-0.530652	1.98496
3	1	S2	2	Va	3	10	Btran	2.35823	7.25514	12.5578	72.3042	51.9847	-31.0971	20.8877	17.38	6.32843	32.9468	0.949593	3.44044	6.02855	1.58608	-0.174218	2.0418	0.987153	2.68996	-0.614163	-0.68888	1.88247
3	1	S2	2	Va	3	10	Cpost	-0.388748	7.16943	9.95162	71.0802	53.5568	-25.7083	27.8485	14.2615	8.00248	20.0382	2.46995	13.9217	10.7776	1.68192	-0.223393	1.94331	1.25364	2.65396	-0.539804	-0.508798	1.77612
3	1	S2	2	Va	3	10	Cpost	-4.14839	6.06509	4.12351	72.4537	51.4326	-23.6052	27.8274	9.95383	3.95116	23.4159	10.3981	0.0423163	4.20622	1.40988	-0.206654	1.77622	1.79572	2.60219	-0.662017	-0.989692	1.42501
3	1	S2	2	Va	3	10	Cpost	-5.56742	4.62747	4.41316	74.9444	51.943	-25.2635	26.6794	9.14797	3.95116	23.4159	11.5167	2.29587	3.31672	1.40988	-0.206654	1.73913	1.84218	2.58182	-0.693764	-0.742177	1.4494
3	1	S2	2	Va	3	10	Cpost	0.219139	4.13796	4.88915	71.2595	50.0682	-25.8316	24.2365	11.2513	5.87143	26.8563	10.4545	3.12747	1.1362	1.55663	-0.192964	1.83148	1.79815	2.66206	-0.82716	-0.701583	1.48699
3	1	S2	2	Va	4	12	Aprep	1.67689	6.30337	14.87	83.8388	53.697	-24.0544	29.6426	24.4417	5.59104	39.6058	4.54418	0.0229429	4.46839	1.53771	-0.158899	2.22348	1.46004	2.68117	-0.653936	-0.994345	1.96371
3	1	S2	2	Va	4	12	Aprep	1.07019	5.03935	14.3722	81.155	52.4479	-23.2161	29.2318	25.6919	6.83432	48.6889	0.911099	0.821685	1.67652	1.61687	-0.143313	2.25138	0.976993	2.67326	-0.781821	-0.860759	1.94707
3	1	S2	2	Va	4	12	Aprep	0.589478	4.46769	13.8369	82.8334	49.382	-21.0943	28.2878	23.0954	6.30162	48.6889	2.47883	1.88798	4.2437	1.58439	-0.143313	2.19221	1.25476	2.66695	-0.660831	-0.767099	1.92868
3	1	S2	2	Va	4	12	Aprep	1.35558	4.31274	13.4467	82.9366	49.5485	-20.0716	29.4768	17.6315	6.30162	40.1717	10.8752	2.37816	2.04531	1.58439	-0.157776	2.04914	1.81597	2.67699	-0.756993	-0.737615	1.91494
3	1	S2	2	Va	4	12	Aprep	1.96311	4.31274	13.7279	83.2128	49.1103	-19.0821	30.0282	25.4726	9.41349	40.1717	5.24746	1.10268	1.97906	1.75161	-0.157776	2.24656	1.51352	2.68487	-0.761167	-0.830437	1.92487
3	1	S2	2	Va	4	12	Aprep	2.0492	3.58169	12.6226	82.5934	49.1271	-19.2234	29.9037	27.0738	14.8643	49.6795	5.73599	0.249035	0.282712	1.96352	-0.141877	2.28106	1.54758	2.68598	-0.939653	-0.945924	1.8849
3	1	S2	2	Va	4	12	Aprep	1.76115	3.54804	16.4661	80.3495	49.1038	-19.9712	29.1326	28.0627	13.9654	52.8182	9.2631	1.5421	1.49555	1.93314	-0.137597	2.30161	1.74457	2.68226	-0.795625	-0.791957	2.01441
3	1	S2	2	Va	4	12	Aprep	2.06788	3.62783	19.9911	80.4437	46.6359	-18.5588	28.0771	26.4457	13.9654	60.6836	17.0545	2.11103	2.82476	1.93314	-0.12837	2.26772	2.03217	2.68623	-0.715071	-0.752963	2.11451
3	1	S2	2	Va	4	12	Btran	3.46129	4.8126	16.6916	78.735	47.7359	-18.3429	29.393	33.9383	14.6405	60.6836	11.8206	2.63172	0.431796	1.95609	-0.12837	2.41364	1.85421	2.70402	-0.914176	-0.724389	2.02127
3	1	S2	2	Va	4	12	Btran	4.16971	5.90365	15.2765	73.6169	49.1348	-20.7897	28.3451	30.8752	13.3078	42.2628	0.648183	2.09568	4.89347	1.90997	-0.153823	2.35723	0.897273	2.71293	-0.641811	-0.753895	1.977
3	1	S2	2	Va	4	12	Btran	3.73477	7.03825	14.6489	68.6315	50.0964	-21.3302	28.7662	16.4367	9.70723	33.3827	4.21713	0.842114	3.55112	1.76512	-0.173077	2.01351	1.43303	2.70747	-0.684653	-0.858363	1.95637
3	1	S2	2	Va	4	12	Btran	2.52079	6.94137	5.81146	69.6098	52.0447	-23.3513	28.6933	13.7533	7.49591	33.1398	4.42077	0.145699	4.04227	1.65465	-0.17371	1.92576	1.45002	2.69205	-0.667334	-0.966568	1.55264
3	1	S2	2	Va	4	12	Cpost	0.683045	7.34876	4.63472	72.0041	50.77	-23.7975	26.9725	13.7844	3.69887	33.1398	4.56377	3.4417	0.892331	1.38681	-0.17371	1.92685	1.46161	2.66818	-0.852611	-0.688831	1.46726
3	1	S2	2	Va	4	12	Cpost	-0.814973	6.53208	3.56356	73.0353	53.0098	-24.1524	28.8575	13.654	3.69887	35.7146	3.66447	3.76996	0.709751	1.38681	-0.167331	1.92227	1.38358	2.64825	-0.874514	-0.676661	1.37395
3	1	S2	2	Va	4	12	Cpost	-2.55423	4.76199	3.56356	73.5756	54.0506	-25.0623	28.9883	11.8652	5.94179	35.7146	5.17143	0.261763	1.81981	1.56127	-0.167331	1.85596	1.508	2.62452	-0.771694	-0.94353	1.37395
3	1	S2	2	Va	4	12	Cpost	-0.216166	4.88686	6.00362	71.8625	52.0494	-25.0752	26.9742	10.9301	5.94179	30.1347	10.1241	4.02836	0.0258979	1.56127	-0.182166	1.81826	1.78377	2.65627	-0.993628	-0.667795	1.56532
4	1	S2	3	Ho	1	10	Aprep	-1.16259	5.18811	17.278	84.4846	55.1976	-20.9389	34.2587	16.2394	5.16946	62.2293	18.4495	1.13415	0.819854	1.50786	-0.126766	2.00744	2.07251	2.64355	-0.860976	-0.827358	2.03879
4	1	S2	3	Ho	1	10	Aprep	-1.25614	6.64252	16.1871	84.6049	56.0521	-20.9095	35.1426	27.0211	7.29647	62.2293	3.31096	1.7679	0.0587971	1.64353	-0.126766	2.27995	1.34893	2.64229	-0.985818	-0.775287	2.00582
4	1	S2	3	Ho	1	10	Aprep	-1.7519	8.99814	14.8454	85.0372	54.8191	-20.0736	34.7455	29.6819	7.29647	48.1212	2.99206	0.794138	1.67193	1.64353	-0.144156	2.33412	1.3152	2.63554	-0.782156	-0.864044	1.9629
4	1	S2	3	Ho	1	10	Aprep	-1.61106	7.74463	15.0834	83.6117	52.056	-18.9576	33.0984	30.3707	8.55967	52.5539	4.99517	3.29438	2.23194	1.71047	-0.137942	2.34754	1.49499	2.63746	-0.74582	-0.694664	1.97072
4	1	S2	3	Ho	1	10	Aprep	-1.56692	5.11333	16.5994	81.2613	52.1559	-19.7736	32.3823	35.8369	18.9182	52.5539	1.22487	1.43207	1.63205	2.08555	-0.137942	2.44671	1.05202	2.63807	-0.785102	-0.800766	2.01848
4	1	S2	3	Ho	1	10	Aprep	-1.20384	6.199	13.7649	79.507	52.9598	-20.7989	32.161	41.6113	21.4774	54.6359	1.18255	0.442731	2.05052	2.15276	-0.135289	2.53982	1.04281	2.643	-0.75667	-0.912439	1.92616
4	1	S2	3	Ho	1	10	Aprep	-0.290953	6.64851	13.6134	81.7656	55.8723	-21.8063	34.0661	46.4006	21.408	65.1554	1.79957	3.81022	2.01473	2.15102	-0.123887	2.60994	1.15822	2.65527	-0.758906	-0.675241	1.92084
4	1	S2	3	Ho	1	10	Aprep	0.987322	12.3921	13.2554	77.5841	58.1512	-23.0009	35.1503	25.6237	7.97355	65.1554	7.09159	2.16852	2.38934	1.6804	-0.123887	2.24989	1.63187	2.67218	-0.737006	-0.749524	1.90809
4	1	S2	3	Ho	1	10	Btran	3.45087	11.705	14.4096	69.8885	63.5238	-26.2733	37.2505	19.2892	5.28335	36.226	7.64226	4.20027	0.0739826	1.5161	-0.166146	2.0957	1.66267	2.70389	-0.982315	-0.662207	1.94833
4	1	S2	3	Ho	1	10	Btran	6.55704	11.3275	12.7698	70.6742	64.4191	-28.9981	35.421	21.6355	5.22527	34.0417	1.824	3.65885	5.44954	1.51191	-0.171394	2.15671	1.16213	2.74234	-0.627506	-0.68066	1.89037
4	1	S2	3	Ho	1	10	Cpost	14.2394	8.19242	6.78837	77.3509	62.8562	-28.2066	34.6496	22.3943	5.22527	34.0417	1.03985	1.54288	1.583	1.51191	-0.171394	2.17538	1.00982	2.83107	-0.788804	-0.791897	1.61414
4	1	S2	3	Ho	1	10	Cpost	16.2944	6.53433	9.32395	79.3015	61.0556	-28.3831	32.6725	24.1865	11.8708	51.4724	1.29216	1.61687	0.352938	1.85618	-0.139384	2.21765	1.06618	2.85344	-0.927215	-0.786238	1.74743
4	1	S2	3	Ho	1	10	Cpost	16.7307	6.07917	9.99727	76.7368	59.7128	-28.3571	31.3557	34.7328	17.5863	51.7132	9.66455	2.63356	0.0518877	2.04783	-0.139059	2.42764	1.76317	2.85813	-0.987433	-0.724298	1.77816
4	1	S2	3	Ho	1	10	Cpost	17.2025	7.55839	8.70293	77.3031	60.9174	-27.4672	33.4502	34.0739	11.3438	51.7132	3.56381	4.18899	1.77983	1.83522	-0.139059	2.41605	1.37397	2.86316	-0.774454	-0.662566	1.71758
4	1	S2	3	Ho	1	10	Cpost	16.12	6.31687	7.45695	77.0349	65.268	-27.2979	37.97	34.5375	11.3438	57.5166	0.559123	9.03964	0.338528	1.83522	-0.131857	2.42422	0.864723	2.85157	-0.929701	-0.561785	1.6525
4	1	S2	3	Ho	1	10	Cpost	13.9665	7.47657	6.98324	77.8928	65.8785	-29.2543	36.6241	29.7198	12.1152	57.5166	6.99609	2.69178	3.91274	1.86566	-0.131857	2.33486	1.62635	2.82806	-0.67169	-0.721425	1.6256
4	1	S2	3	Ho	1	10	Cpost	10.4515	5.24552	9.63805	78.8723	61.6136	-29.1648	32.4488	17.8138	4.44312	32.1905	8.11666	3.79247	0.179064	1.45185	-0.176253	2.05442	1.68789	2.78838	-0.959656	-0.675865	1.76197
4	1	S2	3	Ho	2	12	Aprep	-0.897757	8.53331	14.2379	83.5738	55.0956	-20.4395	34.6561	18.8744	3.13188	36.6235	8.7174	0.707874	0.902286	1.33031	-0.165242	2.08434	1.71829	2.64713	-0.851493	-0.874754	1.9425
4	1	S2	3	Ho	2	12	Aprep	-0.866049	4.07032	15.9352	81.481	55.9225	-20.8646	35.0579	21.3018	5.49748	60.2741	5.94609	0.803478	0.850296	1.53123	-0.128806	2.14834	1.56156	2.64756	-0.857412	-0.862924	1.99797
4	1	S2	3	Ho	2	12	Aprep	-0.692439	5.80598	15.459	81.489	54.4455	-20.9987	33.4467	34.4433	9.52475	60.2741	0.393864	3.22231	0.268205	1.75676	-0.128806	2.42257	0.792203	2.64989	-0.942329	-0.69761	1.98288
4	1	S2	3	Ho	2	12	Aprep	-1.0287	8.45217	13.925	82.0286	50.7886	-20.1128	30.6758	37.689	16.5533	59.9565	3.77337	5.54191	1.77179	2.01707	-0.129146	2.47773	1.39374	2.64536	-0.775015	-0.625279	1.93174
4	1	S2	3	Ho	2	12	Aprep	-0.871549	6.48632	14.3766	76.5711	54.1551	-21.9573	32.1978	37.842	18.8554	59.9565	1.97717	3.0441	3.68893	2.08381	-0.129146	2.48024	1.1858	2.64748	-0.679566	-0.705171	1.94721
4	1	S2	3	Ho	2	12	Aprep	0.301179	4.31804	14.3766	77.6409	54.561	-23.6409	30.9201	41.6011	20.0045	66.8129	3.02586	2.55547	3.36726	2.11486	-0.12234	2.53966	1.3189	2.66314	-0.691748	-0.728242	1.94721
4	1	S2	3	Ho	2	12	Aprep	1.65816	8.81721	14.9639	75.8151	52.4878	-23.2197	29.2681	37.0465	16.1334	66.8129	4.16414	3.30394	0.84255	2.00416	-0.12234	2.4671	1.4285	2.68093	-0.858312	-0.694278	1.96681
4	1	S2	3	Ho	2	12	Aprep	3.13417	10.4723	14.0554	68.8165	61.5486	-25.104	36.4446	24.5964	2.12279	39.232	0.368369	14.353	5.37415	1.20705	-0.159654	2.22699	0.77906	2.69987	-0.629353	-0.505186	1.93625
4	1	S2	3	Ho	2	12	Btran	4.20405	12.8614	13.9173	70.0762	67.1406	-27.6322	39.5085	21.2587	1.8194	36.0969	0.165151	6.12765	4.89088	1.1614	-0.166443	2.14726	0.637486	2.71336	-0.641882	-0.612017	1.93147
4	1	S2	3	Ho	2	12	Cpost	10.279	8.48655	8.40104	74.3152	67.6145	-29.1578	38.4567	27.1151	1.8194	48.6913	4.7225	2.10346	3.05129	1.1614	-0.143309	2.28193	1.47415	2.78639	-0.704858	-0.753422	1.70248
4	1	S2	3	Ho	2	12	Cpost	13.4847	8.04589	7.5081	76.6613	60.4214	-27.4633	32.9581	29.1654	8.1804	48.6913	11.8614	3.48829	3.389	1.69119	-0.143309	2.3239	1.85581	2.82272	-0.690889	-0.687036	1.65532
4	1	S2	3	Ho	3	14	Aprep	-0.47768	5.03819	12.6814	81.3918	57.2469	-19.9311	37.3159	31.2982	11.7601	53.2881	4.71324	0.808244	1.16983	1.85184	-0.136989	2.36527	1.47343	2.65277	-0.823936	-0.862354	1.88709
4	1	S2	3	Ho	3	14	Aprep	-0.0602009	6.6202	14.4145	81.0921	54.4608	-19.1237	35.3372	34.8289	12.5612	53.2881	4.31531	3.95741	1.61477	1.8826	-0.136989	2.42932	1.4413	2.65835	-0.786397	-0.670172	1.9485
4	1	S2	3	Ho	3	14	Aprep	-0.1133	7.42372	14.5116	82.1341	53.6644	-18.93	34.7344	33.0501	18.8151	49.6486	3.2041	1.20558	0.387349	2.0827	-0.141921	2.39769	1.33791	2.65764	-0.921411	-0.820577	1.95177
4	1	S2	3	Ho	3	14	Aprep	0.0672934	4.90138	14.9205	81.7244	54.253	-20.0567	34.1963	31.294	12.6377	55.6456	4.65691	1.07608	2.25344	1.88546	-0.134055	2.36519	1.46901	2.66004	-0.744585	-0.833084	1.96538
4	1	S2	3	Ho	3	14	Aprep	-0.0563295	4.962	14.7973	82.2476	50.2639	-18.9332	31.3307	34.967	12.6377	55.6456	8.44508	5.7312	2.24702	1.88546	-0.134055	2.43173	1.70471	2.6584	-0.744953	-0.620836	1.96131
4	1	S2	3	Ho	3	14	Aprep	0.30746	6.85258	14.4331	78.1412	52.0246	-18.9433	33.0813	36.6954	22.9686	51.5819	6.16551	3.50105	0.0201814	2.18919	-0.139236	2.46123	1.57577	2.66323	-0.995017	-0.686549	1.94913
4	1	S2	3	Ho	3	14	Aprep	0.967419	9.13622	12.0241	75.7082	53.0112	-19.106	33.9052	39.9012	22.895	51.5819	2.44029	1.64789	0.325458	2.18744	-0.139236	2.51331	1.24986	2.67192	-0.931984	-0.783926	1.86214
4	1	S2	3	Ho	3	14	Aprep	2.8575	7.56134	12.9603	74.8798	57.5365	-22.4633	35.0732	32.1274	14.6797	51.1005	3.66906	2.33601	6.71448	1.9574	-0.13989	2.38078	1.38401	2.69635	-0.600031	-0.739934	1.89738
4	1	S2	3	Ho	3	14	Btran	2.55333	11.1986	10.9878	71.0422	62.3706	-26.2376	36.133	27.3452	3.43707	33.1272	0.689006	2.11967	2.63339	1.36159	-0.173743	2.28676	0.911078	2.69246	-0.724306	-0.752442	1.82065
4	1	S2	3	Ho	3	14	Btran	4.22988	10.2129	10.6754	72.0877	65.5902	-28.5632	37.027	27.3403	3.43707	42.8025	0.319292	1.78792	4.65131	1.36159	-0.15285	2.28666	0.751704	2.71369	-0.648579	-0.773891	1.80757
4	1	S2	3	Ho	3	14	Cpost	14.3668	10.233	10.0547	74.1073	64.4801	-28.1106	36.3695	31.0811	24.3124	42.8025	5.96213	1.31496	0.905266	2.22053	-0.15285	2.36115	1.56261	2.83247	-0.85116	-0.810707	1.78071
4	1	S2	3	Ho	3	14	Cpost	17.7474	7.49192	9.82271	76.8703	61.1557	-27.478	33.6777	26.8684	12.7785	36.8935	2.01976	0.588454	1.26511	1.89069	-0.164636	2.27672	1.19213	2.86895	-0.815131	-0.890751	1.77034
4	1	S2	3	Ho	3	14	Cpost	16.8826	6.79771	7.84186	77.6737	60.7052	-26.3982	34.3071	19.2052	6.30622	32.9288	14.9533	10.6574	2.15973	1.58468	-0.174266	2.09341	1.96646	2.85975	-0.750045	-0.54119	1.67342
4	1	S2	3	Ho	3	14	Cpost		5.83446	6.50795	80.887	60.0782	-26.6037	33.4744	12.9176	4.32818	27.2433	15.7728	1.66528	0.411114	1.44237	-0.191589	1.89581	1.99286		-0.917507	-0.782644	1.59721
4	1	S2	3	Va	1	16	Aprep	-1.79493	6.62417	15.2453	84.2409	56.1746	-22.8307	33.3439	26.649	7.38398	54.8645	10.9599	2.03147	1.43761	1.64844	-0.135006	2.27206	1.8195	2.63495	-0.800311	-0.757856	1.97599
4	1	S2	3	Va	1	16	Aprep	-0.870826	8.1506	14.3299	84.9954	55.4334	-22.2295	33.2038	28.2385	6.95954	54.8645	8.381	0.280235	1.20227	1.62422	-0.135006	2.30521	1.70147	2.64749	-0.820885	-0.940108	1.94563
4	1	S2	3	Va	1	16	Aprep	-0.971065	7.02132	15.9129	84.7136	52.2247	-20.2083	32.0163	28.3148	6.95954	58.9565	6.18502	2.37495	4.04246	1.62422	-0.130237	2.30677	1.57701	2.64614	-0.667328	-0.73779	1.99727
4	1	S2	3	Va	1	16	Aprep	-1.1255	7.00018	15.9129	84.5122	51.3618	-18.7895	32.5723	27.8274	0.13877	70.2089	7.30082	1.11194	2.83767	0.610342	-0.119345	2.29677	1.64378	2.64406	-0.714469	-0.829526	1.99727
4	1	S2	3	Va	1	16	Aprep	-1.85247	5.03776	13.3056	84.3484	52.186	-18.8411	33.3449	25.7909	0.13877	70.2089	13.0105	1.5451	0.103272	0.610342	-0.119345	2.25355	1.89921	2.63417	-0.975729	-0.791724	1.90989
4	1	S2	3	Va	1	16	Aprep	-1.67222	4.78652	15.9271	86.784	52.2039	-19.1794	33.0244	34.2662	4.79431	57.0238	8.01677	0.640898	0.676645	1.47973	-0.132426	2.41945	1.68267	2.63663	-0.878799	-0.883547	1.99772
4	1	S2	3	Va	1	16	Aprep	-1.11299	5.89479	16.3321	84.3941	53.9729	-20.2805	33.6925	37.7751	16.9915	60.687	0.991351	1.33609	2.20208	2.03029	-0.128367	2.47914	0.997831	2.64422	-0.747553	-0.808868	2.0103
4	1	S2	3	Va	1	16	Aprep	1.931	5.78594	13.7492	76.2707	60.9876	-23.0157	37.9719	30.5411	6.32986	60.687	0.763333	8.5589	5.38039	1.58617	-0.128367	2.35083	0.934714	2.68446	-0.629199	-0.568719	1.92561
4	1	S2	3	Va	1	16	Btran	2.45559	7.78339	9.46606	67.6211	63.667	-25.2294	38.4376	18.4696	6.32986	40.8762	0.814733	0.931465	4.42735	1.58617	-0.15641	2.07307	0.950066	2.69121	-0.655169	-0.848259	1.75405
4	1	S2	3	Va	1	16	Btran		5.66442	9.28257	68.1323	63.0825	-27.1521	35.9304	19.4543	7.54584	40.8762	1.2929	5.01452	3.84546	1.6574	-0.15641	2.10017	1.06633		-0.67401	-0.638557	1.74549
4	1	S2	3	Va	1	16	Cpost	15.5751	5.66071	4.9768	74.3791	61.6016	-26.1952	35.4064	21.463	12.0515	38.1708	0.0605588	1.04794	1.91373	1.8632	-0.161858	2.1524	0.496072	2.84567	-0.765399	-0.835931	1.49361
4	1	S2	3	Va	1	16	Cpost	16.3441	6.05097	6.18664	76.7819	56.5703	-26.3616	30.2086	25.891	13.4486	38.9487	5.77397	4.20789	0.332805	1.915	-0.160234	2.25573	1.55013	2.85398	-0.930697	-0.661964	1.57712
4	1	S2	3	Va	2	18	Aprep	-1.38311	5.51041	14.5273	85.1976	54.1422	-19.3415	34.8007	27.8471	2.69278	43.4807	2.13668	2.23704	0.734445	1.281	-0.151653	2.29718	1.20902	2.64056	-0.871385	-0.745526	1.9523
4	1	S2	3	Va	2	18	Aprep	-1.49731	7.44773	13.8781	84.2741	56.6216	-20.4621	36.1596	25.6991	2.69278	43.4807	5.31582	2.71774	2.24114	1.281	-0.151653	2.25154	1.51842	2.63901	-0.745291	-0.720162	1.93011
4	1	S2	3	Va	2	18	Aprep	-1.57323	7.539	14.9254	84.9472	54.0563	-19.2441	34.8122	24.4056	2.86199	47.7327	7.82266	2.69468	2.43599	1.30067	-0.144741	2.22266	1.67239	2.63798	-0.734492	-0.721283	1.96554
4	1	S2	3	Va	2	18	Aprep	-1.83582	7.53237	14.9703	84.772	53.024	-19.4771	33.547	24.5855	2.89823	47.7327	9.49565	2.53051	0.466046	1.30477	-0.144741	2.22674	1.75542	2.6344	-0.908789	-0.729526	1.96701
4	1	S2	3	Va	2	18	Aprep	-1.4605	4.11835	14.3636	83.2618	47.5074	-20.2598	27.2476	22.8112	3.75725	49.4269	8.38986	12.5987	1.56542	1.39225	-0.142239	2.18543	1.70192	2.63951	-0.790151	-0.520746	1.94678
4	1	S2	3	Va	2	18	Aprep		4.31992	12.7382	78.3959	35.2133	-18.2385	16.9748	15.532	2.44448	49.4269	7.53642	3.04706	4.04259	1.25039	-0.142239	1.98521	1.65688		-0.667324	-0.705042	1.8892
4	1	S2	3	Va	2	18	Btran	0.752756	10.8628	11.2395	71.4745	65.3749	-33.2713	32.1036	18.7957	3.17864	31.0999	7.38604	13.0699	10.7833	1.33524	-0.179317	2.08216	1.64855	2.6691	-0.539738	-0.51633	1.831
4	1	S2	3	Va	2	18	Cpost		7.67839	6.72933	73.283	61.0088	-27.5704	33.4384	21.1507	3.17864	35.6945	3.20488	2.66958	11.4018	1.33524	-0.167378	2.14453	1.33799		-0.532879	-0.722514	1.61062
4	1	S2	3	Va	2	18	Cpost	15.8294	5.39102	9.04742	77.4378	59.9349	-27.0466	32.8883	22.6704	6.67897	35.6945	1.16193	1.10028	1.04752	1.6076	-0.167378	2.18205	1.03823	2.84843	-0.835974	-0.830674	1.73433
4	1	S2	3	Va	3	20	Aprep	-0.886112	6.42508	13.6967	83.9451	52.5766	-19.7754	32.8012	26.3535	3.48941	47.3499	4.73586	3.82623	1.72776	1.36675	-0.145325	2.26574	1.4752	2.64729	-0.778123	-0.67468	1.92377
4	1	S2	3	Va	3	20	Aprep	-1.12601	6.24734	14.5208	83.5559	52.8302	-20.1169	32.7133	29.7493	5.97674	53.5518	5.47074	0.175767	0.683056	1.56357	-0.136651	2.33544	1.52937	2.64405	-0.877961	-0.960328	1.95208
4	1	S2	3	Va	3	20	Aprep	-0.813014	5.79141	15.5279	83.3659	57.1917	-21.9254	35.2663	34.8213	8.16506	53.5518	1.32621	5.10592	3.61707	1.6904	-0.136651	2.42919	1.07313	2.64827	-0.682195	-0.636154	1.98508
4	1	S2	3	Va	3	20	Aprep	-0.605418	5.56295	13.6912	84.1426	55.088	-21.623	33.4651	35.7728	13.5321	54.9974	0.283933	3.6024	0.604944	1.91797	-0.134843	2.44562	0.729969	2.65106	-0.888454	-0.682738	1.92358
4	1	S2	3	Va	3	20	Aprep	-0.972772	7.45186	15.7329	83.615	50.2982	-19.7065	30.5917	39.419	16.3801	59.86	3.66049	5.74679	3.83289	2.01177	-0.12925	2.50568	1.3832	2.64612	-0.674448	-0.620477	1.9916
4	1	S2	3	Va	3	20	Aprep	-0.473932	8.22181	15.2204	81.7045	53.1591	-21.1415	32.0176	42.0808	3.48941	59.86	1.79055	2.85191	2.86986	1.36675	-0.12925	2.54695	1.15677	2.65282	-0.712978	-0.713807	1.97518
4	1	S2	3	Va	3	20	Aprep	1.14939	7.01361	13.037	77.4915	55.7424	-23.4441	32.2983	29.4942	3.48941	53.1604	1.75841	0.5614	4.60522	1.36675	-0.137153	2.33042	1.15154	2.6743	-0.649908	-0.894585	1.90018
4	1	S2	3	Va	3	20	Aprep	2.29652	8.73021	12.4191	72.7498	63.594	-26.2921	37.3019	19.7106	7.28363	34.8023	7.5878	10.0071	2.17553	1.64281	-0.16951	2.10705	1.6597	2.68917	-0.74911	-0.549012	1.87725
4	1	S2	3	Va	3	20	Btran	4.10174	8.70116	10.6982	72.3067	66.7053	-28.4676	38.2377	16.0839	7.28363	40.6098	8.93524	1.8716	4.35102	1.64281	-0.156922	2.00262	1.72893	2.71208	-0.657492	-0.768191	1.80854
4	1	S2	3	Va	3	20	Btran	11.0984	6.40595	9.43926	76.1419	63.7363	-27.4294	36.3069	22.126	7.70835	40.6098	0.496536	3.86159	2.07648	1.66625	-0.156922	2.16883	0.839436	2.79581	-0.755068	-0.67345	1.75281
4	1	S2	3	Va	3	20	Cpost	15.7369	4.98808	6.4404	77.1843	60.4163	-26.5776	33.8387	23.993	10.0555	43.7182	0.720643	6.2053	1.70353	1.78074	-0.151241	2.2132	0.921361	2.84742	-0.779861	-0.610361	1.59305
4	1	S2	3	Va	3	20	Cpost	16.144	4.98808	6.97022	81.5235	60.8299	-27.6324	33.1975	32.0719	11.99	47.0231	7.69859	1.28239	2.10959	1.86082	-0.145829	2.37975	1.66572	2.85182	-0.753051	-0.813585	1.62484
4	1	S2	3	Va	3	20	Cpost		3.64788	7.67297	81.7963	58.936	-27.6052	31.3308	30.9689	10.4843	47.0231	5.6991	3.7334	0.0544508	1.79943	-0.145829	2.35902	1.54508		-0.986832	-0.677964	1.66434
4	1	S2	3	Va	4	24	Aprep	-0.25972	6.27815	12.4185	84.7534	55.6432	-19.7595	35.8838	35.473	13.6195	57.2376	7.64153	0.480917	1.80217	1.92106	-0.132178	2.44048	1.66263	2.65569	-0.772905	-0.906499	1.87723
4	1	S2	3	Va	4	24	Aprep	-0.252786	5.11994	13.6374	85.7241	52.827	-19.3283	33.4987	36.9827	20.5583	65.6359	6.507	4.77018	0.862238	2.12935	-0.123432	2.46604	1.59715	2.65578	-0.856034	-0.645212	1.92169
4	1	S2	3	Va	4	24	Aprep	-1.07577	4.77055	13.4809	86.035	51.4389	-18.4295	33.0095	36.9714	13.6083	65.6359	2.15848	0.978404	1.79774	1.92066	-0.123432	2.46585	1.2121	2.64473	-0.773211	-0.843182	1.91615
4	1	S2	3	Va	4	24	Aprep	-1.22083	5.93677	15.0113	85.563	50.8088	-18.0181	32.7906	37.1443	13.6083	48.2438	2.29747	0.437683	0.822684	1.92066	-0.143972	2.46873	1.23115	2.64277	-0.860641	-0.913239	1.96836
4	1	S2	3	Va	4	24	Aprep	-0.567838	6.56274	14.1662	84.2846	53.449	-20.3881	33.0609	39.1977	17.2108	48.6766	3.89173	0.540558	4.73987	2.03681	-0.143331	2.50216	1.40454	2.65157	-0.646062	-0.897595	1.94005
4	1	S2	3	Va	4	24	Aprep	-0.508789	6.471	12.6813	83.0623	51.6291	-20.1513	31.4779	41.6418	17.2108	88.0148	0.0313598	3.16609	0.473608	2.03681	-0.106591	2.54028	0.420817	2.65236	-0.907621	-0.699951	1.88708
4	1	S2	3	Va	4	24	Aprep	0.0954128	10.7179	13.9661	78.3864	50.1917	-19.9046	30.2871	35.77	4.19353	88.0148	2.39987	2.38151	0.493245	1.43102	-0.106591	2.44557	1.24465	2.66042	-0.904622	-0.737433	1.93316
4	1	S2	3	Va	4	24	Aprep	2.66584	8.11298	12.9727	67.8037	58.8899	-22.7054	36.1844	22.361	4.19353	46.1339	7.73449	11.7947	5.6016	1.43102	-0.147228	2.17457	1.66766	2.6939	-0.623861	-0.52874	1.89783
4	1	S2	3	Va	4	24	Btran	3.69134	8.57695	12.5875	68.6796	63.2332	-25.2018	38.0314	22.3607	7.28623	39.6602	4.42401	3.69391	5.22573	1.64296	-0.15879	2.17456	1.45029	2.70692	-0.633071	-0.679386	1.88358
4	1	S2	3	Va	4	24	Cpost	5.66563	11.18	8.48367	73.6727	61.8878	-27.3876	34.5002	16.4156	7.07151	39.6602	16.4204	7.0624	4.37156	1.63071	-0.15879	2.01286	2.01301	2.73147	-0.656863	-0.59345	1.70666
4	1	S2	3	Va	4	24	Cpost	15.3005	8.45915	6.05496	72.6005	59.0884	-26.498	32.5904	11.871	5.0338	26.0983	16.1144	0.0245302	1.77918	1.49787	-0.195746	1.85619	2.00357	2.84269	-0.774499	-0.99396	1.56866
5	1	S3	3	Ho	2	6	Aprep	-0.196628	7.25886	18.2284	84.2752	56.1148	-19.8087	36.3061	12.4781	4.41825	28.1703	2.5164	0.733507	0.963124	1.44982	-0.18841	1.87948	1.25949	2.65653	-0.844818	-0.871502	2.06627
5	1	S3	3	Ho	2	6	Aprep	-0.619414	7.25886	17.8774	85.1962	54.7312	-19.0014	35.7298	10.8805	4.83826	26.6133	7.10364	1.15254	1.61456	1.48311	-0.193843	1.81619	1.63256	2.65087	-0.786412	-0.825586	2.05625
5	1	S3	3	Ho	2	6	Aprep	-0.59769	6.83758	18.2543	85.2528	55.5558	-19.8136	35.7422	11.0621	4.83826	27.7699	7.62286	0.0246891	1.62444	1.48311	-0.189764	1.82373	1.66161	2.65117	-0.785671	-0.993921	2.067
5	1	S3	3	Ho	2	6	Aprep	-0.693074	5.16922	18.3099	84.9038	53.402	-18.4851	34.9169	17.2967	4.83826	27.7699	3.30191	1.65056	2.657	1.48311	-0.189764	2.03935	1.348	2.64988	-0.723134	-0.783728	2.06858
5	1	S3	3	Ho	2	6	Aprep	-1.11475	5.89025	16.8541	84.9353	52.6871	-17.9599	34.7272	22.8834	7.15954	32.3116	0.852432	0.379402	1.05045	1.63577	-0.175922	2.18716	0.960871	2.6442	-0.835676	-0.922736	2.02617
5	1	S3	3	Ho	2	6	Aprep		5.2291	15.9058	76.0103	42.1557	-14.0318	28.1238	26.7938	11.4287	32.3116	0.650692	13.2068	7.85614	1.83865	-0.175922	2.27514	0.89814		-0.579681	-0.515082	1.99705
5	1	S3	3	Ho	2	6	Btran	5.39587	7.69294	7.21575	72.3194	69.3648	-37.7221	31.6427	23.5411	9.7417	34.4081	0.24557	1.18896	5.54827	1.76668	-0.170479	2.20271	0.703953	2.72816	-0.625127	-0.82213	1.63897
5	1	S3	3	Ho	2	6	Cpost	15.6685	6.42253	6.39908	78.0655	61.1903	-29.4536	31.7367	21.0414	10.8362	35.798	3.00872	0.18795	16.537	1.81434	-0.167136	2.14175	1.31703	2.84668	-0.488665	-0.957857	1.59048
5	1	S3	3	Ho	2	6	Cpost	16.9963	5.0486	10.6977	79.2832	59.0904	-27.7327	31.3577	13.3702	1.29897	35.798	9.87216	0.75802	3.44179	1.06758	-0.167136	1.91221	1.77257	2.86097	-0.688827	-0.868448	1.80852
5	1	S3	3	Ho	2	6	Cpost	15.4422	5.61913	8.33859	77.8049	63.7815	-26.7863	36.9952	6.83077	0.103561	21.4582	9.04283	11.2749	1.8927	0.567283	-0.215876	1.61665	1.73411	2.84423	-0.766786	-0.534251	1.69931
5	1	S3	3	Ho	2	6	Cpost		7.38423	9.25733	78.338	62.4499	-27.3322	35.1176	5.69671	0.103561	27.3169	1.29996	3.75501	1.09178	0.567283	-0.19133	1.54492	1.06778		-0.831516	-0.677193	1.7443
5	1	S3	3	Ho	2	6	Cpost	-2.00484	5.18475	13.7192	79.3648	57.5615	-25.8744	31.6872	15.3127	3.78941	34.4081	2.23764	6.86099	2.91576	1.39522	-0.170479	1.97817	1.22306	2.63208	-0.710879	-0.597215	1.92456
5	1	S3	3	Ho	3	8	Aprep	-0.774404	5.47485	16.1962	86.3604	53.2588	-19.3979	33.8609	10.283	1.98537	30.2065	3.05726	0.865011	2.53648	1.18703	-0.181949	1.79073	1.32231	2.64879	-0.729218	-0.855716	2.0061
5	1	S3	3	Ho	3	8	Aprep	-0.774418	6.37932	16.7879	83.4599	55.6802	-20.1122	35.568	10.3532	1.98537	30.2065	1.75502	3.4142	1.42865	1.18703	-0.181949	1.79378	1.15099	2.64879	-0.801048	-0.689901	2.02418
5	1	S3	3	Ho	3	8	Aprep	-0.601908	6.67061	17.9227	82.6549	55.2226	-20.4342	34.7884	9.48051	1.8884	26.3206	2.12205	1.55914	0.643965	1.17226	-0.194918	1.75472	1.20695	2.65111	-0.883134	-0.790635	2.05755
5	1	S3	3	Ho	3	8	Aprep	-0.561962	7.47052	17.9227	81.3107	55.3094	-19.7266	35.5828	10.0836	1.8884	28.7496	3.46707	1.58865	1.41514	1.17226	-0.186502	1.78198	1.36455	2.65164	-0.802167	-0.788372	2.05755
5	1	S3	3	Ho	3	8	Aprep	-0.0731409	9.71357	17.8237	81.7941	54.2423	-19.2	35.0423	16.9378	4.23588	38.5654	0.560938	1.08092	1.05321	1.43462	-0.161028	2.02868	0.865423	2.65817	-0.835394	-0.832599	2.05471
5	1	S3	3	Ho	3	8	Aprep	-0.223812	8.93541	18.6904	83.007	51.6354	-19.0397	32.5957	23.7704	4.71831	38.5654	5.05904	4.89325	0.320484	1.47383	-0.161028	2.20805	1.49974	2.65617	-0.93286	-0.641817	2.07924
5	1	S3	3	Ho	3	8	Aprep	-0.950059	5.30399	18.1952	80.5482	49.85	-18.4075	31.4425	23.3583	6.96738	32.7937	1.31349	2.30643	1.26441	1.62468	-0.174624	2.19842	1.07055	2.64643	-0.815195	-0.741584	2.06533
5	1	S3	3	Ho	3	8	Aprep	1.57384	5.49956	17.6908	77.528	56.8681	-23.7874	33.0807	13.2578	2.77232	29.3147	7.21816	3.27652	10.7597	1.29036	-0.184696	1.90818	1.6391	2.67983	-0.540009	-0.695388	2.05086
5	1	S3	3	Ho	3	8	Btran	4.72498	5.53525	14.4795	71.8988	63.2648	-26.4869	36.7779	7.52039	0.459432	22.7906	7.73451	7.39442	4.01996	0.823294	-0.20947	1.656	1.66766	2.71986	-0.668075	-0.587492	1.95069
5	1	S3	3	Ho	3	8	Btran	6.57147	7.06583	8.05542	70.4427	67.0126	-28.5772	38.4354	15.6036	0.459432	25.9995	2.81564	3.31482	4.18069	0.823294	-0.196118	1.9875	1.29537	2.74252	-0.662831	-0.69384	1.6847
5	1	S3	3	Ho	3	8	Cpost	10.3652	7.41988	5.88941	74.8369	63.1907	-29.4009	33.7898	17.0546	7.58363	31.8545	5.06491	9.29103	1.64728	1.65947	-0.17718	2.03217	1.50018	2.78738	-0.783971	-0.558323	1.55782
5	1	S3	3	Ho	3	8	Cpost	13.7657	5.62281	8.08399	77.3041	60.8326	-27.9477	32.8849	14.507	1.34102	31.8545	2.64445	1.80993	2.90638	1.07612	-0.17718	1.95161	1.27522	2.82583	-0.711306	-0.772371	1.68619
5	1	S3	3	Ho	3	8	Cpost	13.1702	6.78401	7.2385	77.9636	64.9401	-27.4418	37.4982	9.58761	0	30.3906	0.723032	9.22675	1.01171	0	-0.181397	1.75966	0.922124	2.81921	-0.83967	-0.559198	1.64026
5	1	S3	3	Ho	4	10	Aprep	-0.849902	6.58039	17.2443	82.4965	54.7306	-17.0394	37.6912	15.4871	6.55353	34.6393	1.87083	0.752832	3.22115	1.6	-0.169909	1.98377	1.16952	2.64778	-0.697658	-0.86909	2.0378
5	1	S3	3	Ho	4	10	Aprep	-0.816126	4.86478	17.4242	83.0914	56.1089	-17.5891	38.5198	16.572	7.45273	34.6393	1.29119	1.65719	1.09936	1.65226	-0.169909	2.01764	1.06598	2.64823	-0.830766	-0.783239	2.04309
5	1	S3	3	Ho	4	10	Aprep	-0.703408	5.72585	19.1925	83.5471	57.2871	-19.4165	37.8707	15.5956	1.91136	26.1516	0.709835	1.29833	3.65475	1.17581	-0.195547	1.98724	0.917887	2.64975	-0.68081	-0.81217	2.09306
5	1	S3	3	Ho	4	10	Aprep	-0.532794	7.50664	17.7922	81.6992	54.2765	-19.1816	35.0949	15.2848	1.91136	39.7553	0.0388777	5.5514	0.469801	1.17581	-0.1586	1.97727	0.444043	2.65204	-0.908208	-0.625052	2.0538
5	1	S3	3	Ho	4	10	Aprep	-1.26292	6.9223	18.9607	82.3858	53.7717	-18.9886	34.7831	23.8294	9.28627	41.1601	2.95906	0.62368	0.38599	1.74566	-0.15587	2.20942	1.31156	2.6422	-0.921637	-0.88588	2.08672
5	1	S3	3	Ho	4	10	Aprep	-1.16987	5.80855	17.5749	82.2447	52.3925	-18.7784	33.6141	28.3432	14.094	41.1601	4.36529	2.33802	0.420343	1.93758	-0.15587	2.30734	1.44545	2.64346	-0.916013	-0.739823	2.0475
5	1	S3	3	Ho	4	10	Aprep	0.539739	8.14232	16.1102	78.3898	50.9591	-20.5246	30.4345	22.2324	9.52829	32.9586	2.64412	6.35925	3.49243	1.75693	-0.174187	2.17143	1.27518	2.6663	-0.686878	-0.607144	2.00344
5	1	S3	3	Ho	4	10	Aprep	3.70557	6.44822	14.4537	73.0045	59.8346	-24.778	35.0566	18.633	7.79591	25.2777	0.411351	9.24425	6.60832	1.67096	-0.198898	2.07764	0.800854	2.7071	-0.602113	-0.558959	1.94982
5	1	S3	3	Ho	4	10	Btran	3.29892	11.9127	7.99408	70.5782	67.3479	-27.5579	39.79	17.6375	2.95315	30.4026	0.588104	9.46682	5.17963	1.31091	-0.181361	2.04932	0.875716	2.70196	-0.634248	-0.555964	1.68148
5	1	S3	3	Ho	4	10	Cpost	5.58972	14.1524	7.42292	72.7493	67.2318	-30.2709	36.961	18.3122	2.95315	30.4026	1.03082	5.65811	5.42599	1.31091	-0.181361	2.06864	1.00762	2.73054	-0.62808	-0.622533	1.65061
5	1	S3	3	Ho	4	10	Cpost	15.0079	10.7913	9.1196	74.3996	63.4541	-28.7376	34.7165	10.1661	0	27.7454	1.91546	3.09461	3.06656	0	-0.189847	1.78562	1.17644	2.8395	-0.704195	-0.702986	1.73778
5	1	S3	3	Ho	4	10	Cpost	14.8993	7.11984	5.78186	73.4465	58.5159	-26.0957	32.4202	5.2462	0	16.6344	0.374027	7.01541	5.28373	0	-0.245186	1.51343	0.782034	2.83831	-0.631605	-0.594318	1.55066
5	1	S3	3	Ho	4	10	Cpost	15.714	4.76132	6.7825	74.6374	61.839	-26.964	34.875	6.88849	0	22.8079	0.976929	4.90958	1.73649	0	-0.209391	1.62006	0.994182	2.84718	-0.777502	-0.641373	1.61379
5	1	S3	3	Ho	4	10	Cpost	15.4705	6.81414	5.45353	77.9985	61.1213	-28.337	32.7843	9.16396	0	22.8079	4.02373	4.18149	2.74615	0	-0.209391	1.73989	1.41631	2.84454	-0.718793	-0.662806	1.52816
5	1	S3	3	Ho	4	10	Cpost	10.6297	7.21587	5.92841	79.3452	57.5648	-27.8131	29.7517	8.4957	3.4	30.2434	4.71526	4.80991	1.04791	1.35791	-0.181838	1.70726	1.47359	2.79043	-0.835935	-0.644107	1.5604
5	1	S3	3	Ho	4	10	Cpost		2.93088	10.0782	75.2869	54.5308	-25.8147	28.7161	8.03722	0.895514	30.2434	2.63293	0.377333	3.99685	0.972788	-0.181838	1.68375	1.27382		-0.668846	-0.923082	1.78175
5	1	S3	3	Ho	5	22	Aprep	-0.392115	6.58349	20.5147	88.0964	57.7569	-19.7786	37.9783	12.1154	3.59326	42.5127	5.00752	2.75597	2.75024	1.3768	-0.15337	1.86567	1.49591	2.65392	-0.718597	-0.718323	2.12822
5	1	S3	3	Ho	5	22	Aprep	-1.04951	6.70409	17.6855	88.0443	55.5612	-19.1057	36.4556	19.4608	3.59326	42.5127	6.28571	3.04546	1.34591	1.3768	-0.15337	2.10034	1.58339	2.64508	-0.808021	-0.705112	2.05071
5	1	S3	3	Ho	5	22	Aprep	-1.54913	4.8692	18.1753	88.3864	54.01	-19.1935	34.8165	22.1698	10.4412	35.5399	3.43091	3.27816	0.175785	1.79758	-0.167742	2.1699	1.36098	2.63831	-0.960325	-0.695322	2.06476
5	1	S3	3	Ho	5	22	Aprep	-1.5016	4.5427	17.6107	87.3128	54.9602	-20.7064	34.2537	23.8261	10.4412	36.6796	0.913873	1.12546	3.0258	1.79758	-0.165115	2.20934	0.977736	2.63895	-0.705971	-0.828203	2.04854
5	1	S3	3	Ho	5	22	Aprep	-1.89817	3.92975	18.6066	85.9073	52.1696	-19.9804	32.1892	27.9306	15.5978	41.8249	0.692962	4.12908	1.4521	1.98731	-0.154626	2.2989	0.912383	2.63354	-0.799127	-0.664492	2.07691
5	1	S3	3	Ho	5	22	Aprep		3.65544	16.509	79.9137	44.6881	-16.4057	28.2824	26.856	11.2356	41.8249	1.36301	7.81367	7.14939	1.83083	-0.154626	2.27646	1.0805		-0.59186	-0.580378	2.01572
5	1	S3	3	Ho	5	22	Btran	3.59439	9.23184	5.21705	68.5224	63.1623	-34.6364	28.5259	13.1016	3.80125	27.955	5.37595	3.74775	5.18701	1.39631	-0.189134	1.90253	1.5227	2.7057	-0.634059	-0.677451	1.51132
5	1	S3	3	Ho	5	22	Cpost	4.18039	8.49129	4.80835	71.1311	62.9042	-27.5722	35.332	21.4015	6.10207	34.6393	0.546344	13.6122	14.1285	1.5717	-0.169909	2.15085	0.859739	2.71307	-0.507051	-0.511471	1.48081
5	1	S3	3	Ho	5	22	Cpost	10.0339	5.18911	5.81684	73.0768	61.516	-27.685	33.8311	20.3003	6.10207	34.6393	1.73999	3.0019	0.225576	1.5717	-0.169909	2.12264	1.14851	2.78355	-0.950419	-0.707023	1.553
5	1	S3	3	Ho	5	22	Cpost	15.613	4.38601	5.27807	75.2192	57.7179	-27.1699	30.5479	14.0997	6.10207	33.4846	2.73919	0.294148	1.03004	1.5717	-0.172813	1.93777	1.28649	2.84608	-0.837768	-0.937571	1.51572
5	1	S3	3	Ho	5	22	Cpost	13.0425	4.74571	4.44469	76.0434	59.5762	-26.797	32.7792	17.5873	7.37151	41.1713	0.9499	5.41355	0.745888	1.64774	-0.155849	2.04786	0.987233	2.81779	-0.869953	-0.628384	1.45198
5	1	S3	3	Ho	5	22	Cpost	6.22089	3.21532	6.24708	76.5527	57.6409	-26.893	30.7479	23.8633	9.07288	43.069	6.37415	4.06271	0.192012	1.73555	-0.152376	2.21021	1.58893	2.73826	-0.957039	-0.66666	1.58095
5	1	S3	3	Ho	6	24	Aprep	-0.651455	6.90947	15.1317	86.3599	57.401	-22.57	34.831	12.6242	4.47875	23.6889	0.622834	1.56022	0.661446	1.45475	-0.20546	1.88496	0.888368	2.65044	-0.880802	-0.790552	1.97229
5	1	S3	3	Ho	6	24	Aprep	-0.585035	8.24532	15.3619	85.1669	55.4503	-21.1059	34.3444	11.5029	4.47875	23.6889	6.97419	0.973174	2.92823	1.45475	-0.20546	1.84163	1.62508	2.65134	-0.710315	-0.84374	1.97975
5	1	S3	3	Ho	6	24	Aprep	-0.65389	7.73138	15.6765	88.9192	56.424	-21.3608	35.0632	12.65	3.49221	37.6599	4.91119	1.43757	0.509913	1.36702	-0.162952	1.88592	1.48866	2.65041	-0.902115	-0.800314	1.98981
5	1	S3	3	Ho	6	24	Aprep	-1.32238	8.66165	16.9325	88.2363	53.5605	-20.6048	32.9558	16.1207	3.49221	45.9032	4.30442	4.21486	1.51214	1.36702	-0.147597	2.00376	1.44039	2.64139	-0.794309	-0.661743	2.02853
5	1	S3	3	Ho	6	24	Aprep	-1.43657	5.22431	17.602	88.0304	55.0644	-21.2713	33.793	21.0698	5.89104	45.9032	4.70857	1.67456	1.33317	1.55793	-0.147597	2.14247	1.47307	2.63984	-0.809121	-0.781964	2.04829
5	1	S3	3	Ho	6	24	Aprep	-1.46611	5.43195	15.6187	87.8692	54.2239	-21.3857	32.8382	22.3258	13.3979	39.2646	2.31988	1.90974	0.228714	1.91319	-0.159588	2.17371	1.23415	2.63944	-0.949811	-0.765661	1.98798
5	1	S3	3	Ho	6	24	Aprep	-1.47505	6.59982	16.55	89.2653	52.0027	-21.1598	30.8428	26.1148	10.9672	41.148	1.88815	3.99069	0.451691	1.8198	-0.155893	2.26059	1.17222	2.63932	-0.911027	-0.669052	2.01697
5	1	S3	3	Ho	6	24	Aprep	-2.0314	6.54349	18.6324	87.4421	49.3831	-18.8656	30.5176	27.6061	10.9672	41.148	2.25535	0.650564	4.58856	1.8198	-0.155893	2.29219	1.22547	2.63172	-0.650392	-0.882251	2.07763
5	1	S3	3	Ho	6	24	Btran		3.49982	17.772	79.1575	39.8071	-13.5668	26.2403	26.5954	9.4998	33.946	4.49122	8.55452	10.5976	1.75561	-0.171635	2.27092	1.45576		-0.541886	-0.568785	2.05321
5	1	S3	3	Ho	6	24	Btran	3.49822	7.77816	7.09882	69.3898	63.1618	-36.4611	26.7007	13.1151	4.88	30.9581	0.255453	1.86826	5.28662	1.48629	-0.179727	1.90302	0.710931	2.70449	-0.631533	-0.768415	1.63229
5	1	S3	3	Ho	6	24	Cpost	6.69837	7.41425	4.93925	71.4416	59.4244	-26.718	32.7065	15.0371	4.88	30.4699	1.79101	12.0116	19.4863	1.48629	-0.181161	1.96921	1.15684	2.74405	-0.470039	-0.526523	1.49079
5	1	S3	3	Ho	6	24	Cpost	14.693	5.68627	5.50846	75.4437	59.941	-27.5118	32.4292	19.971	9.92734	42.9765	2.30574	0.554514	1.58771	1.77504	-0.15254	2.11397	1.23226	2.83605	-0.788444	-0.895574	1.532
5	1	S3	3	Ho	6	24	Cpost	16.9771	3.38857	5.70146	80.0368	59.5784	-27.3202	32.2582	29.3861	9.92734	43.7807	5.79927	0.341953	0.383285	1.77504	-0.151133	2.32828	1.55183	2.86076	-0.922087	-0.929107	1.54524
5	1	S3	3	Ho	6	24	Cpost	15.1099	5.88606	6.92563	77.6224	59.0244	-26.8612	32.1633	26.0487	8.83146	43.7807	4.02974	0.189979	0.918003	1.72388	-0.151133	2.25916	1.41684	2.84061	-0.849743	-0.957448	1.62224
5	1	S3	3	Ho	6	24	Cpost	13.3192	5.77694	4.23739	75.8885	59.1659	-26.1355	33.0304	12.2133	3.38985	36.6385	3.03832	1.73428	1.45136	1.35689	-0.165208	1.86942	1.32026	2.82088	-0.799187	-0.777659	1.43474
5	1	S3	3	Ho	6	24	Cpost	13.7023	6.16916	5.5529	77.045	57.4731	-25.8508	31.6223	4.5882	2.1194	16.6344	5.68401	2.8161	0.569452	1.20657	-0.245186	1.46356	1.54406	2.82513	-0.893435	-0.715476	1.53508
5	1	S3	3	Ho	6	24	Cpost	8.10163	2.22235	6.47898	74.234	56.0353	-26.1549	29.8804	6.70156	2.1194	12.854	0.0366801	3.48385	0.6082	1.20657	-0.278921	1.60896	0.43763	2.76088	-0.888004	-0.687206	1.59543
5	1	S3	3	Va	1	12	Aprep	-2.14317	7.5836	18.7176	87.1897	54.1551	-22.6584	31.4966	24.052	7.59363	42.0868	0.0472939	1.77994	2.75438	1.66002	-0.154144	2.21456	0.466339	2.63018	-0.718399	-0.774446	2.08
5	1	S3	3	Va	1	12	Aprep	-1.56091	10.794	18.2191	86.5248	54.201	-20.9052	33.2958	23.0329	8.87923	38.1106	2.13201	3.59823	3.50636	1.72621	-0.161986	2.19072	1.20836	2.63815	-0.686347	-0.682893	2.06601
5	1	S3	3	Va	1	12	Aprep	-1.57553	13.3599	18.9526	85.322	51.69	-17.9242	33.7658	18.5412	7.6273	38.3608	5.9847	0.940069	5.06653	1.66185	-0.161457	2.07508	1.56409	2.63795	-0.637184	-0.847317	2.08649
5	1	S3	3	Va	1	12	Aprep	-1.85642	13.2687	18.4656	85.2231	54.2679	-18.6483	35.6196	22.1971	7.6273	38.3608	4.51083	3.70768	1.44815	1.66185	-0.161457	2.17057	1.45735	2.63411	-0.799449	-0.678888	2.07296
5	1	S3	3	Va	1	12	Aprep	-1.96993	6.78271	17.4247	85.8385	54.9891	-20.5579	34.4313	26.0975	11.2137	54.3185	6.46257	2.37674	3.81923	1.82994	-0.135683	2.26022	1.59441	2.63256	-0.674925	-0.737693	2.04311
5	1	S3	3	Va	1	12	Aprep		6.74657	17.4247	80.9363	47.603	-18.7008	28.9022	23.9795	14.472	54.3185	1.71882	11.0581	3.7142	1.95044	-0.135683	2.21289	1.14501		-0.678653	-0.536637	2.04311
5	1	S3	3	Va	1	12	Btran	5.17995	13.1102	14.6838	73.0131	66.1804	-35.8246	30.3559	17.0658	3.58012	27.0907	2.5816	6.19336	3.16795	1.37554	-0.192128	2.03251	1.26757	2.72549	-0.699873	-0.610614	1.95754
5	1	S3	3	Va	1	12	Cpost	10.329	10.0601	8.11101	72.3902	65.6726	-29.2488	36.4238	21.7982	3.58012	31.185	0.990242	12.1359	13.1516	1.37554	-0.179072	2.16075	0.997552	2.78697	-0.515583	-0.525273	1.6876
5	1	S3	3	Va	1	12	Cpost	16.682	10.966	7.72924	77.3833	62.5582	-27.7163	34.8419	28.3653	13.3866	46.6086	3.71491	3.16381	3.06487	1.91279	-0.146476	2.30779	1.38831	2.8576	-0.704268	-0.700047	1.66738
5	1	S3	3	Va	1	12	Cpost	15.633	6.56406	6.11221	75.0094	61.9179	-26.5297	35.3881	31.889	13.3866	46.6086	4.66999	1.09248	2.37322	1.91279	-0.146476	2.37635	1.47004	2.8463	-0.737885	-0.831448	1.57235
5	1	S3	3	Va	1	12	Cpost	15.0087	5.20345	8.66966	77.8754	61.8483	-26.5022	35.3461	30.7766	13.3866	45.4467	8.54748	0.0839641	0.0551551	1.91279	-0.148337	2.35535	1.70986	2.83951	-0.986668	-0.980046	1.71593
5	1	S3	3	Va	1	12	Cpost	13.9045	4.32992	5.81066	75.8143	62.2685	-26.2005	36.068	19.2721	1.09311	45.4204	9.63541	1.44368	0.60335	1.02251	-0.14838	2.09523	1.76184	2.82737	-0.888675	-0.799813	1.55259
5	1	S3	3	Va	2	14	Aprep	-2.28051	12.0118	17.9109	85.1088	56.1821	-20.6452	35.537	9.98788	3.16199	32.3149	5.70155	0.21315	0.0217158	1.33349	-0.175913	1.77774	1.54525	2.62829	-0.994644	-0.952843	2.05721
5	1	S3	3	Va	2	14	Aprep	-2.1777	10.9349	17.9109	85.2128	55.2285	-19.55	35.6786	16.2562	3.16199	40.2365	2.06429	0.283275	2.19047	1.33349	-0.157648	2.00796	1.19865	2.62971	-0.748232	-0.93955	2.05721
5	1	S3	3	Va	2	14	Aprep	-2.13406	9.78126	18.4111	84.9354	53.4237	-17.9669	35.4568	15.1027	1.93868	40.2365	4.09782	0.443508	1.24657	1.17999	-0.157648	1.97135	1.42278	2.63031	-0.816808	-0.912316	2.07143
5	1	S3	3	Va	2	14	Aprep	-1.91724	6.72602	18.391	84.8239	52.8506	-18.3021	34.5485	14.0242	1.93868	37.1829	4.6163	1.81661	0.670389	1.17999	-0.163994	1.93517	1.4658	2.63328	-0.879621	-0.771913	2.07086
5	1	S3	3	Va	2	14	Aprep		5.90023	17.4024	75.8648	44.6783	-15.4206	29.2578	16.4028	6.35466	37.1829	1.76689	10.5815	5.76305	1.58772	-0.163994	2.01247	1.15293		-0.620104	-0.542074	2.04245
5	1	S3	3	Va	2	14	Aprep	2.77631	8.83333	12.3968	76.3034	51.2167	-28.0215	23.1952	18.5972	5.46946	27.31	2.70395	2.0207	4.11461	1.52928	-0.191355	2.07664	1.28233	2.69532	-0.664962	-0.758531	1.87641
5	1	S3	3	Va	2	14	Btran	4.72245	10.6338	10.8974	73.8184	61.2675	-24.8027	36.4648	19.4906	5.46946	37.6447	3.2794	26.5392	7.85276	1.52928	-0.162985	2.10115	1.3457	2.71983	-0.579736	-0.436528	1.8169
5	1	S3	3	Va	2	14	Btran	5.06396	9.22472	7.06333	72.5857	64.6011	-27.0936	37.5075	20.5211	5.89104	37.6447	5.93321	2.0853	4.58193	1.55793	-0.162985	2.12839	1.56071	2.72406	-0.650585	-0.754529	1.63024
5	1	S3	3	Va	2	14	Cpost	8.25364	12.0821	6.92467	76.5025	61.986	-27.0689	34.9171	22.823	8.43369	47.3601	0.62667	5.18065	0.0494867	1.70414	-0.145309	2.18571	0.889733	2.76268	-0.987997	-0.634222	1.62218
5	1	S3	3	Va	2	14	Cpost	13.4651	8.05763	5.43051	78.4896	58.0084	-25.1813	32.8271	32.0932	16.7757	47.3601	10.6815	4.1801	3.77523	2.02381	-0.145309	2.38014	1.80783	2.8225	-0.676474	-0.66285	1.52655
5	1	S3	3	Va	2	14	Cpost	14.1513	3.47666	4.56999	76.6414	53.8454	-24.7017	29.1437	34.3856	17.9534	44.7009	8.02863	1.94595	0.959132	2.05843	-0.149569	2.42155	1.6833	2.8301	-0.845248	-0.763297	1.46211
5	1	S3	3	Va	2	14	Cpost	13.5778	6.84533	3.23354	75.4585	56.6192	-25.243	31.3762	24.8369	1.08074	44.7009	8.16939	7.50275	1.0826	1.0196	-0.149569	2.23241	1.69063	2.82375	-0.832431	-0.585612	1.34097
5	1	S3	3	Va	2	14	Cpost	11.6668	9.78952	4.59225	79.221	59.7567	-25.12	34.6367	15.0683	1.08074	37.6538	14.3311	6.52106	0.246064	1.0196	-0.162966	1.97023	1.94567	2.80229	-0.946488	-0.603852	1.46388
5	1	S3	3	Va	2	14	Cpost	8.14545	8.51816	5.39913	76.9231	59.7754	-26.235	33.5404	18.3605	2.95315	49.9694	1.36188	2.19261	2.23001	1.31091	-0.141465	2.07	1.08027	2.7614	-0.745931	-0.748106	1.52434
5	1	S3	3	Va	2	14	Cpost		5.26269	8.86984	75.4999	54.5889	-25.7928	28.7961	19.9126	6.53208	49.9694	0.664568	2.24711	0.884302	1.59868	-0.141465	2.11243	0.90289		-0.853517	-0.744948	1.72575
5	1	S3	3	Va	3	16	Aprep	-1.55308	7.34215	13.4174	82.5823	54.0505	-25.6195	28.431	14.231	6.31828	24.3779	0.713208	0.557613	3.7225	1.58544	-0.202536	1.94227	0.918976	2.63825	-0.678355	-0.895128	1.91389
5	1	S3	3	Va	3	16	Aprep	-0.866536	8.28616	13.7433	83.2983	55.5998	-19.3287	36.2711	13.2632	6.31828	35.1023	5.66006	15.6802	17.2724	1.58544	-0.168784	1.90837	1.54243	2.64755	-0.483672	-0.494823	1.92541
5	1	S3	3	Va	3	16	Aprep	-0.64096	11.1549	15.2809	84.1308	56.6536	-20.5977	36.0559	12.4978	3.58012	35.1023	10.3494	0.430461	2.53815	1.37554	-0.168784	1.88022	1.79361	2.65058	-0.729132	-0.914389	1.97714
5	1	S3	3	Va	3	16	Aprep	-1.19719	9.19955	18.2115	83.433	53.7192	-19.2871	34.4321	10.3897	3.58012	36.6588	8.82915	3.24763	2.62124	1.37554	-0.165162	1.79536	1.72377	2.64309	-0.724913	-0.696568	2.06579
5	1	S3	3	Va	3	16	Aprep	-1.6457	9.66257	17.4041	84.5416	52.3164	-18.4125	33.9039	14.3078	4.8453	40.9423	2.73107	1.05638	0.868802	1.48365	-0.156284	1.94488	1.28553	2.63699	-0.855282	-0.835073	2.0425
5	1	S3	3	Va	3	16	Aprep		9.64341	16.3292	79.9756	45.5756	-17.1494	28.4263	17.4231	7.1631	40.9423	0.670337	10.9553	2.52633	1.63597	-0.156284	2.04306	0.904843		-0.729742	-0.537787	2.01021
5	1	S3	3	Va	3	16	Btran	4.54982	10.2934	10.4444	74.38	65.8939	-37.8699	28.024	14.9272	4.20848	38.8132	10.1617	3.24474	5.44279	1.43229	-0.160513	1.9656	1.78543	2.71768	-0.62767	-0.696686	1.79771
5	1	S3	3	Va	3	16	Cpost	13.2519	8.22893	6.647	75.4572	63.1131	-28.9179	34.1952	25.9862	5.04851	38.8132	3.83769	12.3424	17.904	1.49896	-0.160513	2.2578	1.39964	2.82013	-0.479581	-0.523229	1.60567
5	1	S3	3	Va	3	16	Cpost	14.1326	8.27069	4.70622	75.4505	61.0346	-27.3015	33.7331	25.7366	16.2043	36.0302	2.72501	0.924284	3.23277	2.00636	-0.166597	2.25236	1.28482	2.82989	-0.697178	-0.849049	1.47288
5	1	S3	3	Va	3	16	Cpost	10.7586	5.35171	5.46954	74.865	59.6086	-26.5109	33.0977	23.8862	16.1972	36.0302	4.89439	5.15773	1.58115	2.00613	-0.166597	2.21074	1.48739	2.79191	-0.788945	-0.634812	1.52928
5	1	S3	3	Va	3	16	Cpost	9.04487	5.00698	3.72946	73.5821	60.3501	-25.6807	34.6694	19.9367	6.09404	32.0669	8.43206	3.14353	1.66058	1.57118	-0.176592	2.11307	1.70405	2.77201	-0.782989	-0.700902	1.38967
5	1	S3	3	Va	3	16	Cpost	9.57551	8.00693	5.91596	70.9139	58.5366	-26.3211	32.2154	6.92684	0.258614	32.0669	13.7778	4.908	1.28099	0.713121	-0.176592	1.62231	1.92662	2.77822	-0.813709	-0.641416	1.55958
5	1	S3	3	Va	3	16	Cpost	9.36323	7.70224	6.82483	72.3597	58.6201	-26.7839	31.8362	3.99887	0.258614	36.2424	9.384	0.758466	0.925592	0.713121	-0.166108	1.41411	1.75024	2.77574	-0.848905	-0.868393	1.6163
5	1	S3	3	Va	3	16	Cpost	10.661	4.71511	5.00679	71.2362	57.3654	-25.2081	32.1573	17.9547	0.655484	36.4828	0.176653	0.642125	3.15167	0.899789	-0.16556	2.05847	0.648306	2.79079	-0.700558	-0.883382	1.49586
5	1	S3	3	Va	3	16	Cpost	12.5914	4.59303	4.85111	72.0161	56.2146	-25.7212	30.4934	21.0035	5.90084	36.4828	1.2389	3.32771	1.02611	1.55858	-0.16556	2.14079	1.05502	2.81273	-0.838174	-0.693323	1.48409
5	1	S3	3	Va	4	18	Aprep	-1.33227	5.5275	19.0857	86.086	53.1686	-18.9723	34.1963	10.354	6.31324	26.8598	10.3687	1.68499	3.55019	1.58512	-0.192952	1.79381	1.79445	2.64125	-0.684688	-0.781204	2.09015
5	1	S3	3	Va	4	18	Aprep	-1.02174	9.34143	19.5639	87.1057	52.0989	-18.8917	33.2072	13.5931	6.31324	36.7187	6.02001	1.97816	0.161327	1.58512	-0.165027	1.92013	1.56639	2.64546	-0.9633	-0.761225	2.10312
5	1	S3	3	Va	4	18	Aprep	-0.94004	6.17033	19.077	84.4774	53.7519	-19.5738	34.1781	22.5942	11.0097	39.532	2.16518	1.94184	1.36428	1.82156	-0.159047	2.18021	1.21304	2.64656	-0.806446	-0.763564	2.08991
5	1	S3	3	Va	4	18	Aprep	-1.15491	10.4256	17.1555	85.3021	51.6952	-19.3409	32.3544	25.1154	15.5232	39.532	1.44923	3.64754	0.4659	1.98493	-0.159047	2.23864	1.0972	2.64366	-0.908812	-0.681074	2.03517
5	1	S3	3	Va	4	18	Aprep	-1.47415	8.72011	17.9244	84.5358	50.9936	-19.2868	31.7068	25.2839	10.5703	37.644	4.69226	1.29518	0.108131	1.80311	-0.162987	2.24239	1.47179	2.63933	-0.974658	-0.812448	2.0576
5	1	S3	3	Va	4	18	Aprep	-0.32679	10.3511	15.9987	82.1723	52.1348	-20.2985	31.8364	25.5142	6.10207	53.89	4.13535	0.259213	2.02334	1.5717	-0.136222	2.24748	1.42603	2.65479	-0.758365	-0.944007	1.99996
5	1	S3	3	Va	4	18	Aprep	0.952493	9.33669	13.8467	80.2487	55.2392	-22.2464	32.9928	22.2797	6.10207	53.89	2.73902	2.31287	3.89585	1.5717	-0.136222	2.17259	1.28647	2.67172	-0.672269	-0.741223	1.92902
5	1	S3	3	Va	4	18	Aprep	2.16533	13.1467	11.1553	74.878	64.9638	-25.4225	39.5414	25.5379	10.1413	43.7254	0.904591	13.0971	2.13168	1.78453	-0.151228	2.248	0.975244	2.68748	-0.751719	-0.516081	1.82755
5	1	S3	3	Va	4	18	Btran	3.0448	12.6016	9.14615	72.9158	68.7987	-28.4326	40.3661	22.1411	1.70347	43.7254	2.74433	1.64944	6.02029	1.14244	-0.151228	2.1692	1.28709	2.69874	-0.614343	-0.783811	1.73904
5	1	S3	3	Va	4	18	Cpost	7.38723	10.6903	8.35075	75.3196	66.472	-28.2065	38.2654	21.9169	1.70347	46.6362	8.59634	4.20131	0.452138	1.14244	-0.146433	2.16369	1.71229	2.75235	-0.910957	-0.662174	1.69993
5	1	S3	3	Va	4	18	Cpost	16.4183	7.75641	5.29108	78.021	60.7531	-26.9876	33.7655	33.5117	4.21772	51.1484	2.65144	5.31735	2.43784	1.43308	-0.139825	2.40602	1.27606	2.85478	-0.734393	-0.630763	1.51665
5	1	S3	3	Va	4	18	Cpost	14.4325	4.81041	5.90494	77.8408	60.092	-27.2618	32.8302	29.1238	6.10108	51.1484	2.2272	5.15852	0.548347	1.57164	-0.139825	2.32307	1.22163	2.83319	-0.896464	-0.634791	1.55885
5	1	S3	3	Va	4	18	Cpost	14.0867	4.5955	6.45969	77.3694	58.7192	-25.8997	32.8195	17.4902	0.258192	47.6761	1.91397	0.0214896	2.7242	0.71283	-0.144827	2.04502	1.17621	2.82938	-0.71985	-0.994699	1.59424
5	1	S3	3	Va	4	18	Cpost	14.3592	4.89869	10.3106	77.1333	58.6744	-25.8657	32.8088	16.6344	0.258192	30.0295	4.02849	0.0213978	0.0680876	0.71283	-0.182485	2.01954	1.41673	2.83239	-0.983667	-0.994721	1.79193
5	1	S3	3	Va	4	18	Cpost	14.2775	5.11685	7.49881	77.1438	59.6176	-26.9608	32.6568	18.3826	0.879851	30.0295	3.81442	0.303964	2.19025	0.968506	-0.182485	2.07063	1.39752	2.83149	-0.748245	-0.935801	1.65481
5	1	S3	3	Va	5	20	Aprep	-1.00544	9.09364	14.5047	84.2646	55.8716	-17.378	38.4937	10.7768	4.01826	28.4383	7.88065	1.34414	3.2526	1.41583	-0.18752	1.81185	1.67548	2.64568	-0.696364	-0.808172	1.95154
5	1	S3	3	Va	5	20	Aprep	-1.67827	9.30021	16.2833	85.9325	54.0102	-18.718	35.2921	20.8212	4.01826	34.6393	2.22845	6.40303	2.68008	1.41583	-0.169909	2.13612	1.2218	2.63655	-0.721997	-0.606244	2.00879
5	1	S3	3	Va	5	20	Aprep	-1.70152	9.23794	16.2833	87.0532	53.3627	-20.1616	33.2011	11.5578	3.53398	34.6393	6.12817	4.18199	2.88715	1.37109	-0.169909	1.84382	1.57338	2.63623	-0.712184	-0.66279	2.00879
5	1	S3	3	Va	5	20	Aprep	-1.39711	8.17001	15.4346	85.9494	52.696	-20.5082	32.1878	8.85786	2.32761	34.8221	8.4328	2.02673	0.693245	1.23517	-0.169462	1.72517	1.70409	2.64037	-0.876637	-0.758153	1.98209
5	1	S3	3	Va	5	20	Aprep	-1.67443	6.83897	17.3231	84.9866	52.3179	-19.489	32.8289	12.0573	2.32761	34.8221	9.42171	1.28216	2.03834	1.23517	-0.169462	1.86343	1.75199	2.6366	-0.757427	-0.813605	2.04012
5	1	S3	3	Va	5	20	Aprep	-1.22574	9.71613	17.3231	85.8664	49.5167	-18.081	31.4356	20.0267	4.8392	45.2082	6.95658	2.78645	2.81604	1.48318	-0.148728	2.11545	1.62405	2.6427	-0.715479	-0.716873	2.04012
5	1	S3	3	Va	5	20	Aprep		7.80085	16.339	81.3419	43.2114	-17.2792	25.9322	23.7235	9.53449	45.2082	1.25491	11.0068	1.60364	1.75721	-0.148728	2.20696	1.05841		-0.787235	-0.537209	2.01051
5	1	S3	3	Va	5	20	Cpost	2.38635	9.54919	12.9348	69.1219	60.1398	-28.7709	31.3688	10.9999	0.264863	26.845	5.938	6.43133	11.6563	0.71739	-0.193005	1.82116	1.56103	2.69032	-0.53018	-0.605666	1.89645
5	1	S3	3	Va	5	20	Cpost	6.28996	7.88475	6.81272	70.7968	60.3657	-25.8251	34.5406	17.1598	0.264863	35.5327	0.338857	6.34361	5.89166	0.71739	-0.167759	2.0353	0.762964	2.7391	-0.61719	-0.607467	1.61559
5	1	S3	3	Va	5	20	Cpost	14.442	6.35244	6.19839	78.3749	59.2259	-26.0534	33.1725	30.037	6.36726	44.241	8.52757	2.73627	0.456621	1.5885	-0.150345	2.34107	1.70886	2.8333	-0.910256	-0.719268	1.57786
5	1	S3	3	Va	5	20	Cpost	12.7426	4.1997	6.3399	78.2506	57.0994	-25.3009	31.7985	24.396	7.74753	44.241	1.54365	6.0846	1.50509	1.66836	-0.150345	2.22244	1.11465	2.81443	-0.794866	-0.612944	1.58679
5	1	S3	3	Va	5	20	Cpost	11.2637	4.03998	7.98411	77.5214	57.0405	-25.294	31.7464	20.1513	6.33155	48.5611	4.58663	0.104048	0.0137185	1.58627	-0.143501	2.11873	1.46344	2.7977	-0.996599	-0.975558	1.68096
5	1	S3	3	Va	5	20	Cpost	10.9268	4.42071	6.39203	76.4706	55.4108	-24.8913	30.5196	27.3129	6.33155	48.5611	2.36463	2.45379	0.805476	1.58627	-0.143501	2.28608	1.24005	2.79384	-0.862685	-0.733544	1.59005
5	1	S3	3	Va	5	20	Cpost	10.6211	4.32483	5.08912	75.1004	54.9077	-24.13	30.7776	23.4977	0.272265	36.4683	5.29549	0.51611	1.52247	0.722351	-0.165593	2.20169	1.51697	2.79033	-0.793494	-0.901192	1.50197
5	1	S3	3	Va	5	20	Cpost	11.4781	4.31182	3.06248	75.1673	53.5776	-23.5383	30.0393	7.77801	0.272265	22.813	13.0232	1.47669	1.18349	0.722351	-0.209367	1.67	1.89968	2.80014	-0.822644	-0.797135	1.32287
6	1	S3	4	Ho	1	14	Aprep	0.569368	3.12474	20.6733	69.8781	52.9071	-23.0592	29.8479	23.4886	13.7431	40.3018	0.135792	1.71034	4.25018	1.9254	-0.157521	2.20148	0.607041	2.66669	-0.660627	-0.779371	2.13232
6	1	S3	4	Ho	1	14	Aprep	0.466598	6.65641	19.7774	67.7248	51.7138	-23.5233	28.1904	27.9725	12.3469	51.4594	4.40437	3.31493	0.928302	1.87452	-0.139402	2.29976	1.44868	2.66533	-0.848606	-0.693835	2.10883
6	1	S3	4	Ho	1	14	Aprep	0.843249	5.06114	21.3099	68.3624	47.8808	-20.1621	27.7186	31.7703	12.3469	51.4594	4.7454	0.943569	6.72242	1.87452	-0.139402	2.37413	1.47594	2.67029	-0.599876	-0.846935	2.14855
6	1	S3	4	Ho	1	14	Aprep	1.15683	8.3654	20.2023	66.9836	46.285	-18.1671	28.1179	33.5485	17.7303	54.3133	5.59174	0.798442	3.99003	2.05201	-0.13569	2.40668	1.53775	2.6744	-0.669074	-0.863527	2.12007
6	1	S3	4	Ho	1	14	Aprep	1.30106	7.76912	17.7876	67.3073	47.3276	-17.8046	29.523	25.0616	9.86533	54.3133	0.047996	2.81026	0.725068	1.77226	-0.13569	2.23744	0.46806	2.67628	-0.872566	-0.71575	2.05366
6	1	S3	4	Ho	1	14	Aprep	0.289841	7.46608	18.0726	60.7374	40.6983	-16.8985	23.7997	22.6362	9.76197	32.1041	0.802036	11.4465	1.81208	1.7676	-0.17649	2.18123	0.946343	2.66299	-0.772224	-0.5324	2.06184
6	1	S3	4	Ho	1	14	Aprep	0.144641	4.1556	17.029	54.1675	42.3972	-23.5791	18.8181	20.6521	9.76197	26.9282	0.112631	6.47074	13.3612	1.7676	-0.192707	2.13177	0.579315	2.66107	-0.513692	-0.604866	2.03141
6	1	S3	4	Ho	1	14	Aprep	2.09856	8.92099	14.8298	45.8598	48.2463	-26.0559	22.1904	20.0989	10.8455	31.187	0.378927	6.74446	4.56742	1.81473	-0.179066	2.11735	0.784583	2.68662	-0.651008	-0.599449	1.96238
6	1	S3	4	Ho	1	14	Btran	4.41907	8.12557	12.086	44.7873	49.9486	-27.9592	21.9894	16.3958	10.6653	31.187	4.05585	0.401845	3.80655	1.80715	-0.179066	2.01225	1.41912	2.71605	-0.67537	-0.91902	1.86453
6	1	S3	4	Ho	1	14	Cpost	-0.00528175	10.5554	11.2637	50.0163	52.3366	-25.4735	26.8631	13.8683	10.6653	26.9751	4.55179	9.74736	4.9714	1.80715	-0.192539	1.92977	1.46065	2.65908	-0.639707	-0.552299	1.83198
6	1	S3	4	Ho	1	14	Cpost	43.1297	9.24801	11.2637	55.2855	51.2819	-24.6319	26.65	16.9448	9.90822	26.9751	1.83865	0.426293	1.68316	1.77419	-0.192539	2.02889	1.16446	3.1065	-0.781337	-0.915056	1.83198
6	1	S3	4	Ho	1	14	Cpost	-6.38762	10.4759	8.57321	55.438	50.7197	-24.9723	25.7474	18.7753	9.71349	25.9619	3.29681	1.80522	0.680803	1.7654	-0.19626	2.0816	1.34748	2.56982	-0.878255	-0.772695	1.71114
6	1	S3	4	Ho	1	14	Cpost	-4.8206	4.70999	4.4526	52.2398	48.0759	-23.4935	24.5824	17.5108	9.71349	31.5075	6.75772	1.31296	2.95762	1.7654	-0.178153	2.04563	1.61232	2.5926	-0.708992	-0.810883	1.45262
6	1	S3	4	Ho	1	14	Cpost	-4.438	5.54176	5.58026	54.8133	48.2021	-23.1688	25.0333	19.9931	10.0882	31.5075	0.0906675	0.901775	0.649468	1.78219	-0.178153	2.11456	0.548735	2.59807	-0.882397	-0.85155	1.53696
6	1	S3	4	Ho	1	14	Cpost	-3.81331	5.33463	3.66843	57.5874	50.5225	-24.7565	25.766	21.0055	13.3131	30.2723	0.502842	1.46541	3.17536	1.91016	-0.181751	2.14083	0.842089	2.60693	-0.699563	-0.798045	1.38395
6	1	S3	4	Ho	1	14	Cpost	-6.24867	5.26123	5.87274	56.5765	48.0146	-23.3015	24.7131	15.7113	9.98537	26.5236	2.17689	2.10591	2.90986	1.77763	-0.194171	1.99092	1.21467	2.57186	-0.711147	-0.753274	1.55672
6	1	S3	4	Ho	1	14	Cpost	-4.69841	4.97564	5.42242	57.9423	46.7034	-22.3248	24.3786	13.947	6.28711	18.1101	0.696613	0.668894	1.95343	1.58348	-0.234985	1.9325	0.913583	2.59435	-0.762813	-0.879818	1.52598
6	1	S3	4	Ho	2	16	Aprep	0.97378	8.5609	18.3438	72.3391	49.5117	-26.2797	23.232	24.9432	8.92336	43.192	0.899164	1.17706	7.76833	1.72835	-0.152159	2.2348	0.973777	2.672	-0.581127	-0.823251	2.06953
6	1	S3	4	Ho	2	16	Aprep	1.54029	6.7754	19.1206	74.3429	47.0126	-19.9222	27.0904	28.9347	9.38531	50.0028	8.39322	7.71686	6.43077	1.7503	-0.141417	2.31929	1.70209	2.67939	-0.605678	-0.581983	2.0911
6	1	S3	4	Ho	2	16	Aprep	2.10909	7.71119	19.7072	75.1927	45.7696	-18.6751	27.0945	21.5624	4.83826	50.0028	4.14589	0.00812632	2.49409	1.48311	-0.141417	2.15489	1.42694	2.68676	-0.731419	-0.997979	2.10696
6	1	S3	4	Ho	2	16	Aprep	0.69401	10.0074	18.0398	71.045	45.0823	-18.1747	26.9076	18.0422	4.83826	28.5157	6.12597	0.373745	1.0009	1.48311	-0.187266	2.06097	1.57324	2.66833	-0.840802	-0.923684	2.0609
6	1	S3	4	Ho	2	16	Aprep	1.653	9.51299	17.4742	67.4092	43.8942	-17.6014	26.2928	14.1064	6.57895	28.5157	1.33374	1.22967	1.1465	1.60154	-0.187266	1.938	1.07465	2.68086	-0.826166	-0.818352	2.04456
6	1	S3	4	Ho	2	16	Aprep	4.04868	7.39642	16.1707	64.6677	44.8286	-19.1629	25.6657	11.5627	6.57895	16.8533	5.50649	1.25425	3.12298	1.60154	-0.243589	1.84402	1.53186	2.71142	-0.701774	-0.816111	2.00531
6	1	S3	4	Ho	2	16	Aprep	4.77963	6.19261	12.2069	60.5128	53.6554	-24.3671	29.2883	11.0477	6.57021	24.4984	3.0728	7.24524	3.29884	1.60101	-0.202037	1.82313	1.32399	2.72054	-0.694484	-0.590132	1.86918
6	1	S3	4	Ho	2	16	Btran	4.71283	9.84925	8.90516	62.4126	57.4037	-26.3776	31.0261	14.3818	6.57021	24.4984	0.934205	3.47557	4.02103	1.60101	-0.202037	1.94739	0.983129	2.71971	-0.668039	-0.687524	1.72747
6	1	S3	4	Ho	2	16	Cpost	4.41064	8.79277	6.45611	68.8847	57.369	-27.5758	29.7932	16.2714	9.07288	20.7648	1.23864	2.46582	2.39642	1.73555	-0.21945	2.00843	1.05496	2.71594	-0.736622	-0.732907	1.59402
6	1	S3	4	Ho	2	16	Cpost		7.72524	5.38018	70.828	55.3578	-27.0331	28.3248	11.7023	6.73608	21.2636	1.51032	1.10191	1.08546	1.61102	-0.216861	1.84956	1.10858		-0.832146	-0.830513	1.523
6	1	S3	4	Ho	2	16	Cpost	21.389	7.17866	4.73042	67.1515	54.3851	-27.0895	27.2955	8.38808	4.89323	21.2636	3.80504	2.05841	0.112938	1.4873	-0.216861	1.70183	1.39666	2.90675	-0.973604	-0.756181	1.47477
6	1	S3	4	Ho	2	16	Cpost	11.6976	5.92267	8.85225	66.5388	52.3509	-27.5242	24.8268	8.52105	4.89323	11.6438	1.39737	4.93758	0.869285	1.4873	-0.293058	1.70853	1.08725	2.80264	-0.855226	-0.640616	1.7249
6	1	S3	4	Ho	3	18	Aprep	0.846201	4.98509	19.7682	72.0584	48.5895	-19.8793	28.7102	28.6532	8.43369	47.0581	0.334446	1.33241	0.120551	1.70414	-0.145775	2.31363	0.760469	2.67033	-0.971946	-0.809186	2.10859
6	1	S3	4	Ho	3	18	Aprep	0.981412	4.34362	19.3943	71.9817	48.1236	-20.3172	27.8065	28.4166	13.9052	47.0581	2.36377	1.80748	0.875805	1.93105	-0.145775	2.30883	1.23994	2.6721	-0.854482	-0.77254	2.09854
6	1	S3	4	Ho	3	18	Aprep	1.01034	5.73694	18.4277	70.9129	47.0735	-19.6791	27.3944	23.7247	9.84965	32.5637	4.23085	0.824196	1.27604	1.77156	-0.17524	2.20699	1.43419	2.67248	-0.814151	-0.860463	2.0719
6	1	S3	4	Ho	3	18	Aprep	0.751515	5.75858	20.8141	70.2585	46.3845	-18.1808	28.2037	19.3726	7.37151	37.5539	0.121321	1.61856	2.99667	1.64774	-0.163182	2.09796	0.590179	2.66908	-0.707254	-0.786112	2.13594
6	1	S3	4	Ho	3	18	Aprep	1.23687	5.71413	18.692	69.7258	44.9168	-17.1199	27.7968	24.5646	7.37151	37.5539	2.66389	0.81361	2.12179	1.64774	-0.163182	2.22627	1.27755	2.67544	-0.752314	-0.861716	2.07929
6	1	S3	4	Ho	3	18	Aprep	2.41183	4.7604	17.7353	70.7323	42.6964	-16.6679	26.0286	27.788	16.1759	42.4161	2.18757	3.53656	0.904117	2.00548	-0.153545	2.29596	1.21616	2.69065	-0.851288	-0.685202	2.05215
6	1	S3	4	Ho	3	18	Aprep	2.92413	3.42222	15.1838	67.387	41.7238	-16.8819	24.8418	26.6491	12.5634	42.4161	2.46089	2.37347	0.428133	1.88268	-0.153545	2.27207	1.25249	2.6972	-0.914761	-0.737871	1.97399
6	1	S3	4	Ho	3	18	Aprep	2.91875	4.54278	13.0725	59.1488	47.2509	-20.5562	26.6947	21.3101	12.5634	37.2401	3.84325	3.70582	7.34848	1.88268	-0.163868	2.14855	1.40015	2.69713	-0.588299	-0.678955	1.90147
6	1	S3	4	Ho	3	18	Btran	2.82372	5.27067	11.0246	55.6979	47.379	-21.3979	25.9811	17.0653	9.71349	25.7366	4.21939	1.42727	3.91682	1.7654	-0.197117	2.03249	1.43322	2.69592	-0.671551	-0.801162	1.82218
6	1	S3	4	Ho	3	18	Cpost	0.950855	5.36479	6.7371	58.6286	48.0886	-23.4486	24.64	16.1408	9.71349	23.6577	0.376209	2.68214	4.10139	1.7654	-0.205596	2.00439	0.783172	2.6717	-0.665392	-0.721896	1.61108
6	1	S3	4	Ho	3	18	Cpost	-2.4108	7.90887	4.86454	64.323	46.7424	-22.5311	24.2114	15.8562	9.96757	25.6898	3.53063	0.857369	1.83498	1.77684	-0.197297	1.99549	1.37077	2.6265	-0.770659	-0.856595	1.48512
6	1	S3	4	Ho	3	18	Cpost	-6.61059	6.28789	5.28218	66.3938	47.932	-23.7196	24.2124	18.5067	9.96757	27.7097	2.14129	0.00209064	2.37703	1.77684	-0.189969	2.07411	1.20968	2.56653	-0.737677	-0.999478	1.51601
6	1	S3	4	Ho	3	18	Cpost	44.1696	4.37738	5.76069	67.536	47.4208	-23.8137	23.6071	26.7934	12.3338	46.1103	1.8696	1.21066	0.188247	1.87402	-0.147266	2.27513	1.16933	3.11514	-0.957797	-0.820105	1.54924
6	1	S3	4	Ho	3	18	Cpost	-4.15626	4.04148	5.76069	65.3198	46.4053	-23.2258	23.1794	32.9038	10.8455	47.5999	5.79927	0.855266	1.17574	1.81473	-0.144943	2.39503	1.55183	2.60208	-0.823376	-0.856837	1.54924
6	1	S3	4	Ho	3	18	Cpost	44.931	5.92446	5.7684	63.199	45.3257	-22.0185	23.3073	19.6514	9.12542	47.5999	0.461577	0.255665	2.41475	1.73805	-0.144943	2.10547	0.824254	3.12142	-0.735632	-0.944673	1.54976
6	1	S3	4	Ho	3	18	Cpost	-4.46365	6.29434	5.7684	61.7478	44.2469	-21.1434	23.1035	13.6363	1.28816	23.6173	1.33442	0.407616	1.75013	1.06535	-0.205771	1.92165	1.07479	2.5977	-0.776536	-0.918077	1.54976
6	1	S3	4	Ho	3	18	Cpost	39.3712	7.94983	4.7471	63.8	47.5529	-20.5487	27.0042	6.52459	1.12286	16.4157	1.76833	13.6643	1.18941	1.02939	-0.246814	1.59823	1.15316	3.07468	-0.822088	-0.511016	1.47607
6	1	S3	4	Ho	4	20	Aprep	1.88823	4.39933	19.024	72.6708	48.2528	-25.0681	23.1848	25.9559	10.8392	43.2023	6.57864	2.55224	6.53296	1.81447	-0.152141	2.25714	1.60153	2.68391	-0.603613	-0.728408	2.08846
6	1	S3	4	Ho	4	20	Aprep	1.09773	6.12075	19.3733	73.156	48.4639	-20.1169	28.347	24.1655	7.79591	39.532	11.8943	10.3245	11.9781	1.67096	-0.159047	2.21717	1.8571	2.67362	-0.526862	-0.545124	2.09798
6	1	S3	4	Ho	4	20	Aprep	0.730364	5.75753	18.9723	72.8315	48.0775	-20.0625	28.015	29.1459	7.79591	51.6515	13.7821	0.66411	0.108711	1.67096	-0.139142	2.32351	1.92677	2.66881	-0.97453	-0.88045	2.08704
6	1	S3	4	Ho	4	20	Aprep	1.14422	4.6049	19.3245	74.8663	46.5931	-18.7956	27.7974	24.2382	12.8839	51.6515	3.82324	0.435056	2.53377	1.89458	-0.139142	2.21883	1.39832	2.67423	-0.729357	-0.913656	2.09666
6	1	S3	4	Ho	4	20	Aprep	0.741698	6.18724	18.9059	75.1245	46.3134	-18.9498	27.3636	21.4999	7.58363	41.0638	3.60719	0.867575	0.308245	1.65947	-0.156052	2.15332	1.37814	2.66895	-0.935035	-0.855422	2.08521
6	1	S3	4	Ho	4	20	Aprep	1.10957	5.33663	16.6361	70.0548	45.4848	-18.8128	26.6719	25.8273	7.58363	41.0638	1.74421	1.38339	0.273864	1.65947	-0.156052	2.25434	1.14921	2.67378	-0.941281	-0.804824	2.01959
6	1	S3	4	Ho	4	20	Aprep	2.46008	5.45206	14.4786	65.1633	44.4601	-18.2658	26.1943	25.2681	10.7142	39.0054	5.67379	0.955264	1.09403	1.80922	-0.160117	2.24204	1.54336	2.69127	-0.831293	-0.845666	1.95066
6	1	S3	4	Ho	4	20	Aprep	3.61246	3.87691	10.8265	60.9142	48.0126	-21.4198	26.5927	20.4444	10.1947	33.946	3.86676	0.796815	1.6675	1.78687	-0.171635	2.12639	1.40229	2.70593	-0.782482	-0.863722	1.81394
6	1	S3	4	Ho	4	20	Btran	2.15945	5.06278	6.69888	61.38	48.8723	-23.7477	25.1246	20.1167	9.41428	31.7592	0.722334	2.93624	4.65578	1.75165	-0.177446	2.11782	0.921901	2.68741	-0.64845	-0.709953	1.60879
6	1	S3	4	Ho	4	20	Cpost	-1.24022	4.23818	5.74927	65.3504	48.5459	-23.9812	24.5647	23.6214	9.41428	45.3198	6.07359	1.1198	0.467012	1.75165	-0.148544	2.20458	1.56986	2.6425	-0.908639	-0.828755	1.54847
6	1	S3	4	Ho	4	20	Cpost	-2.68507	4.94577	6.86412	62.5998	46.7588	-23.4914	23.2673	25.0647	16.0864	45.3198	4.06948	2.23113	0.979592	2.00269	-0.148544	2.23751	1.42032	2.62271	-0.843055	-0.745867	1.61862
6	1	S3	4	Ho	4	20	Cpost	-1.94396	6.74411	7.32244	58.5959	43.4775	-21.4752	22.0023	16.5839	2.69578	32.2835	1.12442	0.495664	4.03246	1.28136	-0.175999	2.018	1.02975	2.63292	-0.667659	-0.904256	1.64499
6	1	S3	4	Ho	4	20	Cpost	-0.5646	6.35481	4.61068	60.1585	46.6121	-21.1269	25.4852	9.40473	1.70347	20.7411	0.851299	10.1409	0.696608	1.14244	-0.219576	1.7512	0.960551	2.65161	-0.876203	-0.547356	1.46535
6	1	S3	4	Ho	4	20	Cpost	-0.21658	5.7627	2.51608	62.875	49.7939	-23.139	26.6549	9.54887	1.70347	17.6886	3.37585	2.33956	4.02415	1.14244	-0.237768	1.75788	1.35549	2.65626	-0.667935	-0.739738	1.25945
6	1	S3	4	Ho	4	20	Cpost		8.09869	5.24443	64.3204	49.0301	-24.3284	24.7017	13.6458	7.58363	32.2768	0.169223	3.90646	2.37884	1.65947	-0.176017	1.92198	0.641379		-0.737578	-0.671905	1.5133
6	1	S3	4	Ho	5	22	Aprep	0.80208	4.55852	18.0048	75.1434	44.3924	-20.0112	24.3812	32.6326	15.7605	56.0121	9.04592	7.50046	1.53821	1.99247	-0.133616	2.39008	1.73426	2.66975	-0.79226	-0.585652	2.05991
6	1	S3	4	Ho	5	22	Aprep	1.25494	4.78184	16.4115	74.5182	44.1484	-26.2061	17.9423	29.593	12.2776	46.5197	6.17223	10.5142	12.3897	1.87188	-0.146616	2.33237	1.5762	2.67568	-0.522766	-0.542865	2.01274
6	1	S3	4	Ho	5	22	Aprep	1.88686	4.79651	15.3662	72.9707	44.5385	-25.4835	19.0551	24.608	9.11549	46.5197	2.87073	2.22557	1.44524	1.73758	-0.146616	2.22725	1.30166	2.68389	-0.799687	-0.746188	1.97989
6	1	S3	4	Ho	5	22	Aprep	2.47038	5.64739	16.0463	69.053	39.8418	-21.8434	17.9985	15.8453	7.19692	41.1782	3.57383	2.11321	7.28022	1.6379	-0.155835	1.99515	1.37494	2.6914	-0.589508	-0.752832	2.00145
6	1	S3	4	Ho	5	22	Aprep	2.57374	5.32118	14.6212	65.8808	43.1963	-15.6106	27.5856	23.4539	7.19692	39.6091	3.13908	19.1743	13.1855	1.6379	-0.158892	2.20066	1.33107	2.69273	-0.515275	-0.471846	1.95544
6	1	S3	4	Ho	5	22	Aprep	2.42523	7.48954	14.4987	63.4877	44.28	-17.3366	26.9434	25.6113	16.9238	44.1227	2.07212	1.28448	3.45194	2.02827	-0.150546	2.24961	1.19979	2.69082	-0.688434	-0.813398	1.95134
6	1	S3	4	Ho	5	22	Aprep	3.23587	7.80981	12.293	60.196	49.9957	-20.6112	29.3845	22.7174	9.97378	44.1227	0.161576	4.88213	6.54926	1.77711	-0.150546	2.18318	0.634007	2.70116	-0.603287	-0.64212	1.87247
6	1	S3	4	Ho	5	22	Aprep	4.51832	8.86627	9.94672	60.7274	55.6878	-24.4841	31.2037	23.2222	9.97378	45.1042	2.59282	3.63855	0.400358	1.77711	-0.148899	2.19521	1.26895	2.71729	-0.919264	-0.681404	1.77591
6	1	S3	4	Ho	5	22	Btran	3.48298	8.47897	7.19649	64.2125	54.847	-27.1713	27.6756	27.8723	15.6293	45.1042	3.26522	7.05622	5.37446	1.98831	-0.148899	2.2977	1.34424	2.70429	-0.629345	-0.593563	1.63787
6	1	S3	4	Ho	5	22	Cpost		8.05847	4.68003	66.0787	52.1171	-26.6716	25.4455	23.2917	5.15922	41.127	2.60999	1.98739	0.999478	1.50711	-0.155933	2.19685	1.27104		-0.840951	-0.760636	1.47083
6	1	S3	4	Ho	5	22	Cpost		6.86177	5.14794	65.8396	50.4537	-25.5112	24.9425	16.8731	4.06908	46.8979	3.67595	0.128467	2.32077	1.42028	-0.146024	2.02674	1.38466		-0.740782	-0.970237	1.50629
6	1	S3	4	Ho	6	24	Aprep	1.47962	8.22736	14.3729	72.2756	44.9734	-18.046	26.9274	32.4211	6.32968	64.7197	1.35779	2.18152	1.90948	1.58615	-0.124303	2.3862	1.07946	2.67861	-0.765678	-0.748758	1.94709
6	1	S3	4	Ho	6	24	Aprep	2.32086	6.85478	14.9802	70.2519	44.3109	-18.0224	26.2886	28.3491	5.91749	64.7197	0.531663	1.27758	0.0473474	1.55968	-0.124303	2.30746	0.853904	2.68948	-0.988501	-0.814014	1.96734
6	1	S3	4	Ho	6	24	Aprep	1.92824	5.45947	18.331	67.0245	44.3657	-18.3509	26.0148	28.3491	5.71786	56.3101	3.84393	0.547493	0.657096	1.54635	-0.133262	2.30746	1.40021	2.68442	-0.88138	-0.896588	2.06917
6	1	S3	4	Ho	6	24	Aprep	1.27658	6.47271	19.6848	67.1854	43.3917	-18.012	25.3797	43.7748	5.71786	74.1735	4.49542	1.27027	0.677912	1.54635	-0.116112	2.57221	1.4561	2.67596	-0.878633	-0.814668	2.10636
6	1	S3	4	Ho	6	24	Aprep	1.85203	7.14097	17.8721	64.3662	41.2015	-15.8787	25.3228	46.32	14.1716	74.1735	8.04003	0.113801	4.26647	1.94024	-0.116112	2.60881	1.68389	2.68344	-0.660116	-0.973415	2.0561
6	1	S3	4	Ho	6	24	Aprep	2.80751	8.50681	16.8741	61.3753	40.4526	-15.9332	24.5194	29.8159	8.43369	68.26	6.11407	1.6068	0.108907	1.70414	-0.121037	2.33675	1.57247	2.69571	-0.974487	-0.786997	2.02677
6	1	S3	4	Ho	6	24	Aprep	2.66161	7.62731	12.9978	60.8433	43.2191	-17.4469	25.7722	27.2831	8.43369	32.9487	5.75062	2.50556	3.02756	1.70414	-0.174213	2.28546	1.54856	2.69385	-0.705894	-0.730821	1.89875
6	1	S3	4	Ho	6	24	Aprep	2.50769	4.86376	10.9004	59.7358	48.3383	-20.0075	28.3308	27.283	15.3699	34.8708	3.53491	5.11727	2.96815	1.98001	-0.169344	2.28546	1.37118	2.69188	-0.708521	-0.635859	1.81702
6	1	S3	4	Ho	6	24	Btran	2.54653	8.41108	9.18343	59.4087	48.7845	-21.7149	27.0695	23.54	14.4144	34.8708	5.93868	2.52258	3.41495	1.9485	-0.169344	2.20268	1.56107	2.69238	-0.689872	-0.729936	1.74081
6	1	S3	4	Ho	6	24	Btran	0.921899	8.87764	7.37395	66.4112	47.7788	-23.5939	24.185	28.9848	14.4144	51.9446	13.8088	5.76914	3.7579	1.9485	-0.138749	2.32029	1.9277	2.67132	-0.67709	-0.619964	1.64788
6	1	S3	4	Ho	6	24	Btran	-3.19375	8.14212	5.56347	65.824	45.5043	-23.2637	22.2406	40.1508	8.67794	51.9446	2.06439	3.88865	0.660426	1.71634	-0.138749	2.51723	1.19867	2.61563	-0.880938	-0.672516	1.53581
6	1	S3	4	Ho	6	24	Cpost	-2.46297	6.33232	7.44681	59.4376	42.7468	-20.3709	22.3759	13.2526	1.28816	49.4398	8.24051	0.270601	5.78553	1.06535	-0.14222	1.90798	1.69429	2.62578	-0.61959	-0.941885	1.65193
6	1	S3	4	Ho	6	24	Cpost		9.85599	6.62774	62.3743	46.9833	-21.1575	25.8259	9.19851	1.28816	41.8861	3.44407	6.89988	4.77059	1.06535	-0.154513	1.74152	1.36229		-0.645201	-0.596479	1.60451
6	1	S3	4	Ho	6	24	Cpost	-11.7604	8.78755	7.7847	71.2679	47.8818	-21.7653	26.1165	34.0721	1.28816	62.2417	15.6595	0.581235	1.21566	1.06535	-0.126753	2.41602	1.98927	2.48673	-0.819642	-0.891766	1.67036
6	1	S3	4	Ho	7	26	Aprep	1.51677	4.35214	15.2899	73.4861	43.2436	-17.6349	25.6087	35.3649	13.0594	61.3864	4.39098	2.41484	0.0752031	1.90099	-0.127633	2.43861	1.44757	2.67909	-0.982036	-0.735627	1.97743
6	1	S3	4	Ho	7	26	Aprep	2.31934	4.19351	13.8925	67.9843	41.6335	-16.7701	24.8634	36.8938	20.3765	61.3864	5.14193	1.49052	1.72969	2.12463	-0.127633	2.46455	1.50585	2.68946	-0.777986	-0.796026	1.93061
6	1	S3	4	Ho	7	26	Aprep	2.4245	6.0172	12.6946	62.1128	40.9242	-15.9549	24.9693	26.7132	7.85861	56.5572	5.52315	0.211801	1.63044	1.67431	-0.132971	2.27343	1.53302	2.69081	-0.785223	-0.953108	1.88758
6	1	S3	4	Ho	7	26	Aprep	1.28425	5.24115	13.2183	58.1712	39.7663	-15.4166	24.3497	16.9646	7.18912	47.9099	0.718596	1.23927	1.0765	1.63745	-0.144473	2.02949	0.920706	2.67606	-0.833042	-0.817473	1.90675
6	1	S3	4	Ho	7	26	Aprep	0.465785	4.82669	15.1701	59.3466	41.2205	-16.3016	24.9189	25.0879	7.18912	37.3906	4.95847	1.1385	1.76999	1.63745	-0.163538	2.23803	1.49223	2.66532	-0.775141	-0.826938	1.97355
6	1	S3	4	Ho	7	26	Aprep	0.76613	3.99963	15.1701	60.8019	40.928	-18.1237	22.8043	25.3415	9.09156	37.3906	4.24055	4.22917	3.64415	1.73644	-0.163538	2.24366	1.43501	2.66928	-0.681198	-0.66129	1.97355
6	1	S3	4	Ho	7	26	Aprep	1.88251	5.48366	11.4329	58.9337	41.1972	-18.1852	23.012	23.5425	8.22094	34.8458	7.34426	0.415348	0.123048	1.69329	-0.169404	2.20274	1.64622	2.68383	-0.971405	-0.91682	1.83882
6	1	S3	4	Ho	7	26	Aprep	2.29505	5.80032	10.2452	58.6513	48.2893	-20.505	27.7844	17.398	4.69375	34.8458	1.40427	9.54477	1.06546	1.47191	-0.169404	2.04233	1.08859	2.68915	-0.834153	-0.554933	1.78908
6	1	S3	4	Ho	7	26	Btran	1.58322	10.5366	8.42134	59.717	52.3499	-22.9038	29.4461	14.431	3.41	32.7548	3.77473	3.32348	4.79762	1.3589	-0.174728	1.94906	1.39387	2.67995	-0.644448	-0.693492	1.70351
6	1	S3	4	Ho	7	26	Cpost	-2.31007	10.8625	6.76414	65.136	54.0999	-25.2956	28.8042	17.8118	3.41	38.3354	1.6194	1.28381	4.78376	1.3589	-0.16151	2.05436	1.12808	2.62789	-0.644833	-0.813458	1.6127
6	1	S3	4	Ho	7	26	Cpost	-2.35198	6.94441	5.60658	69.0315	52.5179	-25.9856	26.5323	29.3948	9.78137	38.3354	9.37278	4.54385	1.37985	1.76848	-0.16151	2.32845	1.74971	2.62731	-0.805123	-0.651699	1.53877
6	1	S3	4	Ho	7	26	Cpost	-0.674612	6.61958	11.6328	67.6117	51.3126	-26.4091	24.9034	18.42	9.78137	38.2179	2.46484	3.04803	0.847075	1.76848	-0.161758	2.07168	1.25299	2.65013	-0.857786	-0.705	1.8468
6	1	S3	4	Va	1	28	Aprep	1.19411	7.39844	18.8824	78.7996	51.5546	-21.2894	30.2652	39.3488	16.8712	73.1252	1.2185	0.02263	0.95417	2.02669	-0.116941	2.50457	1.05065	2.67488	-0.845784	-0.994421	2.08456
6	1	S3	4	Va	1	28	Aprep	1.26417	5.91723	16.9077	80.5051	50.6281	-21.3358	29.2923	40.2119	11.2768	73.4808	10.0958	1.94578	0.0926826	1.83251	-0.116658	2.51819	1.78252	2.6758	-0.978085	-0.763308	2.02778
6	1	S3	4	Va	1	28	Aprep	0.552319	6.45201	16.3748	79.3463	49.1383	-20.5477	28.5906	33.4315	10.1413	73.4808	5.78107	1.4034	1.57618	1.78453	-0.116658	2.40458	1.55061	2.66646	-0.789325	-0.803144	2.01161
6	1	S3	4	Va	1	28	Aprep	0.223471	7.5739	16.3863	77.8268	48.5286	-20.5546	27.974	28.5694	10.1413	44.4618	1.41568	1.23329	0.0139371	1.78453	-0.149971	2.31193	1.09079	2.66211	-0.996546	-0.81802	2.01197
6	1	S3	4	Va	1	28	Aprep	0.509361	6.22434	16.7363	79.029	46.3784	-20.0496	26.3288	35.0943	22.3976	61.5076	2.06669	3.29031	1.01008	2.17546	-0.127507	2.43394	1.199	2.66589	-0.839841	-0.694829	2.02262
6	1	S3	4	Va	1	28	Aprep	0.584273	6.41184	14.9946	77.1727	40.3789	-18.5732	21.8057	38.8637	13.2291	61.5076	11.8535	9.04615	2.95286	1.90714	-0.127507	2.49681	1.8555	2.66688	-0.709206	-0.561694	1.96781
6	1	S3	4	Va	1	28	Aprep	1.80363	8.20541	14.4731	70.1444	42.3206	-24.8947	17.4259	30.9984	9.74505	51.13	5.88797	3.4049	12.643	1.76684	-0.13985	2.35958	1.55773	2.68281	-0.520322	-0.690265	1.95048
6	1	S3	4	Va	1	28	Aprep	4.47475	6.85561	12.2461	63.7204	46.8257	-28.638	18.1877	38.2341	9.74505	50.9368	4.53422	1.52359	7.4867	1.76684	-0.140115	2.48664	1.45924	2.71674	-0.585889	-0.793405	1.87068
6	1	S3	4	Va	1	28	Btran	5.44567	7.76453	10.2027	63.2139	50.0496	-28.638	21.4115	36.5943	16.4688	50.9368	7.08381	6.44766	0	2.01449	-0.140115	2.45954	1.63142	2.72877	-1	-0.605334	1.78723
6	1	S3	4	Va	1	28	Btran	6.26555	10.8347	10.0654	63.361	53.3957	-25.1586	28.2371	26.9614	14.9225	42.095	7.35223	13.6512	6.95889	1.96544	-0.154129	2.27869	1.64666	2.7388	-0.59537	-0.511131	1.78118
6	1	S3	4	Va	1	28	Btran	6.50462	8.424	7.87342	65.22	53.4648	-26.1752	27.2895	24.6428	13.8484	43.3061	4.76945	1.8951	2.03324	1.92908	-0.151959	2.22804	1.4778	2.74171	-0.757745	-0.766627	1.6751
6	1	S3	4	Va	1	28	Cpost	6.3338	7.07667	8.49264	67.728	55.3044	-26.9339	28.3705	15.5604	6.15296	43.3061	6.61768	2.16198	1.51737	1.57497	-0.151959	1.98612	1.6039	2.73963	-0.793895	-0.749912	1.70711
6	1	S3	4	Va	1	28	Cpost	14.3386	7.13277	7.28014	69.5957	55.8295	-27.0695	28.76	14.0302	4.26742	45.2082	8.18971	0.779021	0.271194	1.43728	-0.148728	1.93538	1.69168	2.83216	-0.941775	-0.865874	1.64261
6	1	S3	4	Va	1	28	Cpost	20.4893	5.86944	6.42849	72.9537	54.9096	-27.2776	27.632	33.2729	4.26742	67.0393	6.62504	2.25601	0.416124	1.43728	-0.122134	2.40172	1.60434	2.89755	-0.916695	-0.744438	1.59231
6	1	S3	4	Va	1	28	Cpost		8.43991	6.82137	75.4526	52.4351	-26.6816	25.7535	41.8239	25.4827	71.8692	0.673751	3.75698	1.19196	2.24678	-0.117958	2.54306	0.905993		-0.821849	-0.677123	1.6161
6	1	S3	4	Va	1	28	Cpost	-2.72098	4.75067	5.98841	69.0868	45.8664	-23.1924	22.6741	38.4164	14.2372	71.8692	7.01322	1.21589	6.97847	1.94248	-0.117958	2.4896	1.62734	2.62221	-0.595004	-0.819621	1.56433
6	1	S3	4	Va	1	28	Cpost	0.329669	4.72896	4.2779	61.8711	43.9033	-20.7927	23.1106	29.2501	14.2372	44.6718	0.289322	6.00057	4.79938	1.94248	-0.149618	2.32558	0.733408	2.66352	-0.644399	-0.614776	1.43816
6	1	S3	4	Va	1	28	Cpost	1.45948	5.6816	3.97133	66.2202	44.5293	-20.7659	23.7634	25.4955	13.5683	43.5138	1.52183	1.30556	0.0535885	1.91925	-0.151596	2.24707	1.11069	2.67834	-0.987034	-0.811532	1.41167
6	1	S3	4	Va	1	28	Cpost	0.56488	5.35836	7.88796	67.6017	45.5394	-22.1691	23.3703	23.6796	12.3392	43.5138	0.696148	0.786172	0.67632	1.87423	-0.151596	2.20594	0.91343	2.66663	-0.878842	-0.865006	1.67587
6	1	S3	4	Va	2	30	Aprep	0.229137	7.16612	16.7226	76.7759	47.9554	-21.1036	26.8518	33.2504	13.1539	53.8919	2.64328	0.913658	2.23832	1.90442	-0.136219	2.40132	1.27508	2.66219	-0.745453	-0.850225	2.02221
6	1	S3	4	Va	2	30	Aprep	0.398713	5.16437	15.4842	76.1132	45.8634	-19.6384	26.2251	34.2167	8.30256	61.7321	0.037504	1.2534	2.9305	1.69747	-0.127275	2.41857	0.440067	2.66443	-0.710212	-0.816188	1.98368
6	1	S3	4	Va	2	30	Aprep	-0.21082	6.11809	16.3271	76.3321	45.0533	-18.0048	27.0485	33.2048	7.83553	61.7321	3.2201	1.64683	3.26707	1.67308	-0.127275	2.40049	1.33958	2.65634	-0.695773	-0.784004	2.01014
6	1	S3	4	Va	2	30	Aprep	-0.411702	6.07609	15.472	76.5011	45.2774	-16.0887	29.1886	34.8436	7.83553	56.7737	0.582527	4.28028	3.8322	1.67308	-0.132717	2.42958	0.873633	2.65366	-0.674472	-0.659684	1.98329
6	1	S3	4	Va	2	30	Aprep	0.0770231	6.19246	15.4757	72.5201	45.1225	-16.2313	28.8913	29.3267	6.11481	56.7737	5.70482	0.594728	0.285063	1.57252	-0.132717	2.3271	1.54547	2.66017	-0.939223	-0.889874	1.98341
6	1	S3	4	Va	2	30	Aprep	1.4964	6.51706	13.8299	67.8009	43.8269	-17.7011	26.1258	26.2192	6.11481	63.7374	5.35031	5.53097	2.93965	1.57252	-0.125257	2.26285	1.52088	2.67882	-0.709799	-0.625541	1.92843
6	1	S3	4	Va	2	30	Aprep	3.51264	5.8975	13.3593	63.4119	43.4496	-18.658	24.7916	33.8207	14.4544	63.7374	5.12766	2.66829	1.91375	1.94984	-0.125257	2.41155	1.5048	2.70467	-0.765397	-0.722577	1.91182
6	1	S3	4	Va	2	30	Aprep	3.19243	7.23407	9.95333	61.6355	47.8708	-21.1163	26.7545	38.4972	15.7681	56.8137	4.16479	3.92572	4.05875	1.99271	-0.13267	2.49091	1.42856	2.70061	-0.66679	-0.671247	1.7762
6	1	S3	4	Va	2	30	Btran	1.99564	8.59024	9.68442	61.0494	48.0685	-21.9011	26.1674	38.1198	10.3653	52.9017	3.66734	1.17416	1.56945	1.7943	-0.137488	2.48478	1.38385	2.68529	-0.789841	-0.823526	1.76408
6	1	S3	4	Va	2	30	Btran	0.980308	6.33557	9.1797	60.8581	48.6467	-23.7901	24.8567	40.6904	10.3555	56.579	11.4565	2.62147	3.77799	1.79388	-0.132945	2.52565	1.83977	2.67209	-0.676377	-0.724901	1.74063
6	1	S3	4	Va	2	30	Cpost	-2.33984	5.12277	6.64367	64.8834	47.7333	-23.5003	24.233	39.7104	10.3555	56.579	11.4127	1.24737	0.579603	1.79388	-0.132945	2.5103	1.83801	2.62748	-0.891996	-0.816736	1.60547
6	1	S3	4	Va	2	30	Cpost	-3.42539	5.75192	6.89863	63.0985	43.4081	-20.7025	22.7056	38.3357	17.3268	46.621	11.4277	3.0547	5.59559	2.04023	-0.146457	2.48829	1.83861	2.61239	-0.624003	-0.70471	1.62066
6	1	S3	4	Va	2	30	Cpost	-0.440848	5.38325	5.84527	64.5701	42.4124	-20.0825	22.3299	19.6844	5.49723	45.6141	1.43207	0.751504	2.59102	1.53121	-0.148064	2.10635	1.09393	2.65327	-0.726433	-0.869255	1.5549
6	1	S3	4	Va	2	30	Cpost	2.64763	7.29071	3.41113	63.8189	47.3584	-24.0562	23.3022	7.04722	1.70347	40.3701	3.30675	2.13517	3.31089	1.14244	-0.157388	1.62931	1.3485	2.69367	-0.693998	-0.75151	1.35902
6	1	S3	4	Va	3	32	Aprep	1.43546	6.81317	17.6703	77.2526	47.9449	-20.2538	27.6911	38.1705	8.66499	80.8452	0.540738	1.05796	0.857606	1.7157	-0.111217	2.4856	0.857525	2.67803	-0.856568	-0.834912	2.05027
6	1	S3	4	Va	3	32	Aprep	1.68996	4.65652	16.6734	77.6771	46.2755	-19.7796	26.4959	36.1314	15.7605	80.8452	1.28744	2.39043	0.94848	1.99247	-0.111217	2.45172	1.0652	2.68134	-0.846401	-0.736947	2.02072
6	1	S3	4	Va	3	32	Aprep	1.14045	4.97604	17.5078	77.0759	45.7875	-19.7866	26.0009	30.6959	10.7958	50.6339	5.47499	0.990043	0.0141101	1.81265	-0.140533	2.3538	1.52966	2.67418	-0.996503	-0.841946	2.04554
6	1	S3	4	Va	3	32	Aprep	0.924586	5.6667	17.5393	73.4551	42.3143	-18.7326	23.5817	34.2873	10.7958	60.9994	5.82943	4.83842	2.10806	1.81265	-0.128037	2.41982	1.55384	2.67136	-0.753143	-0.643319	2.04646
6	1	S3	4	Va	3	32	Aprep	1.35623	4.33685	16.3974	69.336	38.3249	-15.9824	22.3425	32.7178	12.1055	60.9994	2.7038	2.47831	5.50036	1.86529	-0.128037	2.39164	1.28231	2.677	-0.626276	-0.732248	2.01231
6	1	S3	4	Va	3	32	Aprep	2.01905	5.2424	15.6771	64.247	40.7817	-15.4053	25.3764	26.0385	10.5767	54.5947	1.06829	6.06771	1.15415	1.80338	-0.13534	2.25894	1.01665	2.6856	-0.825431	-0.61331	1.98983
6	1	S3	4	Va	3	32	Aprep	3.28897	7.59926	13.0689	62.2883	45.9048	-18.6692	27.2356	22.8153	7.8307	37.868	0.740122	3.71842	6.5277	1.67282	-0.162504	2.18553	0.927525	2.70184	-0.603718	-0.678501	1.90134
6	1	S3	4	Va	3	32	Aprep	3.60049	9.73623	11.9272	61.2875	49.1936	-22.4633	26.7303	23.0112	7.8307	37.868	2.29167	1.01071	3.14221	1.67282	-0.162504	2.19021	1.23038	2.70578	-0.700958	-0.839774	1.85838
6	1	S3	4	Va	3	32	Btran	1.77111	9.68764	7.24623	61.1832	50.7131	-24.4187	26.2944	10.8873	3.99887	36.7154	4.09045	0.871666	3.91078	1.41411	-0.165035	1.81648	1.42214	2.68239	-0.671757	-0.854954	1.6407
6	1	S3	4	Va	3	32	Cpost	-1.7967	8.65774	6.57229	63.2279	52.0656	-24.3703	27.6953	10.0102	3.99887	30.4948	5.52979	2.80171	0.0968491	1.41411	-0.181087	1.77873	1.53348	2.63493	-0.977155	-0.716152	1.60114
6	1	S3	4	Va	3	32	Cpost	-5.95069	6.19895	3.68889	67.5976	52.9411	-26.7224	26.2187	21.2791	4.1912	68.2837	2.37461	2.95319	1.7262	1.43082	-0.121016	2.14777	1.24136	2.57623	-0.778234	-0.709191	1.38587
6	1	S3	4	Va	3	32	Cpost		4.56351	9.3439	65.6397	51.9534	-26.7224	25.231	34.6393	14.2436	68.2837	1.94169	1.97535	0	1.9427	-0.121016	2.42601	1.18044		-1	-0.761405	1.74836
6	1	S3	4	Va	4	34	Aprep	2.04717	5.55924	14.8639	71.6508	40.0013	-23.3089	16.6924	37.2319	12.7338	71.1007	0.872296	0.176579	5.9637	1.88903	-0.118594	2.47018	0.96642	2.68596	-0.615588	-0.960163	1.96351
6	1	S3	4	Va	4	34	Aprep		3.55011	13.7032	64.637	27.2629	-13.5616	13.7013	30.0155	11.2301	71.1007	4.34346	5.98217	2.67997	1.83061	-0.118594	2.34065	1.44364		-0.722003	-0.61518	1.924
6	1	S3	4	Va	4	34	Aprep	3.32791	8.08567	14.0165	61.6873	44.3066	-23.9037	20.4029	17.916	8.43369	42.0955	4.48005	2.58175	2.36203	1.70414	-0.154128	2.05736	1.45486	2.70233	-0.738499	-0.726902	1.93491
6	1	S3	4	Va	4	34	Aprep	3.38939	6.16416	12.1235	63.2867	52.4165	-23.458	28.9585	14.9125	8.43369	21.7064	7.01696	17.1112	9.19629	1.70414	-0.214638	1.96511	1.62756	2.70311	-0.559615	-0.484745	1.86598
6	1	S3	4	Va	4	34	Btran	3.35877	8.06378	12.0976	64.7801	54.8674	-25.689	29.1784	19.0678	9.28627	44.7175	0.842553	0.439736	4.46204	1.74566	-0.149541	2.08966	0.958074	2.70272	-0.654126	-0.912913	1.86498
6	1	S3	4	Va	4	34	Cpost	3.71122	7.19725	7.34056	68.7819	56.1801	-27.6709	28.5092	19.4951	10.5526	44.7175	1.13234	1.33839	3.9638	1.80235	-0.149541	2.10127	1.03156	2.70717	-0.669956	-0.808669	1.64601
6	1	S3	4	Va	4	34	Cpost	1.93735	5.57888	7.6586	73.4171	54.6212	-27.8534	26.7678	20.1568	12.2927	37.857	0.470636	3.48275	0.365054	1.87246	-0.162528	2.11888	0.828269	2.68454	-0.925151	-0.687249	1.66356
7	1	S4	4	Ho	1	4	Aprep	0.413602	5.7904	26.0663	73.9805	50.919	-22.1327	28.7863	18.3108	11.1989	38.7057	0.652588	0.282726	3.74567	1.82934	-0.160736	2.0686	0.898793	2.66463	-0.677525	-0.939651	2.25954
7	1	S4	4	Ho	1	4	Aprep	0.880553	5.15055	26.3614	73.8454	50.2724	-21.7186	28.5538	18.6889	11.1989	37.1605	4.84085	0.464995	0.828103	1.82934	-0.164044	2.0792	1.4833	2.67078	-0.860003	-0.908952	2.26591
7	1	S4	4	Ho	1	4	Aprep	0.53574	4.18573	26.9762	71.9017	51.6219	-22.942	28.6799	19.2544	12.49	44.0167	3.43975	0.252197	2.44677	1.87993	-0.150727	2.09475	1.36186	2.66624	-0.733917	-0.945326	2.279
7	1	S4	4	Ho	1	4	Aprep	0.334962	4.04191	26.9761	71.814	50.9687	-22.8162	28.1525	25.0461	12.49	49.7997	12.3052	1.05479	0.251569	1.87993	-0.141705	2.2371	1.87293	2.66359	-0.945445	-0.835234	2.279
7	1	S4	4	Ho	1	4	Aprep	0.213761	4.21334	25.3859	73.7206	49.1807	-21.669	27.5117	28.3903	18.8254	54.0517	0.99517	1.28162	2.29438	2.08298	-0.136018	2.3083	0.99879	2.66199	-0.742261	-0.813653	2.24465
7	1	S4	4	Ho	1	4	Aprep	0.333178	4.05148	24.1345	75.5502	49.5724	-21.7781	27.7943	26.8991	14.8352	54.0517	2.73276	0.565128	0.218265	1.96256	-0.136018	2.27737	1.28573	2.66357	-0.951841	-0.894051	2.21646
7	1	S4	4	Ho	1	4	Aprep	1.23213	3.88395	23.7925	75.1616	47.5056	-20.8257	26.6799	21.7946	8.96671	41.0695	0.909049	2.22875	1.90489	1.73045	-0.156042	2.16066	0.976443	2.67538	-0.765981	-0.746004	2.20856
7	1	S4	4	Ho	1	4	Aprep	2.73237	9.59968	20.4631	66.722	46.6359	-20.6607	25.9752	17.6265	8.96671	31.616	1.65656	1.40936	0.330038	1.73045	-0.177847	2.049	1.13449	2.69476	-0.931181	-0.802647	2.12688
7	1	S4	4	Ho	1	4	Btran	3.59342	8.53775	18.3242	61.3999	52.7258	-23.0309	29.6949	16.3455	10.3413	23.022	0.29161	7.43939	2.00693	1.79326	-0.208415	2.01071	0.734853	2.70569	-0.759398	-0.586708	2.06898
7	1	S4	4	Ho	1	4	Cpost		7.12168	8.82216	62.4374	56.4855	-25.8581	30.6274	15.0192	10.3413	21.1583	2.95947	1.86503	5.65442	1.79326	-0.2174	1.96862	1.31161		-0.622619	-0.76863	1.72343
7	1	S4	4	Ho	1	4	Cpost		5.52763	6.75414	69.5503	56.1792	-26.3276	29.8516	14.8717	9.31169	19.86	5.21607	1.55163	0.939077	1.74686	-0.224393	1.96377	1.51125		-0.847425	-0.791217	1.6121
7	1	S4	4	Ho	1	4	Cpost		6.69729	5.45877	71.6537	53.2798	-26.5502	26.7296	15.5654	9.31169	19.86	0.0183846	1.17674	0.445182	1.74686	-0.224393	1.98628	0.368225		-0.912052	-0.823281	1.52853
7	1	S4	4	Ho	1	4	Cpost		6.6615	5.41181	68.2584	51.8556	-26.8233	25.0323	14.9056	5.4589	19.8422	4.92817	0.355426	0.546109	1.52854	-0.224494	1.96488	1.48995		-0.896788	-0.926789	1.52523
7	1	S4	4	Ho	1	4	Cpost	9.52066	5.60468	7.58861	67.6483	51.2895	-28.1049	23.1847	14.0084	5.4589	20.798	4.85614	3.17568	2.56323	1.52854	-0.219275	1.93463	1.48447	2.77758	-0.727845	-0.699549	1.65974
7	1	S4	4	Ho	2	6	Aprep	0.820589	3.81041	25.193	77.0171	53.2006	-22.977	30.2236	20.8159	11.6287	43.9532	2.64535	1.17525	1.22339	1.84664	-0.150836	2.13599	1.27532	2.66999	-0.818929	-0.823423	2.24037
7	1	S4	4	Ho	2	6	Aprep	0.893993	2.80658	24.565	76.9169	52.8883	-23.7524	29.1359	21.1687	11.4743	43.9532	3.92248	2.17554	1.55078	1.84048	-0.150836	2.14498	1.40731	2.67096	-0.791283	-0.74911	2.22628
7	1	S4	4	Ho	2	6	Aprep	0.712418	4.43689	23.6472	76.8796	52.9263	-24.2397	28.6866	20.9517	11.4743	48.7138	1.3632	0.898581	0.974672	1.84048	-0.143276	2.13946	1.08054	2.66857	-0.84358	-0.851908	2.20518
7	1	S4	4	Ho	2	6	Aprep	0.409323	4.38704	26.385	78.0226	51.6668	-23.9767	27.6901	26.58	15.3357	52.1446	1.31939	1.99297	0.526134	1.97891	-0.138483	2.27059	1.07175	2.66457	-0.899708	-0.760281	2.26641
7	1	S4	4	Ho	2	6	Aprep	-0.110193	5.63141	26.0636	81.9957	50.538	-23.352	27.1861	30.3291	19.2797	55.9221	0.113803	1.00799	1.24942	2.09544	-0.133724	2.34674	0.580815	2.65768	-0.816549	-0.840059	2.25948
7	1	S4	4	Ho	2	6	Aprep	0.388207	4.63415	25.183	81.4387	46.0635	-19.0093	27.0542	32.3431	13.7867	55.9221	3.06579	0.263794	8.68528	1.92693	-0.133724	2.38476	1.32323	2.66429	-0.566855	-0.94315	2.24015
7	1	S4	4	Ho	2	6	Aprep	1.65806	6.85429	21.4855	75.1656	45.4546	-18.8469	26.6078	27.8458	13.7867	47.7999	4.76893	0.892865	0.324934	1.92693	-0.144639	2.29715	1.47776	2.68092	-0.932076	-0.852551	2.15296
7	1	S4	4	Ho	2	6	Aprep	3.4103	6.62312	21.2689	67.7254	51.1613	-23.0176	28.1437	21.0811	13.1584	46.9727	6.82114	3.07192	8.34155	1.90459	-0.145907	2.14276	1.61609	2.70337	-0.571999	-0.703964	2.14752
7	1	S4	4	Ho	2	6	Btran	4.91177	6.63646	17.9032	64.0284	55.4392	-24.7613	30.6778	18.0289	9.6998	27.7145	3.4079	5.06821	3.54734	1.76478	-0.189953	2.06059	1.35869	2.72218	-0.684795	-0.63714	2.05699
7	1	S4	4	Ho	2	6	Cpost	3.91024	8.98731	8.24197	63.9371	55.7885	-26.481	29.3075	17.2348	9.6998	25.6907	2.39791	2.74057	3.43922	1.76478	-0.197293	2.03752	1.24439	2.70968	-0.688927	-0.719061	1.69437
7	1	S4	4	Ho	2	6	Cpost	0.944774	6.6071	8.00607	67.6596	54.3614	-26.5913	27.7701	15.2477	8.44636	25.6907	0.481789	3.07478	0.220646	1.70478	-0.197293	1.97607	0.833133	2.67162	-0.951377	-0.70384	1.68211
7	1	S4	4	Ho	2	6	Cpost	7.60788	5.53349	9.11336	64.6759	52.4249	-26.3784	26.0465	12.3341	8.44636	18.7832	1.64384	1.35654	0.425651	1.70478	-0.230736	1.87403	1.13231	2.75499	-0.915159	-0.807108	1.73748
7	1	S4	4	Ho	3	8	Aprep	0.677658	7.55346	24.8919	79.3234	52.3567	-22.4403	29.9163	26.6084	15.0891	57.6297	0.822702	0.227785	1.80715	1.97091	-0.131728	2.2712	0.952381	2.66811	-0.772563	-0.949991	2.23365
7	1	S4	4	Ho	3	8	Aprep	1.05981	6.23445	26.7185	80.5789	48.5362	-20.9087	27.6275	31.104	16.9011	57.6297	2.72261	4.57773	3.06322	2.02758	-0.131728	2.36159	1.28454	2.67313	-0.70434	-0.650707	2.27354
7	1	S4	4	Ho	3	8	Aprep	0.578563	5.38578	25.2211	78.8431	48.9005	-20.2375	28.6629	34.3174	19.0621	52.3058	4.37847	2.07088	1.34237	2.0895	-0.138269	2.42035	1.44654	2.66681	-0.808325	-0.755413	2.241
7	1	S4	4	Ho	3	8	Aprep	0.408693	3.00048	23.8308	76.0956	47.8979	-18.7433	29.1546	34.3174	15.6093	55.9873	0.926493	0.983347	2.98856	1.98768	-0.133646	2.42035	0.981094	2.66457	-0.707613	-0.842656	2.20945
7	1	S4	4	Ho	3	8	Aprep	1.5321	3.46484	23.0401	71.0356	45.7227	-18.9676	26.7551	21.3329	11.0323	55.9873	4.43824	4.79901	0.44871	1.82249	-0.133646	2.14913	1.45145	2.67929	-0.911496	-0.644409	2.19089
7	1	S4	4	Ho	3	8	Aprep	2.65033	3.0601	20.4428	66.9363	44.8158	-20.085	24.7308	17.5382	11.0323	34.3345	5.85918	4.04863	2.23485	1.82249	-0.170661	2.04643	1.55582	2.69371	-0.745652	-0.667124	2.12635
7	1	S4	4	Ho	3	8	Aprep	2.14831	4.9614	17.2382	67.8156	44.1143	-20.0813	24.033	33.5957	12.119	60.9535	7.64777	1.39556	0.00741755	1.86581	-0.128086	2.40753	1.66297	2.68726	-0.998154	-0.8038	2.03762
7	1	S4	4	Ho	3	8	Aprep	2.04154	5.02284	16.8647	65.9579	49.4569	-19.4644	29.9925	26.1057	13.4155	60.9535	10.7635	11.919	3.1765	1.91382	-0.128086	2.26039	1.81129	2.68589	-0.699515	-0.527464	2.02649
7	1	S4	4	Ho	3	8	Btran	0.949822	5.43265	16.3818	63.2022	52.7614	-22.0941	30.6673	19.689	10.3413	35.4088	2.09759	1.34958	5.47206	1.79326	-0.168052	2.10647	1.20346	2.67169	-0.626959	-0.807704	2.01183
7	1	S4	4	Ho	3	8	Cpost	-3.59416	6.28572	8.08068	64.367	51.8405	-24.8139	27.0266	18.5997	10.3413	30.1921	3.80692	7.28128	5.43951	1.79326	-0.181993	2.07671	1.39683	2.61002	-0.62775	-0.589489	1.68602
7	1	S4	4	Ho	3	8	Cpost		8.48082	5.81679	65.4059	51.3262	-24.3643	26.9619	15.6279	6.09104	24.5881	1.02052	0.129362	0.899158	1.57099	-0.201668	1.98827	1.00509		-0.851843	-0.970045	1.553
7	1	S4	4	Ho	3	8	Cpost		5.91805	5.81679	67.1869	52.3481	-24.7498	27.5983	13.5867	6.09104	25.1877	1.80091	1.2727	0.771023	1.57099	-0.199254	1.9199	1.15844		-0.86685	-0.81445	1.553
7	1	S4	4	Ho	3	8	Cpost	5.03665	5.96088	10.9405	71.1543	52.9183	-25.9955	26.9228	13.1144	6.27455	33.2238	5.25871	1.35088	2.49129	1.58269	-0.17349	1.90299	1.51433	2.72372	-0.731566	-0.807592	1.81869
7	1	S4	4	Ho	4	10	Aprep	0.408981	4.54114	26.5055	76.5244	52.4106	-23.3952	29.0154	22.6776	11.1989	40.2015	4.16111	0.679675	0.867161	1.82934	-0.157717	2.18222	1.42824	2.66457	-0.85547	-0.878403	2.269
7	1	S4	4	Ho	4	10	Aprep	0.87409	4.51244	25.4409	77.1818	52.7831	-23.4308	29.3523	20.9208	11.1989	49.1485	4.11682	0.67377	0.0712472	1.82934	-0.142641	2.13867	1.42443	2.67069	-0.982941	-0.879177	2.24586
7	1	S4	4	Ho	4	10	Aprep	0.994372	2.66777	25.7638	77.1239	52.4549	-23.1876	29.2673	20.9208	10.1273	49.1485	4.11682	0.170035	0.486499	1.78391	-0.142641	2.13867	1.42443	2.67227	-0.905647	-0.961502	2.25296
7	1	S4	4	Ho	4	10	Aprep	0.617756	3.9599	23.4043	77.9131	51.2914	-22.5961	28.6954	26.6338	10.1273	60.2863	6.25053	1.14389	1.18299	1.78391	-0.128793	2.27174	1.58117	2.66732	-0.822692	-0.826417	2.1995
7	1	S4	4	Ho	4	10	Aprep	0.561114	3.25033	24.1663	82.637	50	-21.0941	28.9058	30.5602	18.1981	60.2863	6.63201	0.420935	3.00384	2.06541	-0.128793	2.3512	1.60476	2.66658	-0.706937	-0.915918	2.21719
7	1	S4	4	Ho	4	10	Aprep	0.736516	7.11476	25.8768	79.962	48.9093	-20.7429	28.1664	25.4635	11.8438	49.38	2.01311	1.47878	0.702511	1.85512	-0.142306	2.24636	1.19115	2.66889	-0.875442	-0.796968	2.25542
7	1	S4	4	Ho	4	10	Aprep	1.68525	5.38095	24.108	74.1579	45.4243	-19.9176	25.5067	21.5136	11.8438	33.1723	3.54669	5.31954	1.65048	1.85512	-0.173625	2.15367	1.37232	2.68128	-0.783735	-0.630708	2.21585
7	1	S4	4	Ho	4	10	Aprep	3.37881	4.72655	21.9021	66.9729	46.7363	-20.3851	26.3511	17.7092	8.8466	32.7242	1.4868	1.68892	0.934971	1.72462	-0.17481	2.0514	1.10424	2.70298	-0.847874	-0.780918	2.16332
7	1	S4	4	Ho	4	10	Btran	4.37221	4.23932	15.3921	63.1933	54.5916	-24.9989	29.5927	15.1759	8.8466	24.3639	1.36647	6.4832	1.98485	1.72462	-0.202594	1.97373	1.08119	2.71547	-0.760798	-0.604614	1.98073
7	1	S4	4	Ho	4	10	Cpost	3.55447	7.17814	10.8719	62.6156	56.1031	-27.3263	28.7767	16.0888	12.2744	24.3639	2.72513	1.632	4.65497	1.87176	-0.202594	2.00277	1.28483	2.7052	-0.648474	-0.785106	1.81584
7	1	S4	4	Ho	4	10	Cpost	-1.96895	6.94257	10.8719	66.0578	55.2908	-27.3242	27.9667	17.1612	8.67955	24.3639	4.91769	1.62013	0.00437332	1.71642	-0.202594	2.03534	1.48916	2.63257	-0.99891	-0.785994	1.81584
7	1	S4	4	Ho	4	10	Cpost		6.15314	6.8475	71.0226	53.061	-26.8756	26.1855	13.5551	7.99591	23.8909	3.30173	1.33059	0.897195	1.68158	-0.20459	1.91878	1.34799		-0.852064	-0.809345	1.61764
7	1	S4	4	Ho	4	10	Cpost	5.66997	3.71484	14.8577	69.9476	51.3732	-26.9377	24.4355	12.6518	5.24851	21.8766	1.30625	0.328551	0.124306	1.51359	-0.213801	1.88599	1.06907	2.73153	-0.971133	-0.931441	1.96331
7	1	S4	4	Ho	5	12	Aprep	1.00246	4.66649	30.0889	81.3756	55.5599	-21.2481	34.3119	23.0036	12.9769	43.9807	1.23941	1.77911	1.33314	1.89798	-0.150789	2.19002	1.05513	2.67238	-0.809124	-0.774504	2.34208
7	1	S4	4	Ho	5	12	Aprep	0.996118	3.67519	25.4308	82.0959	54.0337	-21.0481	32.9856	30.4131	12.9769	61.2057	5.86772	2.65254	0.399922	1.89798	-0.127822	2.34836	1.55639	2.67229	-0.919335	-0.723355	2.24564
7	1	S4	4	Ho	5	12	Aprep	1.20333	3.79692	25.9476	82.1809	50.9642	-20.3393	30.6249	36.5285	21.7008	66.2381	2.86101	4.72136	1.4176	2.15834	-0.12287	2.45843	1.30056	2.675	-0.801962	-0.646584	2.25696
7	1	S4	4	Ho	5	12	Aprep	0.679437	4.56643	29.9566	82.574	51.4928	-22.1471	29.3457	39.6767	21.7008	66.2381	0.812215	2.55838	3.61551	2.15834	-0.12287	2.50977	0.949331	2.66814	-0.682253	-0.728093	2.3395
7	1	S4	4	Ho	5	12	Aprep	0.610695	3.9746	27.0036	83.0112	48.5097	-20.9002	27.6096	30.4547	15.9605	57.5668	1.89131	3.47231	2.49386	1.99877	-0.1318	2.34916	1.17271	2.66723	-0.731432	-0.687649	2.27958
7	1	S4	4	Ho	5	12	Aprep		3.95051	26.8147	77.944	36.9819	-14.5134	22.4685	20.7285	7.58546	44.1758	0.799494	10.2822	12.7734	1.65957	-0.150455	2.13374	0.945592		-0.519086	-0.545635	2.27559
7	1	S4	4	Ho	5	12	Btran	3.00314	6.92865	23.0336	69.1064	42.5634	-24.7935	17.7699	26.7788	9.91349	56.2485	3.06626	1.98462	1.86451	1.77442	-0.133335	2.27482	1.32328	2.69821	-0.768665	-0.760813	2.19074
7	1	S4	4	Ho	5	12	Btran	3.60203	6.58526	13.3232	61.2235	51.5549	-29.8602	21.6946	15.8846	5.24851	30.3872	1.69614	1.19941	3.89618	1.51359	-0.181407	1.99638	1.14121	2.7058	-0.672257	-0.821151	1.91052
7	1	S4	4	Ho	5	12	Cpost	2.27222	5.26974	7.9308	64.0485	52.4169	-24.5946	27.8223	15.2152	7.37807	30.3872	2.47557	12.2552	10.5311	1.64811	-0.181407	1.97501	1.25435	2.68886	-0.542665	-0.524087	1.67814
7	1	S4	4	Ho	5	12	Cpost	-1.71072	4.51348	10.4437	67.7967	52.909	-25.994	26.915	10.5557	3.36199	29.5407	1.69011	1.81448	2.79866	1.35409	-0.183988	1.80248	1.14019	2.6361	-0.716296	-0.772059	1.79768
7	1	S4	4	Ho	6	14	Aprep	1.74626	6.8704	25.4032	80.2099	53.9788	-21.999	31.9798	21.7295	15.5245	41.366	1.2461	2.4161	1.18231	1.98497	-0.155481	2.15905	1.05655	2.68207	-0.822756	-0.735558	2.24503
7	1	S4	4	Ho	6	14	Aprep	1.87614	4.94026	24.8	81.3245	53.8709	-21.4865	32.3845	26.1053	15.5245	45.6071	0.0597678	0.809369	1.02508	1.98497	-0.148076	2.26038	0.494444	2.68375	-0.83828	-0.86222	2.23158
7	1	S4	4	Ho	6	14	Aprep	1.81509	2.55186	24.8	80.4711	50.5302	-19.7673	30.7629	24.2952	16.1814	47.5313	2.30688	3.24323	3.43828	2.00564	-0.145047	2.22014	1.23241	2.68296	-0.688964	-0.696748	2.23158
7	1	S4	4	Ho	6	14	Aprep	0.985528	3.33359	22.746	81.0171	50.4066	-19.8277	30.5789	26.0782	14.0034	61.4511	1.68123	0.367858	0.12073	1.93445	-0.127566	2.2598	1.13869	2.67216	-0.971907	-0.924676	2.18387
7	1	S4	4	Ho	6	14	Aprep	0.517788	3.4522	24.2577	80.2692	49.392	-20.2996	29.0924	30.7057	14.0034	61.4511	4.18646	2.97307	0.943746	1.93445	-0.127566	2.35399	1.43041	2.66601	-0.846916	-0.708302	2.21928
7	1	S4	4	Ho	6	14	Aprep	1.17365	4.20029	24.3815	81.2675	42.4162	-18.192	24.2243	30.2146	11.8438	54.0857	1.56383	9.7363	4.21519	1.85512	-0.135975	2.34452	1.11827	2.67462	-0.661733	-0.552442	2.22211
7	1	S4	4	Ho	6	14	Aprep		3.25746	20.978	75.9815	26.9515	-13.3334	13.6181	22.9284	11.8438	46.2956	0.868603	4.6139	9.71715	1.85512	-0.146971	2.18823	0.965396		-0.552688	-0.649657	2.14013
7	1	S4	4	Ho	6	14	Cpost	2.67214	6.60085	8.3593	61.9255	53.3636	-31.9355	21.4281	15.7328	5.47244	24.8079	1.15007	13.0801	8.48836	1.52948	-0.200773	1.9916	1.03557	2.69399	-0.569773	-0.516236	1.70037
7	1	S4	4	Ho	6	14	Cpost	2.07087	6.50811	8.54373	66.2263	53.2537	-26.4051	26.8486	15.0862	7.35954	24.8079	3.49713	10.8409	11.0608	1.64707	-0.200773	1.97081	1.3675	2.68626	-0.536607	-0.53908	1.70967
7	1	S4	4	Ho	6	14	Cpost	2.81576	4.92816	13.4518	69.6167	52.8864	-27.073	25.8134	14.2766	6.09104	20.5161	1.22439	2.07037	1.33572	1.57099	-0.220776	1.94382	1.05191	2.69582	-0.8089	-0.755444	1.91512
7	1	S4	4	Va	1	16	Aprep	1.85541	4.90786	23.4076	74.3904	48.7402	-20.2288	28.5113	22.0933	2.96074	49.2425	1.79055	0.242924	0.696524	1.31175	-0.142505	2.16803	1.15677	2.68348	-0.876214	-0.947085	2.19958
7	1	S4	4	Va	1	16	Aprep	1.23624	6.48329	22.4586	74.1217	48.3354	-20.3897	27.9457	24.1856	2.96074	49.2425	0.561143	1.13127	0.32177	1.31175	-0.142505	2.21763	0.865503	2.67543	-0.932634	-0.827638	2.17693
7	1	S4	4	Va	1	16	Aprep	1.36314	6.21332	21.7804	73.8334	48.0001	-20.4607	27.5394	25.1539	11.8563	44.4559	7.14472	0.81265	0.141923	1.85561	-0.149981	2.2395	1.63492	2.67709	-0.967366	-0.86183	2.16031
7	1	S4	4	Va	1	16	Aprep	2.02164	6.21332	24.4557	75.1731	46.5904	-20.1427	26.4477	23.7545	11.8563	44.4559	7.57287	2.18334	0.636046	1.85561	-0.149981	2.20768	1.65888	2.68563	-0.884201	-0.748651	2.2238
7	1	S4	4	Va	1	16	Aprep		2.89242	24.4557	72.4137	39.2113	-16.6055	22.6058	22.351	17.9303	40.1839	6.07177	7.68379	7.07431	2.05777	-0.157752	2.17432	1.56974		-0.593231	-0.582536	2.2238
7	1	S4	4	Va	1	16	Aprep	4.37274	5.81012	15.9553	61.8483	47.5871	-27.1567	20.4304	18.2106	8.63369	41.6104	4.23266	0.480233	9.12245	1.71415	-0.155024	2.06576	1.43434	2.71547	-0.560633	-0.906604	1.9986
7	1	S4	4	Va	1	16	Btran	4.33343	8.31787	11.5543	63.7027	54.6272	-25.7482	28.879	16.8763	8.01711	32.5203	1.08781	16.8971	2.817	1.68269	-0.175357	2.02684	1.02127	2.71498	-0.715434	-0.486188	1.84368
7	1	S4	4	Va	1	16	Cpost		9.7157	9.75679	64.798	55.9689	-27.2534	28.7155	14.7812	8.01711	29.5406	1.40163	0.326935	3.01045	1.68269	-0.183988	1.96077	1.08807		-0.706646	-0.931725	1.76737
7	1	S4	4	Va	1	16	Cpost		7.78581	9.5795	69.1404	55.6122	-27.7877	27.8245	14.4461	6.72459	29.5406	0.343946	1.78198	1.06845	1.61034	-0.183988	1.94957	0.765813		-0.833852	-0.774304	1.75928
7	1	S4	4	Va	1	16	Cpost	0.628155	6.12284	16.7449	69.0579	51.807	-26.4427	25.3643	12.9241	6.72459	20.9915	3.27225	1.47972	2.69	1.61034	-0.218262	1.89605	1.34497	2.66746	-0.721512	-0.796892	2.02288
7	1	S4	4	Va	2	18	Aprep	2.88845	7.80483	22.7749	76.8272	48.2136	-20.5198	27.6938	22.0847	10.1725	45.8665	4.07723	0.759598	1.61706	1.7859	-0.147656	2.16782	1.42099	2.69675	-0.786224	-0.868254	2.18456
7	1	S4	4	Va	2	18	Aprep	3.04168	7.77296	23.2751	75.3873	47.2764	-19.9023	27.3741	31.3137	13.1661	45.8738	9.69295	0.639313	1.23507	1.90487	-0.147645	2.36556	1.76447	2.6987	-0.817857	-0.88376	2.19646
7	1	S4	4	Va	2	18	Aprep	2.33704	5.91971	23.3886	74.7766	47.6935	-20.0155	27.6781	37.08	8.42099	66.3204	3.83005	0.607899	0.226446	1.70349	-0.122794	2.46766	1.39895	2.68969	-0.95025	-0.888046	2.19913
7	1	S4	4	Va	2	18	Aprep	2.14617	6.17618	21.7718	75.1659	47.062	-19.9464	27.1156	29.1437	8.42099	66.3204	9.49324	1.12491	0.138145	1.70349	-0.122794	2.32347	1.75531	2.68723	-0.968168	-0.828256	2.1601
7	1	S4	4	Va	2	18	Aprep	2.3909	5.5835	21.0999	73.6785	46.6529	-19.5982	27.0548	30.6323	11.8438	67.4987	8.69421	0.121654	0.696523	1.85512	-0.121717	2.35258	1.71715	2.69038	-0.876214	-0.971707	2.14324
7	1	S4	4	Va	2	18	Aprep	3.09251	5.5835	19.6138	74.1024	43.0711	-17.0117	26.0594	47.0933	15.0891	76.6884	0.818435	1.99068	5.17294	1.97091	-0.114192	2.61963	0.951143	2.69934	-0.63442	-0.760427	2.10446
7	1	S4	4	Va	2	18	Aprep		5.5634	20.0996	64.5711	38.9821	-11.9186	27.0635	34.0601	18.15	76.6884	1.33061	2.00822	10.1862	2.06404	-0.114192	2.4158	1.07402		-0.546801	-0.759316	2.11737
7	1	S4	4	Va	2	18	Cpost	3.30847	6.64746	8.14228	59.3068	51.1136	-23.5253	27.5883	21.3491	12.059	32.2917	5.56777	4.1956	4.88366	1.86349	-0.175976	2.14954	1.5361	2.70209	-0.642079	-0.662355	1.68922
7	1	S4	4	Va	2	18	Cpost	0.26552	7.82148	6.69162	63.7915	52.2603	-24.7436	27.5167	16.5203	5.67971	27.5039	0.542587	0.143052	2.43657	1.54377	-0.190679	2.01607	0.858257	2.66267	-0.734461	-0.967127	1.60836
7	1	S4	4	Va	2	18	Cpost		5.95235	10.7033	69.246	52.2916	-26.0729	26.2187	14.4259	5.67971	32.0712	1.97036	2.59603	2.65858	1.54377	-0.17658	1.94888	1.18478		-0.723056	-0.72618	1.80875
7	1	S4	4	Va	3	20	Aprep	1.56561	5.78249	24.9643	77.6596	50.0549	-19.8961	30.1588	7.99016	1.07348	36.6792	6.9712	5.5646	4.88413	1.01789	-0.165116	1.68128	1.6249	2.67972	-0.642066	-0.624738	2.23527
7	1	S4	4	Va	3	20	Aprep	1.19453	4.63772	24.8108	78.2697	51.5891	-18.5133	33.0758	27.2305	1.07348	53.5547	8.67323	5.83386	2.76546	1.01789	-0.136647	2.28436	1.71611	2.67489	-0.71787	-0.618491	2.23182
7	1	S4	4	Va	3	20	Aprep	1.45012	3.38825	24.8108	78.5513	51.4968	-19.0732	32.4236	30.9606	15.9605	66.4898	4.65773	1.30426	1.11977	1.99877	-0.122637	2.35886	1.46907	2.67822	-0.828758	-0.811647	2.23182
7	1	S4	4	Va	3	20	Aprep	1.22127	4.24105	23.3478	80.4212	49.8177	-19.1599	30.6577	27.4794	15.9605	66.4898	4.85298	3.53179	0.173462	1.99877	-0.122637	2.28956	1.48423	2.67524	-0.960799	-0.685382	2.19817
7	1	S4	4	Va	3	20	Aprep		2.96638	23.025	78.0253	39.451	-13.0921	26.359	23.9289	13.3633	49.9659	6.57959	8.59756	12.1357	1.91196	-0.14147	2.21172	1.60158		-0.525274	-0.568146	2.19053
7	1	S4	4	Va	3	20	Aprep	2.51957	5.68286	18.6453	64.9209	44.3399	-22.8712	21.4687	29.7658	11.2455	66.7277	1.14752	5.39497	5.14526	1.83124	-0.122418	2.33577	1.035	2.69203	-0.635133	-0.62884	2.07798
7	1	S4	4	Va	3	20	Btran	3.27664	6.46518	13.7677	61.5626	51.4426	-24.6499	26.7927	26.6236	11.2455	38.3136	3.86818	10.6481	2.05764	1.83124	-0.161556	2.27152	1.40242	2.70168	-0.756229	-0.541298	1.92626
7	1	S4	4	Va	3	20	Cpost	1.34002	5.89251	8.48434	62.5101	52.0782	-26.9415	25.1367	21.8062	7.82898	31.1401	0.394796	3.31209	4.58328	1.67273	-0.179201	2.16095	0.792671	2.67679	-0.650545	-0.69395	1.70669
7	1	S4	4	Va	3	20	Cpost	-2.41035	6.13941	7.0339	66.0478	54.3218	-25.9758	28.346	19.2154	7.82898	35.9944	2.38121	6.41862	1.93144	1.67273	-0.16668	2.09369	1.24222	2.6265	-0.76424	-0.605926	1.62854
7	1	S4	4	Va	3	20	Cpost		4.70387	10.5952	71.4238	54.5737	-27.3575	27.2162	16.4548	11.2216	35.9944	0.27572	2.25961	2.76342	1.83026	-0.16668	2.01406	0.724631		-0.717967	-0.744232	1.80417
7	1	S4	4	Va	4	22	Aprep	0.816477	6.19128	28.3507	79.4882	53.2921	-20.4909	32.8012	26.3825	17.2723	48.7389	5.82562	0.471151	3.60272	2.03863	-0.143239	2.26636	1.55359	2.66994	-0.682726	-0.908	2.3075
7	1	S4	4	Va	4	22	Aprep	1.07938	5.84776	27.5537	80.8599	51.341	-20.858	30.483	31.1456	17.2723	56.7258	2.16652	4.63629	0.734114	2.03863	-0.132773	2.36238	1.21322	2.67338	-0.871426	-0.64901	2.2911
7	1	S4	4	Va	4	22	Aprep	1.42415	3.97492	27.5537	82.1974	50.9389	-21.5493	29.3895	29.0327	15.126	56.7258	8.53984	2.18693	1.38273	1.97211	-0.132773	2.32125	1.70947	2.67788	-0.80488	-0.74844	2.2911
7	1	S4	4	Va	4	22	Aprep	1.34759	4.88046	24.411	82.76	50.0532	-21.4969	28.5563	29.8859	15.126	58.4889	9.45155	1.66651	0.104834	1.97211	-0.130756	2.33812	1.75338	2.67689	-0.975384	-0.782553	2.22278
7	1	S4	4	Va	4	22	Aprep	1.70076	4.90221	28.644	79.2006	46.924	-19.329	27.595	32.0143	10.1928	67.0615	5.72391	1.92254	4.33585	1.78679	-0.122113	2.37868	1.54676	2.68148	-0.657959	-0.764821	2.31344
7	1	S4	4	Va	4	22	Aprep	1.60991	4.33611	25.1519	78.484	45.7749	-17.956	27.819	39.2678	10.1928	67.0615	1.27775	0.447864	2.7461	1.78679	-0.122113	2.50328	1.06319	2.6803	-0.718795	-0.911629	2.23946
7	1	S4	4	Va	4	22	Aprep	0.604644	4.81473	25.1519	78.4481	45.4778	-17.0667	28.4112	40.547	22.1305	59.2403	1.35825	1.18444	1.77859	2.16894	-0.129925	2.52342	1.07955	2.66715	-0.77454	-0.822555	2.23946
7	1	S4	4	Va	4	22	Aprep	1.90734	8.08173	20.7708	70.6975	43.7691	-18.0709	25.6982	36.4923	15.0891	59.2403	1.93159	5.42594	2.00853	1.97091	-0.129925	2.45782	1.1789	2.68415	-0.759297	-0.628081	2.13483
7	1	S4	4	Va	4	22	Btran	4.34207	5.15898	20.7708	61.3305	43.6103	-19.6912	23.9192	29.2444	15.0891	55.5296	2.83715	3.55804	3.24047	1.97091	-0.134195	2.32547	1.29784	2.71509	-0.696862	-0.684393	2.13483
7	1	S4	4	Va	4	22	Btran	5.08898	5.43681	15.8663	60.231	49.5439	-21.4369	28.107	23.4899	11.4137	37.8599	4.0346	8.37565	5.15368	1.83805	-0.162521	2.20151	1.41726	2.72437	-0.634916	-0.571478	1.99581
7	1	S4	4	Va	4	22	Btran	4.41539	8.23004	11.0077	62.1843	54.5913	-23.6457	30.9455	18.1603	7.35954	37.8599	2.43378	5.67705	4.41764	1.64707	-0.162521	2.06434	1.24902	2.716	-0.655462	-0.622091	1.82148
7	1	S4	4	Va	4	22	Cpost	4.36114	5.91089	7.94624	64.964	55.5049	-25.007	30.4979	18.3868	7.35954	29.0352	1.04532	0.895257	2.72251	1.64707	-0.185583	2.07074	1.01114	2.71533	-0.719931	-0.852281	1.67896
7	1	S4	4	Va	4	22	Cpost		6.9539	8.36103	69.1413	56.3688	-26.9137	29.4552	18.6855	12.2744	30.244	2.22236	2.08549	3.81341	1.87176	-0.181836	2.0791	1.22097		-0.675129	-0.754517	1.70045
7	1	S4	4	Va	4	22	Cpost	3.03443	5.16183	14.6336	71.943	54.7996	-27.7178	27.0818	20.7024	12.2744	33.5011	3.81534	2.05791	1.60826	1.87176	-0.172771	2.13307	1.3976	2.69861	-0.786887	-0.756212	1.95586
8	1	S4	5	Ho	1	10	Aprep	1.95373	3.80146	28.2887	78.8325	60.1085	-23.4549	36.6536	8.62094	3.14448	17.4723	5.92607	5.37092	2.07644	1.33164	-0.239235	1.71352	1.56024	2.68475	-0.755071	-0.629433	2.30623
8	1	S4	5	Ho	1	10	Aprep	1.98332	4.3625	29.0732	78.5442	59.8795	-23.2303	36.6492	8.86211	1.97124	17.4723	0.00665846	0.00875138	0.449155	1.18491	-0.239235	1.72538	0.285656	2.68513	-0.911426	-0.997824	2.32206
8	1	S4	5	Ho	1	10	Aprep	1.99011	5.23675	28.3158	75.3148	57.4709	-22.8999	34.571	9.51096	1.97124	17.2963	0.960657	4.15643	0.660794	1.18491	-0.240449	1.75613	0.990016	2.68522	-0.880889	-0.66361	2.30679
8	1	S4	5	Ho	1	10	Aprep	1.84225	3.41889	27.1928	76.2756	60.3059	-27.1831	33.1228	12.0953	1.97124	18.6536	1.1604	2.89643	8.56639	1.18491	-0.231536	1.86489	1.03789	2.68331	-0.568608	-0.71176	2.28357
8	1	S4	5	Ho	1	10	Aprep	1.0917	5.86279	30.2516	77.9001	58.7368	-27.7769	30.9599	14.6077	5.15068	37.5339	7.22071	4.32574	1.18757	1.50649	-0.163225	1.95499	1.63925	2.67355	-0.82226	-0.658271	2.34524
8	1	S4	5	Ho	1	10	Aprep	0.770042	3.21558	29.242	81.1586	57.0658	-24.5348	32.531	19.0206	5.15068	37.5339	4.78284	3.1421	6.48412	1.50649	-0.163225	2.08836	1.47884	2.66933	-0.604595	-0.700962	2.32542
8	1	S4	5	Ho	1	10	Aprep	0.0837382	6.87413	22.379	80.2121	64.4509	-27.2697	37.1812	14.5998	3.50661	25.7046	2.78629	9.30033	5.46978	1.36843	-0.19724	1.95473	1.29198	2.66026	-0.627015	-0.558197	2.17501
8	1	S4	5	Ho	1	10	Aprep	2.0532	6.14648	21.076	72.4916	64.2652	-30.8391	33.4261	9.33931	3.50661	18.4468	3.49121	7.51011	0.467478	1.36843	-0.23283	1.74815	1.36692	2.68604	-0.908567	-0.585486	2.14263
8	1	S4	5	Ho	1	10	Btran		7.5475	12.6694	72.1252	64.4859	-33.8023	30.6836	11.7693	3.98012	24.3131	3.16644	5.48497	5.92647	1.41245	-0.202806	1.8522	1.33396		-0.616413	-0.626647	1.88664
8	1	S4	5	Ho	1	10	Cpost	24.9004	8.7179	12.6068	77.3658	65.0684	-31.7855	33.2829	9.95367	4.91156	24.3131	2.48223	5.19856	4.03362	1.48869	-0.202806	1.77622	1.25519	2.94185	-0.667621	-0.633764	1.88431
8	1	S4	5	Ho	1	10	Cpost	20.8587	7.21563	12.152	78.5818	67.8698	-33.1914	34.6783	8.66332	4.91156	19.7954	2.77347	2.79091	2.81186	1.48869	-0.22476	1.71562	1.29049	2.90134	-0.715675	-0.716662	1.86707
8	1	S4	5	Ho	1	10	Cpost	19.2054	5.39925	17.4439	73.5671	63.7933	-31.8025	31.9909	8.25069	3.44422	20.7509	1.93633	5.37499	2.77792	1.3623	-0.219524	1.69482	1.17963	2.88426	-0.717277	-0.629333	2.04367
8	1	S4	5	Ho	2	14	Aprep	2.40827	8.18881	28.845	75.2231	59.3064	-22.6192	36.6872	12.4132	5.78766	38.7608	0.0299641	5.08272	2.92748	1.55105	-0.160622	1.87703	0.416055	2.69061	-0.710349	-0.63676	2.31749
8	1	S4	5	Ho	2	14	Aprep	1.84332	6.26526	28.0503	74.6341	60.8998	-24.7886	36.1112	10.3488	6.21089	38.7608	1.15453	1.15199	4.3387	1.57866	-0.160622	1.79359	1.03658	2.68332	-0.657872	-0.825639	2.30136
8	1	S4	5	Ho	2	14	Aprep	1.71686	5.81488	28.7377	76.0339	57.6659	-23.906	33.7599	9.68515	6.21089	19.5399	1.23808	4.70264	1.76508	1.57866	-0.226224	1.76411	1.05484	2.68169	-0.775484	-0.647114	2.31533
8	1	S4	5	Ho	2	14	Aprep	1.62644	4.9877	27.589	77.1498	57.5049	-22.8551	34.6499	11.6184	4.69263	19.5399	5.36911	1.77999	2.10193	1.47182	-0.226224	1.84623	1.52221	2.68051	-0.753515	-0.774443	2.29184
8	1	S4	5	Ho	2	14	Aprep	2.09066	5.56621	28.8952	76.2033	54.5162	-22.1396	32.3767	11.7553	4.48239	35.3438	1.97464	4.5464	1.43104	1.45505	-0.168207	1.85165	1.18542	2.68652	-0.800851	-0.651624	2.3185
8	1	S4	5	Ho	2	14	Aprep	2.44704	4.2466	28.8952	77.5925	54.1122	-23.1445	30.9677	21.2671	4.48239	41.5424	0.984728	2.81788	2.00989	1.45505	-0.155151	2.14747	0.99616	2.6911	-0.759211	-0.715392	2.3185
8	1	S4	5	Ho	2	14	Aprep	2.8045	3.69227	24.7826	77.9745	58.2479	-25.0829	33.165	13.5119	5.79705	41.5424	5.29369	4.39448	3.87688	1.55168	-0.155151	1.91725	1.51684	2.69568	-0.672922	-0.656164	2.23119
8	1	S4	5	Ho	2	14	Aprep	5.00243	4.38001	22.8954	72.9398	62.7297	-28.6382	34.0915	9.21192	3.56199	15.8527	3.79856	1.85307	4.11994	1.3738	-0.251159	1.74216	1.39606	2.7233	-0.664789	-0.769435	2.18744
8	1	S4	5	Ho	2	14	Btran	1.78201	7.2615	14.2176	68.5422	66.241	-31.164	35.077	9.32101	3.56199	16.3788	0.29063	1.97098	5.05171	1.3738	-0.247092	1.74729	0.734235	2.68253	-0.637574	-0.761684	1.94181
8	1	S4	5	Ho	2	14	Cpost		10.4466	13.4535	76.4	68.8666	-33.912	34.9546	10.1375	4.48353	34.4277	0.711909	0.244824	2.72775	1.45514	-0.17043	1.78436	0.918557		-0.719678	-0.946723	1.91518
8	1	S4	5	Ho	2	14	Cpost	23.4562	8.98307	12.3773	80.2047	67.3016	-35.1593	32.1423	9.83345	5.09918	34.4277	3.73877	5.62451	2.49466	1.50271	-0.17043	1.77083	1.39054	2.92757	-0.73139	-0.623321	1.87567
8	1	S4	5	Ho	2	14	Cpost	22.2005	7.59462	14.9113	79.352	66.0474	-32.7973	33.2501	9.68393	0.939054	27.7999	5.60086	2.21555	4.72404	0.984402	-0.189661	1.76406	1.53838	2.91498	-0.646509	-0.746769	1.96507
8	1	S4	5	Ho	3	16	Aprep	2.2976	5.24747	26.7158	75.8784	59.0055	-23.2859	35.7197	9.43714	4.88728	18.2616	0.537748	0.570914	1.14699	1.48685	-0.234008	1.75271	0.856337	2.68918	-0.826119	-0.893227	2.27348
8	1	S4	5	Ho	3	16	Aprep	2.10091	4.73887	26.7066	76.6781	57.3041	-22.9128	34.3912	10.3273	5.44851	26.5148	0.453575	2.65684	0.746037	1.52781	-0.194203	1.79266	0.820658	2.68665	-0.869935	-0.723142	2.27329
8	1	S4	5	Ho	3	16	Aprep	2.12654	5.58711	26.901	75.4186	57.0392	-22.7016	34.3377	12.5448	5.44851	26.5148	3.08202	0.107134	0.422524	1.52781	-0.194203	1.88198	1.32498	2.68698	-0.915662	-0.974877	2.27741
8	1	S4	5	Ho	3	16	Aprep	2.57675	6.04524	27.2903	74.1531	54.1276	-21.648	32.4795	12.4216	7.06324	22.9101	1.26688	3.7163	2.10704	1.63024	-0.208923	1.87735	1.06092	2.69276	-0.753205	-0.678578	2.28561
8	1	S4	5	Ho	3	16	Aprep	2.77132	2.9998	27.2656	76.2492	51.958	-20.8526	31.1054	15.5211	7.06324	22.9101	0.0221856	2.74821	1.59085	1.63024	-0.208923	1.98486	0.385938	2.69525	-0.788206	-0.718694	2.28509
8	1	S4	5	Ho	3	16	Aprep	2.69396	8.30338	25.0292	79.7082	51.4373	-20.2164	31.2209	16.0788	7.13608	23.5273	2.45115	0.230887	1.27244	1.63442	-0.206165	2.00246	1.25124	2.69426	-0.814474	-0.949392	2.23672
8	1	S4	5	Ho	3	16	Aprep	3.13804	6.06928	23.4104	78.395	60.1221	-25.7734	34.3487	16.2355	7.02745	25.5269	8.1532	6.25561	11.114	1.62817	-0.197925	2.00732	1.68979	2.69992	-0.536016	-0.6093	2.19964
8	1	S4	5	Ho	3	16	Aprep	3.90696	6.40876	20.1009	71.812	63.9381	-28.447	35.491	10.42	4.39887	25.5269	8.2912	2.28468	4.84997	1.44822	-0.197925	1.79666	1.69689	2.70964	-0.643001	-0.742808	2.11741
8	1	S4	5	Ho	3	16	Btran	9.47606	9.44395	13.0546	70.3499	66.1561	-30.0966	36.0595	8.35747	4.39887	30.1296	9.54716	1.13703	3.29916	1.44822	-0.182181	1.70027	1.7578	2.77706	-0.694471	-0.82708	1.90082
8	1	S4	5	Ho	3	16	Cpost	24.8524	7.88651	8.79105	78.6527	70.9941	-32.1451	38.8491	8.90228	2.36838	30.1296	3.69196	5.57911	0.915926	1.24055	-0.182181	1.72733	1.38616	2.94138	-0.849973	-0.624393	1.72191
8	1	S4	5	Ho	3	16	Cpost		9.36693	12.2862	87.0185	71.0808	-35.6264	35.4544	8.18523	2.36838	24.5126	1.18497	6.78931	1.90623	1.24055	-0.201979	1.69144	1.04334		-0.765892	-0.598584	1.87221
8	1	S4	5	Ho	3	16	Cpost		8.43599	15.799	83.1299	65.5823	-35.6264	29.9558	7.26794	2.72761	21.5632	0.610342	10.9972	0	1.28513	-0.215349	1.64192	0.88388		-1	-0.537317	1.99369
8	1	S4	5	Ho	4	20	Aprep	2.20933	6.64168	28.0673	73.097	60.8449	-26.6329	34.212	9.48865	2.17998	20.3338	3.47743	5.64532	0.0185314	1.2151	-0.221764	1.7551	1.36557	2.68805	-0.99542	-0.622832	2.30171
8	1	S4	5	Ho	4	20	Aprep	2.5791	3.73743	28.3873	80.9639	59.3366	-23.5611	35.7756	12.815	2.17998	21.3052	2.87797	3.12712	6.14366	1.2151	-0.216649	1.89204	1.30248	2.69279	-0.611674	-0.701598	2.30824
8	1	S4	5	Ho	4	20	Aprep	3.05735	4.95939	29.1258	81.1541	55.8891	-20.4154	35.4736	16.1666	7.20626	33.6542	1.9307	0.603819	6.2913	1.63843	-0.172378	2.00519	1.17877	2.6989	-0.608554	-0.88861	2.32311
8	1	S4	5	Ho	4	20	Aprep	2.92831	4.20882	30.9288	80.5128	55.1132	-19.2891	35.8241	17.2533	5.17056	33.6542	0.090378	0.700902	2.25275	1.50794	-0.172378	2.03806	0.548297	2.69726	-0.744624	-0.875649	2.35825
8	1	S4	5	Ho	4	20	Aprep	2.74267	6.023	28.7046	78.253	54.0284	-18.6607	35.3677	18.35	5.17056	48.8956	5.21117	0.912837	1.25673	1.50794	-0.14301	2.06971	1.51089	2.69489	-0.815887	-0.850316	2.31466
8	1	S4	5	Ho	4	20	Aprep	3.34594	6.40991	27.6125	78.7252	54.9995	-19.2467	35.7528	15.9082	2.8075	48.8956	3.46702	0.770265	1.17203	1.29443	-0.14301	1.99713	1.36455	2.70256	-0.823727	-0.866943	2.29233
8	1	S4	5	Ho	4	20	Aprep	5.21941	5.75636	21.3322	77.7567	58.4929	-25.0787	33.4142	13.2253	2.8075	27.0387	0.53885	4.67731	11.664	1.29443	-0.192312	1.907	0.856776	2.72598	-0.530099	-0.647835	2.14911
8	1	S4	5	Ho	4	20	Aprep	5.23761	9.43604	21.3322	73.1623	65.5085	-30.7715	34.737	8.29864	4.9566	27.0387	2.10424	2.64568	6.50269	1.49209	-0.192312	1.69727	1.20441	2.72621	-0.604221	-0.723695	2.14911
8	1	S4	5	Ho	4	20	Btran	7.52757	7.67215	12.4778	70.5581	70.2498	-33.509	36.7408	8.87573	4.9566	34.7788	0.382503	4.00757	4.64081	1.49209	-0.169567	1.72604	0.786427	2.75403	-0.64888	-0.668488	1.87946
8	1	S4	5	Ho	4	20	Cpost	17.5928	6.58536	14.724	78.0087	72.7377	-35.2214	37.5163	11.2675	1.06638	35.9659	5.55052	1.55108	1.8084	1.0162	-0.166746	1.83213	1.53491	2.86731	-0.772476	-0.791259	1.95887
8	1	S4	5	Ho	4	20	Cpost	14.9622	7.88844	11.1476	82.5766	71.3826	-35.7819	35.6007	6.8571	1.06638	35.9659	3.92869	3.83126	1.12103	1.0162	-0.166746	1.61821	1.40787	2.839	-0.828635	-0.674504	1.82724
8	1	S4	5	Ho	5	22	Aprep	2.61549	6.15362	29.0585	78.7576	59.9848	-26.5817	33.4032	8.10716	0.440494	35.0393	1.25433	0.776446	0.418463	0.814676	-0.168936	1.6874	1.05828	2.69326	-0.916316	-0.866188	2.32177
8	1	S4	5	Ho	5	22	Aprep	2.91572	7.00253	29.2024	81.4356	58.3968	-25.4063	32.9905	8.13312	0.440494	28.4759	2.79022	0.825298	2.35064	0.814676	-0.187397	1.68875	1.29244	2.69709	-0.739125	-0.860333	2.32463
8	1	S4	5	Ho	5	22	Aprep	2.71801	7.04088	28.8025	81.601	58.8032	-24.5936	34.2096	8.83369	3.63738	28.4759	1.25818	2.43819	1.62555	1.38101	-0.187397	1.72399	1.0591	2.69457	-0.785588	-0.734374	2.31663
8	1	S4	5	Ho	5	22	Aprep	2.44211	6.91742	26.9228	81.7381	56.8431	-23.9485	32.8946	9.74951	3.77097	25.9114	1.75805	2.62995	1.2902	1.39352	-0.196451	1.76704	1.15148	2.69104	-0.81289	-0.724477	2.27788
8	1	S4	5	Ho	5	22	Aprep	2.00411	6.44109	29.1367	81.3174	56.9114	-24.1088	32.8026	19.1589	5.16734	30.6455	0.00131514	0.183943	0.320651	1.50771	-0.180641	2.09215	0.190433	2.6854	-0.932831	-0.958666	2.32333
8	1	S4	5	Ho	5	22	Aprep	3.48023	3.86235	29.0112	80.9472	53.1392	-21.9646	31.1746	19.5977	10.648	41.814	5.98193	3.25615	4.28837	1.80641	-0.154646	2.10403	1.56391	2.70426	-0.659431	-0.696219	2.32082
8	1	S4	5	Ho	5	22	Aprep	5.52524	6.83627	28.4919	77.5539	51.74	-21.6055	30.1344	17.906	4.46303	41.814	5.2157	2.08028	0.718153	1.45347	-0.154646	2.05707	1.51122	2.72975	-0.873443	-0.754836	2.31036
8	1	S4	5	Ho	5	22	Aprep	7.42291	7.38507	21.245	70.4109	59.3913	-27.2315	32.1598	14.6372	2.79889	39.6205	0.718163	4.05081	11.2519	1.29344	-0.158869	1.95598	0.920568	2.75278	-0.534502	-0.667052	2.14691
8	1	S4	5	Ho	5	22	Btran	7.56189	10.8852	17.8904	70.2133	65.7054	-31.3001	34.4053	7.55954	2.10347	39.6205	2.14962	4.49087	1.09535	1.2043	-0.158869	1.65815	1.21085	2.75444	-0.831162	-0.653266	2.05662
8	1	S4	5	Ho	5	22	Btran	13.5685	9.9836	15.9392	71.0678	70.5003	-32.9957	37.5045	6.64592	2.10347	12.3342	0.670542	6.19854	3.39119	1.2043	-0.284737	1.60561	0.904912	2.82365	-0.690803	-0.610504	1.9981
8	1	S4	5	Ho	5	22	Cpost	20.4413	7.80447	15.9392	77.9977	70.8127	-33.7311	37.0816	7.27819	3.98012	15.5374	1.95194	0.845959	1.12684	1.41245	-0.253694	1.6425	1.182	2.89706	-0.828069	-0.857915	1.9981
8	1	S4	5	Ho	5	22	Cpost		7.61972	18.5741	81.9833	71.0575	-35.4649	35.5927	6.91967	2.31136	18.35	0.422443	2.97775	3.46743	1.23301	-0.233444	1.62189	0.806199		-0.687837	-0.708094	2.076
8	1	S4	5	Va	1	30	Aprep	1.58535	4.94865	29.7319	80.0814	59.1524	-20.7874	38.365	5.36664	0.763716	44.4716	3.46472	0.561071	1.45097	0.934831	-0.149954	1.52204	1.36432	2.67998	-0.799219	-0.894632	2.3351
8	1	S4	5	Va	1	30	Aprep	1.16961	7.42318	28.5269	78.3318	61.4678	-21.9628	39.505	4.21115	0.0332078	18.5288	5.64546	2.28006	2.35072	0.426884	-0.232315	1.43252	1.54143	2.67456	-0.739121	-0.743069	2.31107
8	1	S4	5	Va	1	30	Aprep	1.08672	5.08285	28.8195	78.308	62.0283	-23.155	38.8733	4.98283	0.0332078	18.5288	5.37769	1.26345	2.38449	0.426884	-0.232315	1.49406	1.52282	2.67348	-0.73727	-0.815281	2.31698
8	1	S4	5	Va	1	30	Aprep	1.3155	3.13283	28.5338	78.1182	60.4642	-23.4058	37.0584	7.20644	0.0332078	27.8874	6.32333	3.62971	0.501549	0.426884	-0.189363	1.63844	1.58576	2.67647	-0.903369	-0.681729	2.31121
8	1	S4	5	Va	1	30	Aprep	1.32662	5.80791	27.2259	79.1303	60.9422	-23.8235	37.1187	11.1688	1.12804	27.8874	3.75447	0.120598	0.835339	1.03058	-0.189363	1.82811	1.39199	2.67661	-0.859154	-0.971936	2.28426
8	1	S4	5	Va	1	30	Aprep	1.78101	4.4367	27.1292	81.0985	53.8779	-21.8926	31.9853	13.5886	3.98012	33.2627	2.14512	10.2669	3.86164	1.41245	-0.173389	1.91997	1.21022	2.68252	-0.673448	-0.545819	2.28223
8	1	S4	5	Va	1	30	Aprep		5.27592	27.1292	76.5611	37.0284	-12.9232	24.1052	13.7303	3.14448	33.2627	3.70165	15.7601	17.9389	1.33164	-0.173389	1.92495	1.38707		-0.47936	-0.494232	2.28223
8	1	S4	5	Va	1	30	Cpost	23.687	7.51867	11.9029	71.7287	61.4759	-38.7369	22.739	8.44567	3.46029	15.2891	0.0950689	16.4689	1.27583	1.36389	-0.255746	1.70474	0.555277	2.92987	-0.81417	-0.48914	1.85743
8	1	S4	5	Va	1	30	Cpost	20.897	9.49702	17.3402	78.6097	70.3294	-35.0024	35.327	7.13608	3.14448	26.856	2.94851	25.176	14.8291	1.33164	-0.192965	1.63442	1.31039	2.90173	-0.501344	-0.442104	2.04063
8	1	S4	5	Va	1	30	Cpost		14.4219	25.9116	82.9809	72.1091	-37.5468	34.5623	8.95738	2.41205	36.365	0.503378	1.52934	5.08865	1.24623	-0.165828	1.73	0.842313		-0.636604	-0.792955	2.25618
8	1	S4	5	Va	2	32	Aprep	1.95964	4.63035	28.7848	80.8033	56.3473	-22.1771	34.1702	8.28271	0.0695171	15.7683	1.45111	0.594959	0.891538	0.513479	-0.25183	1.69646	1.09755	2.68483	-0.8527	-0.889841	2.31628
8	1	S4	5	Va	2	32	Aprep	1.84111	6.13124	28.4748	78.9208	58.606	-22.7488	35.8573	7.09799	0.0695171	12.7974	0.0795125	3.37416	1.14326	0.513479	-0.279537	1.63224	0.531017	2.6833	-0.826478	-0.691475	2.31002
8	1	S4	5	Va	2	32	Aprep	2.09158	6.11832	28.4161	79.4523	53.391	-19.2583	34.1327	7.13674	2.10347	14.0515	2.0375	3.44924	6.98085	1.2043	-0.266771	1.63446	1.19474	2.68653	-0.59496	-0.688539	2.30883
8	1	S4	5	Va	2	32	Aprep	2.13563	5.33271	31.066	78.4134	56.5105	-18.7223	37.7882	9.23338	2.15486	25.7217	4.75214	7.31106	1.07204	1.21159	-0.197174	1.74317	1.47646	2.6871	-0.83349	-0.58896	2.36087
8	1	S4	5	Va	2	32	Aprep	2.35623	9.05304	30.0007	83.2878	60.3837	-20.6427	39.741	13.1249	2.93596	25.7217	3.70965	3.90567	3.8408	1.30899	-0.197174	1.90337	1.38782	2.68994	-0.674172	-0.671932	2.34036
8	1	S4	5	Va	2	32	Aprep	4.222	4.73607	28.7854	83.1783	53.1008	-19.7509	33.3499	14.5544	2.93596	22.9402	0.879028	12.7823	1.78362	1.30899	-0.208786	1.95321	0.968279	2.71359	-0.77419	-0.519002	2.31629
8	1	S4	5	Va	2	32	Aprep	5.27787	5.34131	24.5996	79.2562	56.9234	-22.0364	34.887	11.7223	3.14448	22.7759	0.195297	3.07427	4.57089	1.33164	-0.209538	1.85035	0.664774	2.7267	-0.650907	-0.703862	2.22706
8	1	S4	5	Va	2	32	Aprep	5.41447	9.98498	23.6962	72.7934	69.3032	-29.0812	40.222	7.45707	1.48074	17.3669	3.64918	10.6701	10.9573	1.10311	-0.23996	1.6525	1.38213	2.72839	-0.537764	-0.541043	2.20633
8	1	S4	5	Va	2	32	Btran	2.6419	10.88	16.0912	71.2476	69.7057	-31.977	37.7287	7.94976	1.48074	18.2276	0.796482	4.9867	3.82959	1.10311	-0.234226	1.67915	0.9447	2.6936	-0.674563	-0.639298	2.00284
8	1	S4	5	Va	2	32	Cpost	27.789	7.75428	15.0688	75.2669	72.6625	-36.1585	36.504	7.57735	0	18.2276	3.72725	2.44938	3.442	0	-0.234226	1.65913	1.38946	2.96982	-0.688819	-0.733778	1.97024
8	1	S4	5	Va	2	32	Cpost		7.74863	17.1198	81.4185	71.5222	-36.4001	35.1221	1.84078	0	10.2969	1.20957	2.76369	0.483157	0	-0.311635	1.1648	1.04872		-0.906156	-0.717954	2.03411
8	1	S4	5	Va	3	34	Aprep	1.82094	6.30709	28.4121	83.6319	62.3798	-21.9596	40.4202	5.77902	0	12.1963	0.366811	2.43423	0.123486	0	-0.286342	1.55047	0.778235	2.68303	-0.971311	-0.734586	2.30874
8	1	S4	5	Va	3	34	Aprep	2.20351	4.07227	30.8138	84.0319	61.1114	-21.963	39.1485	5.1892	0	9.9637	4.20842	2.54338	0.0066221	0	-0.316803	1.5093	1.43229	2.68797	-0.998351	-0.728862	2.35606
8	1	S4	5	Va	3	34	Aprep	2.30603	5.15	30.8138	84.098	59.8303	-21.3207	38.5096	6.82367	0	12.69	4.30174	1.27778	1.28443	0	-0.280717	1.61623	1.44016	2.68929	-0.813402	-0.813995	2.35606
8	1	S4	5	Va	3	34	Aprep	2.12197	4.78921	27.9008	85.1741	58.2411	-20.5873	37.6538	9.97295	2.93596	24.0684	1.57039	1.71155	1.46693	1.30899	-0.203834	1.77708	1.11944	2.68692	-0.797923	-0.779284	2.29829
8	1	S4	5	Va	3	34	Aprep	1.98791	4.78989	29.2161	86.5141	56.8374	-20.485	36.3524	13.194	2.93596	24.0684	6.60119	2.60279	0.204643	1.30899	-0.203834	1.90587	1.6029	2.68519	-0.954521	-0.725839	2.32491
8	1	S4	5	Va	3	34	Aprep	3.4675	3.72126	24.0598	86.6944	53.4004	-18.6404	34.7601	13.5568	4.47677	19.1074	6.94265	3.18464	3.68921	1.45459	-0.22877	1.91884	1.62323	2.7041	-0.679556	-0.699174	2.21474
8	1	S4	5	Va	3	34	Aprep	4.31307	4.98813	24.0134	78.5909	58.9956	-23.6198	35.3758	10.9724	0	19.1074	7.29072	1.23143	9.95886	0	-0.22877	1.82002	1.64321	2.71473	-0.549615	-0.81819	2.21367
8	1	S4	5	Va	3	34	Aprep	4.87569	9.12905	18.28	68.409	69.1379	-30.4168	38.7211	7.04911	0	13.1216	0.0705971	6.69059	9.46014	0	-0.276062	1.62942	0.515462	2.72173	-0.556052	-0.600496	2.06773
8	1	S4	5	Va	3	34	Btran		10.1885	16.3154	68.6066	69.521	-32.1773	37.3437	5.04699	0	14.5059	2.71268	2.75474	3.52088	0	-0.262559	1.49885	1.28336		-0.685795	-0.718381	2.00978
8	1	S4	5	Va	3	34	Cpost	21.3094	7.43206	14.8584	77.1116	70.6455	-35.1838	35.4616	3.77097	0	15.8388	4.18943	3.76425	0.815284	0	-0.251269	1.39352	1.43067	2.90594	-0.861517	-0.676864	1.96333
8	1	S4	5	Va	3	34	Cpost		5.80471	21.1777	83.2656	69.6984	-35.318	34.3804	2.45698	0	17.929	2.69104	2.16246	0.268384	0	-0.236168	1.25199	1.2808		-0.942296	-0.749884	2.14521
8	1	S4	5	Va	4	38	Aprep	1.80848	4.58314	28.5056	83.2373	61.0025	-25.5783	35.4241	7.74488	0.348515	15.5656	1.09155	3.33154	0.898008	0.768344	-0.253464	1.66822	1.02214	2.68287	-0.851972	-0.69317	2.31064
8	1	S4	5	Va	4	38	Aprep	2.24985	6.90914	28.1002	84.1793	58.5585	-21.7306	36.8279	3.83323	0.348515	15.1304	5.33216	2.80758	7.69546	0.768344	-0.257084	1.39924	1.51959	2.68857	-0.58234	-0.715876	2.30238
8	1	S4	5	Va	4	38	Aprep	2.29407	6.17421	28.6275	85.6701	57.916	-21.5046	36.4114	12.0438	0.348515	17.8229	1.43289	0.833062	0.452039	0.768344	-0.23687	1.8629	1.09409	2.68914	-0.910973	-0.859421	2.31311
8	1	S4	5	Va	4	38	Aprep	1.63019	5.87737	30.9563	80.6297	58.7141	-23.8909	34.8232	15.5259	6.60616	37.6366	6.63446	3.17641	4.77267	1.6032	-0.163003	1.98502	1.60491	2.68056	-0.645143	-0.699519	2.35878
8	1	S4	5	Va	4	38	Aprep	2.6462	4.20666	27.3425	83.4284	54.7311	-21.4994	33.2317	20.5597	7.43667	37.6366	1.35384	3.18308	4.78292	1.65137	-0.163003	2.12938	1.07868	2.69365	-0.644857	-0.69924	2.2867
8	1	S4	5	Va	4	38	Aprep	4.47899	6.11513	26.0425	86.0867	53.8507	-20.9406	32.9101	19.8024	4.85854	36.3675	1.13229	0.643054	1.11766	1.48466	-0.165822	2.1095	1.03155	2.7168	-0.828964	-0.883257	2.25902
8	1	S4	5	Va	4	38	Aprep	4.34235	5.26404	21.8831	74.9296	59.9366	-26.3211	33.6155	17.3559	4.85854	26.4858	6.7556	1.41072	10.7611	1.48466	-0.194309	2.04109	1.61219	2.71509	-0.539993	-0.802534	2.16285
8	1	S4	5	Va	4	38	Aprep	6.2044	4.81195	21.8831	72.0756	62.1959	-29.8776	32.3183	15.9424	5.08405	22.4999	4.6844	2.59439	4.85277	1.50159	-0.210819	1.9982	1.47117	2.73806	-0.642924	-0.726263	2.16285
8	1	S4	5	Va	4	38	Btran	11.1621	8.21704	15.0856	68.9511	67.6403	-33.5878	34.0525	10.5609	0.708391	18.5698	0.175238	3.46844	2.01378	0.91742	-0.232058	1.80271	0.647004	2.79654	-0.758966	-0.687798	1.97079
8	1	S4	5	Va	4	38	Cpost	19.0319	9.78013	15.0856	76.0912	69.0627	-34.6914	34.3713	5.33943	0.708391	20.1975	4.22879	0.637513	2.20717	0.91742	-0.222511	1.52011	1.43402	2.88245	-0.747256	-0.884003	1.97079
8	1	S4	5	Va	4	38	Cpost	1.71493	8.69809	17.6777	80.7979	65.3928	-33.7399	31.6528	7.84928	1.48074	22.4577	1.55757	5.43692	1.9029	1.10311	-0.211017	1.67382	1.11715	2.68166	-0.766112	-0.627813	2.05048
9	1	S5	5	Ho	1	18	Aprep	2.36547	7.77175	24.5004	78.5033	60.0666	-22.2352	37.8314	6.86008	0	12.6744	1.03355	1.88071	0.580171	0	-0.28089	1.61839	1.00828	2.69006	-0.891916	-0.767583	2.22481
9	1	S5	5	Ho	1	18	Aprep	2.08242	7.30985	26.4133	78.7288	59.3249	-21.8786	37.4463	7.38984	0.901386	20.5339	1.21623	0.770269	0.713222	0.974378	-0.220681	1.64877	1.05016	2.68641	-0.874071	-0.866942	2.26702
9	1	S5	5	Ho	1	18	Aprep	1.96989	4.42149	26.4133	77.707	59.8311	-21.7336	38.0976	8.55509	0.901386	20.5339	0.907254	1.30255	0.290131	0.974378	-0.220681	1.71024	0.975961	2.68496	-0.9383	-0.811798	2.26702
9	1	S5	5	Ho	1	18	Aprep	2.21256	8.25918	27.7191	77.7376	60.0943	-21.8567	38.2376	7.48177	2.87119	18.0694	5.10424	0.280147	0.246337	1.30171	-0.235249	1.65387	1.50308	2.68809	-0.946436	-0.940124	2.29454
9	1	S5	5	Ho	1	18	Aprep	2.58901	5.92087	24.5874	76.2543	58.4017	-22.1833	36.2184	7.46633	1.31621	21.4197	5.70193	4.03855	0.653166	1.0711	-0.216069	1.65301	1.54527	2.69292	-0.881903	-0.667458	2.22678
9	1	S5	5	Ho	1	18	Aprep	2.52099	5.92087	26.8772	75.6675	61.138	-25.3149	35.823	7.95201	0.167098	28.7332	9.07796	0.790683	6.26329	0.639356	-0.186556	1.67927	1.73579	2.69205	-0.609139	-0.864461	2.27691
9	1	S5	5	Ho	1	18	Aprep	2.6438	8.56625	26.7451	77.7254	60.5117	-27.0311	33.4806	12.1952	0	41.5425	9.80068	4.68475	3.43224	0	-0.155151	1.86873	1.76935	2.69362	-0.689198	-0.647623	2.27411
9	1	S5	5	Ho	1	18	Aprep	0.424773	6.58618	25.0905	76.1371	50.0005	-22.0433	27.9572	13.2427	0	41.5425	13.5346	11.0468	9.97558	0	-0.155151	1.90763	1.91806	2.66478	-0.549406	-0.536762	2.23809
9	1	S5	5	Ho	1	18	Btran	3.5068	12.4289	23.2855	72.1634	58.0296	-29.8665	28.1631	12.0615	0	27.7575	2.57717	8.92532	14.4819	0	-0.189806	1.86359	1.26703	2.7046	-0.504132	-0.563396	2.1967
9	1	S5	5	Ho	1	18	Cpost	17.0256	5.90435	18.7863	66.8217	64.8408	-38.8952	25.9456	7.65409	0	18.0578	1.90421	10.0364	6.05944	0	-0.235325	1.66331	1.1747	2.86128	-0.61349	-0.548647	2.0819
9	1	S5	5	Ho	1	18	Cpost	24.0948	10.4819	14.1432	78.2026	68.3274	-34.2183	34.1091	9.15011	0	18.0578	0.606458	16.3269	9.35383	0	-0.235325	1.73923	0.88247	2.93391	-0.557474	-0.490139	1.93926
9	1	S5	5	Ho	1	18	Cpost	23.8673	7.15606	12.5182	78.7948	71.2457	-35.9464	35.2993	9.86316	0	82.565	3.054	2.38043	3.45612	0	-0.110053	1.77216	1.32196	2.93166	-0.688273	-0.737492	1.88099
9	1	S5	5	Ho	1	18	Cpost		6.64244	26.0132	77.7136	69.3051	-36.1934	33.1117	6.68506	0	82.565	0.401508	4.37516	0.494085	0	-0.110053	1.60796	0.796019		-0.904495	-0.656753	2.25839
9	1	S5	5	Ho	3	20	Aprep	3.58013	5.37791	26.187	77.4975	59.5913	-22.1048	37.4865	8.82558	2.4663	15.6409	7.97082	2.04928	3.65112	1.25317	-0.252854	1.7236	1.68026	2.70552	-0.680943	-0.756747	2.26215
9	1	S5	5	Ho	3	20	Aprep	3.23325	7.95315	25.5252	81.7661	56.1432	-21.1985	34.9447	7.65489	2.84277	17.5794	0.317805	5.08359	1.81266	1.29848	-0.238505	1.66335	0.750827	2.70113	-0.772184	-0.636737	2.24772
9	1	S5	5	Ho	3	20	Aprep	3.19514	7.758	21.6654	81.7997	58.6426	-21.9069	36.7358	7.15417	2.8343	18.4361	1.61955	3.58218	1.41678	1.29751	-0.232898	1.63546	1.1281	2.70065	-0.80203	-0.68349	2.15745
9	1	S5	5	Ho	3	20	Aprep	2.80497	8.37378	22.4418	80.5407	57.4074	-21.6034	35.8039	12.563	2.8343	28.7049	2.80716	1.86364	0.606921	1.29751	-0.186647	1.88267	1.2944	2.69568	-0.888181	-0.768724	2.17653
9	1	S5	5	Ho	3	20	Aprep	2.47879	7.54646	25.7695	78.4815	57.0771	-21.2082	35.8689	20.2073	7.12459	37.4949	3.7163	0.129881	0.790334	1.63377	-0.16331	2.1202	1.38844	2.69151	-0.864503	-0.969933	2.25308
9	1	S5	5	Ho	3	20	Aprep		4.91088	24.1343	77.4725	43.9621	-15.0669	28.8953	21.0335	12.6744	37.4949	3.46054	13.9472	12.2828	1.88683	-0.16331	2.14155	1.36391		-0.523815	-0.508581	2.21645
9	1	S5	5	Ho	3	20	Btran	8.3962	9.60849	24.2432	67.9264	57.688	-33.3083	24.3797	8.87251	3.76199	19.9995	0.17789	1.73149	7.18157	1.39269	-0.22361	1.72588	0.649438	2.76437	-0.591277	-0.777858	2.21895
9	1	S5	5	Ho	3	20	Cpost	10.5904	7.94553	16.2566	69.4702	71.4379	-35.5119	35.926	8.14709	3.76199	16.3471	1.67585	23.0926	0.984125	1.39269	-0.247332	1.68947	1.13778	2.78998	-0.842573	-0.451366	2.00797
9	1	S5	5	Ho	3	20	Cpost	2.64751	6.38037	18.3321	81.0903	71.4576	-35.656	35.8015	8.26554	0.532202	30.5208	1.7285	0.24886	0.2882	0.85412	-0.18101	1.69558	1.14661	2.69367	-0.938651	-0.945957	2.0692
9	1	S5	5	Ho	3	20	Cpost	-1.11698	5.1466	19.0752	83.432	62.0137	-32.2474	29.7663	10.9512	0.532202	30.5208	4.57694	12.0705	6.81732	0.85412	-0.18101	1.81914	1.46266	2.64417	-0.598047	-0.525929	2.08986
9	1	S5	5	Ho	4	22	Aprep	3.13435	12.8107	26.0857	77.1608	54.3738	-21.7959	32.5779	13.3742	5.50668	24.8383	1.20154	6.07777	3.5655	1.53187	-0.20065	1.91235	1.04697	2.69988	-0.684113	-0.613092	2.25996
9	1	S5	5	Ho	4	22	Aprep	3.73346	9.90573	23.4389	77.4648	53.1835	-19.9224	33.2611	10.3872	2.30347	24.8383	1.01291	1.36631	3.74695	1.23196	-0.20065	1.79525	1.00321	2.70745	-0.67748	-0.806273	2.20031
9	1	S5	5	Ho	4	22	Aprep	3.09424	6.98841	23.4486	77.5808	56.8658	-20.196	36.6698	7.94756	2.30347	16.3014	8.02432	6.81743	0.547153	1.23196	-0.247678	1.67903	1.68307	2.69937	-0.896637	-0.598045	2.20054
9	1	S5	5	Ho	4	22	Aprep	2.42249	8.55143	25.2163	78.6566	61.6376	-23.9114	37.7262	13.7562	6.33107	27.2387	2.18995	2.1128	7.43084	1.58624	-0.191605	1.92586	1.21649	2.69079	-0.586857	-0.752857	2.24089
9	1	S5	5	Ho	4	22	Aprep	2.94838	8.27357	23.6349	79.4314	53.0308	-21.2067	31.8241	16.0314	10.8045	27.2387	2.77197	11.8041	5.40943	1.81301	-0.191605	2.00098	1.29032	2.69751	-0.628485	-0.528643	2.2049
9	1	S5	5	Ho	4	22	Aprep	4.1716	6.66514	25.2569	80.1164	50.0732	-19.0459	31.0273	16.12	10.1514	27.3202	0.0476761	1.5937	4.32151	1.78497	-0.191319	2.00374	0.467278	2.71296	-0.658402	-0.787989	2.24179
9	1	S5	5	Ho	4	22	Aprep	4.71155	7.47383	25.8737	79.9247	54.5128	-20.8325	33.6803	19.0928	9.88627	27.9169	1.95942	5.30613	3.57305	1.7732	-0.189263	2.09034	1.18313	2.71969	-0.683831	-0.631044	2.25535
9	1	S5	5	Ho	4	22	Aprep	6.73993	9.15814	23.239	75.775	60.006	-26.2085	33.7975	10.9396	3.39439	27.9169	6.03698	0.234298	10.7521	1.35735	-0.189263	1.81866	1.56749	2.74456	-0.540097	-0.948735	2.19561
9	1	S5	5	Ho	4	22	Btran	8.36257	8.76681	24.4363	69.5459	67.3747	-31.5268	35.8479	7.67718	3.39439	23.4893	6.79462	4.10093	6.5953	1.35735	-0.206331	1.66456	1.61451	2.76397	-0.602371	-0.665408	2.22335
9	1	S5	5	Ho	4	22	Cpost	13.7807	12.8795	16.5409	71.4924	73.048	-34.8033	38.2446	8.97557	2.98088	22.0857	1.02784	4.79336	2.06376	1.31397	-0.212787	1.73087	1.00689	2.826	-0.755851	-0.644566	2.01669
9	1	S5	5	Ho	4	22	Cpost	17.9973	7.33326	13.6069	80.3254	69.1443	-35.8033	33.3409	11.7699	2.98088	25.1019	1.96478	9.80736	2	1.31397	-0.199594	1.85222	1.18394	2.87159	-0.759836	-0.551531	1.92061
9	1	S5	5	Ho	4	22	Cpost	0.178328	5.40585	21.6343	83.5966	61.3823	-33.1696	28.2127	12.6733	1.47348	25.1019	7.1546	6.41667	5.26746	1.10176	-0.199594	1.88678	1.63548	2.66152	-0.632015	-0.605965	2.15668
9	1	S5	5	Va	1	8	Aprep	2.25448	9.12326	26.4131	76.6934	62.7281	-23.6115	39.1166	9.42966	6.28017	13.398	0.0101424	1.32217	0.414233	1.58304	-0.2732	1.75236	0.317348	2.68863	-0.917001	-0.810077	2.26702
9	1	S5	5	Va	1	8	Aprep	1.88459	8.13908	26.1232	77.7152	59.0024	-22.0495	36.9529	10.364	6.28017	12.89	2.49263	4.32752	3.1239	1.58304	-0.278531	1.79424	1.25651	2.68386	-0.701735	-0.658216	2.26077
9	1	S5	5	Va	1	8	Aprep	2.0043	10.5128	26.1232	76.9871	61.6204	-23.3247	38.2956	10.079	5.8589	12.9497	2.28244	2.68557	2.55034	1.5558	-0.277889	1.78178	1.22914	2.68541	-0.728505	-0.721728	2.26077
9	1	S5	5	Va	1	8	Aprep	2.1371	7.46004	27.2264	75.9716	63.2991	-25.0097	38.2894	9.58017	5.8589	15.873	0.00500865	0.0124696	3.36987	1.5558	-0.250998	1.75931	0.26603	2.68712	-0.691644	-0.996907	2.28427
9	1	S5	5	Va	1	8	Aprep	1.9999	7.79432	26.5296	75.6409	62.418	-25.0582	37.3598	12.678	6.32807	18.1108	1.27551	1.85918	0.0971071	1.58605	-0.23498	1.88696	1.06273	2.68535	-0.977097	-0.769023	2.26951
9	1	S5	5	Va	1	8	Aprep	2.06752	5.75079	23.6995	77.3225	57.3107	-23.9255	33.3852	15.4072	7.34005	27.1687	0.768983	7.9493	2.26535	1.64598	-0.191851	1.98121	0.936438	2.68622	-0.743905	-0.578166	2.2064
9	1	S5	5	Va	1	8	Aprep	1.98874	7.93381	24.5664	78.0719	59.7708	-26.8477	32.9231	17.8906	5.8589	27.1687	2.96572	0.924215	5.84433	1.5558	-0.191851	2.05663	1.3123	2.6852	-0.618255	-0.849056	2.22631
9	1	S5	5	Va	1	8	Aprep	4.34631	9.37569	22.8996	77.5041	66.1516	-33.7467	32.405	11.5031	4.18012	20.3128	0.402084	1.03619	13.798	1.42987	-0.221878	1.84164	0.796304	2.71514	-0.509858	-0.837135	2.18755
9	1	S5	5	Va	1	8	Btran	6.32632	14.5394	20.7617	72.4154	66.0141	-34.7172	31.2968	9.60147	3.4012	20.3128	2.2084	2.2163	4.26028	1.35803	-0.221878	1.76029	1.21904	2.73954	-0.66031	-0.746725	2.1346
9	1	S5	5	Va	1	8	Cpost		9.31602	16.2822	69.8726	68.1125	-34.2653	33.8472	9.85557	3.4012	14.2802	3.3708	5.10069	0.903792	1.35803	-0.264626	1.77182	1.35498		-0.851324	-0.63629	2.00876
9	1	S5	5	Va	1	8	Cpost	23.0295	9.70213	15.9341	74.1838	63.141	-31.586	31.555	11.5989	6.9439	66.4505	5.63226	4.5843	5.3587	1.62331	-0.122674	1.84546	1.54053	2.92331	-0.629735	-0.650516	1.99794
9	1	S5	5	Va	2	10	Aprep	2.19542	8.30457	26.3133	83.963	61.5341	-24.2014	37.3327	7.73502	4.48907	15.7067	0.0644395	4.11391	0.718595	1.45559	-0.252323	1.66769	0.503835	2.68787	-0.873387	-0.664985	2.26487
9	1	S5	5	Va	2	10	Aprep	1.69085	7.49697	26.5557	78.9279	62.0445	-24.0473	37.9972	8.11044	4.48907	15.4713	3.04214	1.32903	0.308264	1.45559	-0.254236	1.68757	1.32067	2.68135	-0.935031	-0.809481	2.27007
9	1	S5	5	Va	2	10	Aprep	1.49779	6.13988	26.5557	78.092	61.1247	-23.3318	37.7929	9.90932	4.38941	15.4713	2.81787	0.408596	1.43098	1.44744	-0.254236	1.77423	1.29563	2.67884	-0.800856	-0.917917	2.27007
9	1	S5	5	Va	2	10	Aprep	1.77666	5.7761	27.8999	78.429	60.5652	-22.5298	38.0353	9.90932	3.34448	25.8011	5.30401	0.484861	1.60389	1.35233	-0.19687	1.77423	1.51758	2.68246	-0.787217	-0.905896	2.29827
9	1	S5	5	Va	2	10	Aprep	1.75874	12.2398	28.313	79.8368	63.317	-24.1738	39.1432	15.1084	3.34448	25.8011	0.436147	2.21579	3.28795	1.35233	-0.19687	1.97153	0.812659	2.68223	-0.694925	-0.746755	2.30673
9	1	S5	5	Va	2	10	Aprep		6.46369	22.7473	77.4631	47.8434	-14.4981	33.3453	14.2053	7.54774	25.1523	0.216258	11.5958	19.3514	1.6575	-0.199393	1.94139	0.681935		-0.470816	-0.530815	2.1839
9	1	S5	5	Va	2	10	Btran	9.12911	12.4228	16.932	73.4245	70.2056	-42.5402	27.6654	9.75566	2.7194	17.361	4.4643	6.09242	2.82381	1.28416	-0.240001	1.76732	1.45358	2.773	-0.715115	-0.612775	2.02851
9	1	S5	5	Va	2	10	Btran	18.7701	11.2158	18.3867	70.0648	69.1298	-33.7007	35.4291	14.0619	2.7194	30.8256	9.85967	15.5274	17.679	1.28416	-0.180113	1.93647	1.77201	2.87972	-0.481018	-0.495962	2.07074
9	1	S5	5	Va	2	10	Cpost	19.4925	7.89215	14.3369	82.1344	70.7517	-34.1632	36.5885	19.6086	5.8589	50.1832	0.689879	2.31862	6.22117	1.5558	-0.141163	2.10432	0.911367	2.88725	-0.610026	-0.740902	1.94587
9	1	S5	5	Va	2	10	Cpost		11.1409	16.3819	85.559	70.5007	-34.9558	35.5449	24.6309	5.8589	58.459	0.822985	2.08702	1.58515	1.5558	-0.13079	2.22777	0.952463		-0.78864	-0.754423	2.01183
9	1	S5	5	Va	5	12	Aprep	2.51898	7.14911	26.8294	83.6445	61.5009	-22.2303	39.2706	15.2289	6.94238	25.8864	3.25401	3.80042	1.63354	1.62322	-0.196546	1.97546	1.34309	2.69202	-0.784991	-0.675585	2.2759
9	1	S5	5	Va	5	12	Aprep	2.71609	8.07393	27.0635	83.8084	61.0938	-22.4074	38.6864	16.0803	6.97687	25.8864	2.10663	1.16847	0.354234	1.62523	-0.196546	2.00251	1.20475	2.69455	-0.926993	-0.824065	2.28085
9	1	S5	5	Va	5	12	Aprep	2.57737	6.61045	24.667	82.6869	58.7153	-21.4803	37.235	17.5673	11.5203	29.505	2.19452	2.90275	1.85424	1.84232	-0.184099	2.04728	1.21712	2.69277	-0.769356	-0.711471	2.22858
9	1	S5	5	Va	5	12	Aprep	2.29219	5.24798	26.5977	82.0337	59.0305	-21.1974	37.8331	21.3599	10.5682	29.505	8.27001	1.19616	0.565629	1.80302	-0.184099	2.14981	1.69581	2.68911	-0.89398	-0.821456	2.27097
9	1	S5	5	Va	5	12	Aprep	2.87725	4.94632	27.066	84.37	56.526	-19.9022	36.6238	19.4834	8.00459	31.1617	5.62166	2.41863	2.59043	1.68203	-0.179139	2.10095	1.53981	2.6966	-0.726463	-0.735423	2.2809
9	1	S5	5	Va	5	12	Aprep	3.74644	8.45238	28.1565	82.1745	57.0988	-21.0385	36.0603	16.8177	4.05405	31.1617	3.21315	1.12694	2.27246	1.41897	-0.179139	2.02508	1.33885	2.70762	-0.743501	-0.828059	2.30353
9	1	S5	5	Va	5	12	Aprep	4.50204	6.63748	26.7329	76.207	60.447	-26.0643	34.3827	14.9225	4.05405	19.8236	1.51577	3.35535	10.0518	1.41897	-0.224599	1.96544	1.10958	2.71708	-0.548457	-0.69222	2.27385
9	1	S5	5	Va	5	12	Aprep	7.63378	8.34558	24.9344	71.179	63.8451	-30.8664	32.9787	10.7151	3.80205	19.3983	0.184361	2.80798	8.2068	1.39638	-0.227048	1.80925	0.655266	2.7553	-0.57408	-0.715857	2.2346
9	1	S5	5	Va	5	12	Btran	9.78889	9.50399	20.3013	68.9151	71.0944	-34.1057	36.9887	9.41632	1.68074	18.55	2.62035	8.02	1.32845	1.13861	-0.232182	1.75174	1.2723	2.78071	-0.80953	-0.57703	2.12266
9	1	S5	5	Va	5	12	Cpost	9.07463	10.1996	17.116	77.6081	70.8529	-35.7377	35.1152	10.1722	1.68074	21.1642	3.22268	3.74697	3.26399	1.13861	-0.21737	1.78589	1.33984	2.77236	-0.695899	-0.677479	2.034
9	1	S5	5	Va	5	12	Cpost	-1.7683	9.24814	21.612	83.9368	64.8852	-34.2798	30.6053	11.5139	3.34448	21.1642	1.50921	9.01974	2.91571	1.35233	-0.21737	1.84207	1.10838	2.63532	-0.710882	-0.562064	2.15613
9	1	S5	5	Va	6	16	Aprep	2.87073	7.14163	24.0352	82.7469	57.2383	-20.8834	36.3549	9.26749	5.26218	14.8046	0.694427	0.997773	2.31829	1.51458	-0.259897	1.74478	0.912865	2.69652	-0.74092	-0.841131	2.21418
9	1	S5	5	Va	6	16	Aprep	2.48999	4.78153	26.1711	82.0356	59.1373	-21.091	38.0463	10.5362	5.47816	18.0349	0.924403	3.38275	0.4153	1.52988	-0.235474	1.80165	0.98054	2.69165	-0.916828	-0.691136	2.26181
9	1	S5	5	Va	6	16	Aprep	2.48073	6.89922	25.8647	82.1846	59.5856	-21.9575	37.628	12.8456	5.47816	18.9069	0.708893	0.836488	1.733	1.52988	-0.22998	1.89317	0.917583	2.69153	-0.77775	-0.859019	2.25516
9	1	S5	5	Va	6	16	Aprep	2.59898	5.34327	25.0228	82.2309	55.3874	-20.8294	34.558	13.5589	6.91324	18.9069	1.5918	6.14012	2.25617	1.62151	-0.22998	1.91892	1.12324	2.69305	-0.744429	-0.61175	2.23658
9	1	S5	5	Va	6	16	Aprep	2.85256	5.41504	29.1754	80.6679	55.0208	-21.0793	33.9414	14.0533	6.70207	18.4774	4.18665	1.23306	0.499762	1.60899	-0.232638	1.93618	1.43043	2.69629	-0.903638	-0.81804	2.3241
9	1	S5	5	Va	6	16	Aprep	3.20658	5.1045	28.2005	81.4634	54.4368	-20.6571	33.7797	12.5011	5.12026	20.6299	5.57234	0.323439	0.844525	1.50426	-0.220166	1.88034	1.53642	2.70079	-0.858082	-0.932339	2.30443
9	1	S5	5	Va	6	16	Aprep	3.64215	7.25378	28.0354	79.3314	59.6693	-23.831	35.8383	9.90596	4.38941	20.6299	7.51532	4.11715	6.34788	1.44744	-0.220166	1.77408	1.65572	2.7063	-0.607379	-0.66488	2.30105
9	1	S5	5	Va	6	16	Aprep	4.79486	7.69425	27.4994	74.0478	67.2919	-30.373	36.9189	7.63565	2.13346	19.9658	5.67975	2.16119	13.0841	1.20857	-0.223798	1.66231	1.54377	2.72073	-0.5162	-0.749959	2.28997
9	1	S5	5	Va	6	16	Btran	7.72453	13.0167	18.0882	70.691	67.431	-32.7579	34.6731	6.31322	1.52191	14.1867	1.42972	4.49164	0.507149	1.1107	-0.265496	1.58512	1.09348	2.75639	-0.902529	-0.653242	2.06229
9	1	S5	5	Va	6	16	Cpost	16.9504	10.7255	20.6831	71.1946	72.2141	-35.5894	36.6247	5.75845	1.52191	14.7925	0.712244	3.9033	5.26126	1.1107	-0.260004	1.54909	0.918665	2.86048	-0.632171	-0.672013	2.13257
9	1	S5	5	Va	6	16	Cpost		6.45288	20.4405	79.7301	70.0379	-36.4109	33.627	8.13047	2.09574	17.9055	1.04324	5.9955	1.64306	1.20319	-0.236324	1.68861	1.01064		-0.784284	-0.614887	2.12629
10	1	S5	1	Ho	1	10	Aprep	0.83297	6.28236	19.8773	72.585	53.1479	-25.5774	27.5704	16.8137	6.49104	29.2776	3.83066	0.683324	2.99408	1.59617	-0.184813	2.02496	1.399	2.67015	-0.707369	-0.877926	2.11149
10	1	S5	1	Ho	1	10	Aprep	0.95757	6.25963	19.1018	71.9464	53.4639	-20.1005	33.3634	15.7717	8.60835	29.2776	4.50894	11.586	13.6587	1.71289	-0.184813	1.99283	1.4572	2.67179	-0.511065	-0.530919	2.09059
10	1	S5	1	Ho	1	10	Aprep	0.930065	6.25963	21.6283	71.6304	51.5577	-19.8202	31.7375	17.6631	8.60835	28.1433	3.62014	3.25174	0.560657	1.71289	-0.1885	2.05006	1.37937	2.67143	-0.894691	-0.696399	2.15653
10	1	S5	1	Ho	1	10	Aprep		3.80474	21.6811	69.4478	45.1665	-18.4381	26.7284	16.2095	11.2288	27.6907	6.61341	10.0183	2.76406	1.83056	-0.190035	2.00652	1.60364		-0.717936	-0.548873	2.15785
10	1	S5	1	Ho	1	10	Aprep	1.99155	11.6127	19.5491	68.2477	44.0406	-21.5193	22.5213	14.7721	3.76199	39.1947	6.91504	0.923302	4.99694	1.39269	-0.15973	1.96047	1.62162	2.68524	-0.639025	-0.849157	2.10272
10	1	S5	1	Ho	1	10	Aprep	2.6412	9.21659	16.5523	62.2518	53.2855	-23.0201	30.2654	18.2616	3.76199	39.1947	3.56109	15.4882	9.3675	1.39269	-0.15973	2.06721	1.37371	2.69359	-0.55729	-0.496257	2.01704
10	1	S5	1	Ho	1	10	Btran	5.09526	9.40894	13.0859	61.8377	55.7846	-24.4314	31.3532	23.1384	11.8137	43.1091	0.73786	2.17558	2.82257	1.85394	-0.152305	2.19323	0.926816	2.72445	-0.715173	-0.749108	1.90196
10	1	S5	1	Ho	1	10	Cpost	1.6545	7.32688	9.41418	64.5902	56.9512	-25.5339	31.4173	17.9504	6.28017	43.1091	5.67098	0.128171	2.20506	1.58304	-0.152305	2.05835	1.54317	2.68088	-0.747379	-0.9703	1.75164
10	1	S5	1	Ho	1	10	Cpost	42.3392	5.67239	7.8577	70.0827	53.9043	-24.2357	29.6686	16.1424	6.28017	25.1871	7.3629	3.49732	2.59648	1.58304	-0.199256	2.00444	1.64726	3.09989	-0.726157	-0.686691	1.67426
10	1	S5	1	Ho	1	10	Cpost	39.4713	7.43188	9.24999	72.5595	51.1833	-23.7617	27.4216	16.3103	9.05412	25.1871	2.68775	2.36031	0.948085	1.73465	-0.199256	2.00963	1.2804	3.07554	-0.846444	-0.738593	1.74396
10	1	S5	1	Ho	1	10	Cpost	39.6229	8.22575	9.83368	72.1855	52.4882	-23.3163	29.1719	15.2119	7.33608	24.0922	2.63186	3.50044	0.890733	1.64576	-0.203733	1.9749	1.2737	3.07684	-0.852791	-0.686572	1.77084
10	1	S5	1	Ho	1	10	Cpost	40.3278	7.20153	7.47213	68.4546	50.0439	-21.9039	28.14	15.3246	7.33608	24.0922	4.88806	2.06381	2.82476	1.64576	-0.203733	1.97855	1.48691	3.08287	-0.715071	-0.755848	1.65334
10	1	S5	1	Ho	1	10	Cpost	39.1134	5.67457	7.42559	68.0817	49.4795	-22.7386	26.741	15.614	7.36684	28.7229	4.8505	2.798	1.66935	1.64748	-0.186589	1.98783	1.48404	3.07246	-0.782346	-0.716327	1.65076
10	1	S5	1	Ho	1	10	Cpost	42.2106	7.70034	5.76295	67.1038	51.7425	-24.0343	27.7082	12.1012	4.94167	28.7229	2.31458	1.93443	2.5915	1.49097	-0.186589	1.86512	1.23344	3.09881	-0.726409	-0.764045	1.54939
10	1	S5	1	Ho	1	10	Cpost		7.5215	4.99337	66.0036	52.6086	-24.06	28.5486	7.75954	4.42296	13.3612	4.91971	1.68092	0.0513122	1.4502	-0.273575	1.66901	1.48931		-0.987568	-0.7815	1.49485
10	1	S5	1	Ho	2	14	Aprep		5.3332	19.9013	68.7138	40.3419	-15.2235	25.1184	15.4678	6.31519	25.8864	1.39301	13.5113	4.92281	1.58525	-0.196546	1.98316	1.0864		-0.641015	-0.512358	2.11213
10	1	S5	1	Ho	2	14	Aprep	2.38694	7.55169	19.3737	69.5177	44.4516	-23.2247	21.2269	18.3303	6.53352	25.9126	1.16122	4.00704	5.6178	1.59877	-0.196447	2.06915	1.03807	2.69033	-0.623479	-0.668505	2.09799
10	1	S5	1	Ho	2	14	Aprep	1.19621	9.14012	15.865	67.1614	47.3885	-25.1074	22.2811	15.0401	2.77545	21.4197	3.04854	1.60247	0.132892	1.29072	-0.216069	1.9693	1.32137	2.67491	-0.969288	-0.787324	1.99577
10	1	S5	1	Ho	2	14	Aprep	1.78182	8.83402	13.8683	65.1462	51.9031	-20.1808	31.7223	11.7878	2.77545	24.0922	6.34533	18.8824	13.2492	1.29072	-0.203733	1.85293	1.58713	2.68253	-0.514698	-0.473569	1.92977
10	1	S5	1	Ho	2	14	Aprep	1.81466	6.31723	7.33872	64.0259	53.2769	-21.5514	31.7255	15.261	5.31927	24.0922	4.72518	0.0063716	2.74119	1.51867	-0.203733	1.97649	1.47436	2.68295	-0.719031	-0.998413	1.64591
10	1	S5	1	Ho	2	14	Btran	-0.378231	10.6883	6.34103	61.8462	53.9773	-22.5687	31.4086	13.251	3.25233	23.3334	4.83772	0.633839	2.03467	1.34292	-0.207019	1.90793	1.48307	2.6541	-0.757656	-0.8845	1.58686
10	1	S5	1	Ho	2	14	Btran	-4.78507	8.19376	8.25903	64.6093	51.6744	-22.612	29.0623	11.4568	3.25233	16.7392	1.34506	4.69246	0.0865999	1.34292	-0.244418	1.83978	1.07693	2.59311	-0.979451	-0.647403	1.69524
10	1	S5	1	Ho	2	14	Btran	-6.20215	5.79828	4.54267	60.9268	49.1475	-22.1734	26.974	11.4991	2.54156	16.7392	1.30281	4.17661	0.877191	1.26263	-0.244418	1.84148	1.06837	2.57255	-0.854324	-0.662962	1.45992
10	1	S5	1	Ho	2	14	Btran	-5.91622	8.43954	3.12034	59.1261	49.882	-21.7367	28.1453	13.7676	2.54156	27.4182	5.25462	5.45693	0.873576	1.26263	-0.190977	1.92626	1.51403	2.57673	-0.854736	-0.627326	1.32908
10	1	S5	1	Ho	2	14	Btran	-6.32489	7.16879	3.80323	65.9217	49.7065	-22.032	27.6745	20.1817	7.7808	29.0048	1.71026	0.941669	0.590699	1.67015	-0.18568	2.11953	1.14358	2.57074	-0.890437	-0.847142	1.39649
10	1	S5	1	Ho	2	14	Btran	-2.84842	5.47742	4.13196	65.7636	48.4118	-22.7338	25.678	18.7195	12.0287	29.0048	3.32879	3.99299	1.40359	1.86232	-0.18568	2.08005	1.35074	2.62044	-0.803128	-0.668975	1.42574
10	1	S5	1	Ho	2	14	Btran	-0.758439	6.89423	5.44656	62.8555	48.0348	-22.022	26.0128	15.3876	3.82933	27.5016	6.07044	2.17844	1.42369	1.39888	-0.190687	1.98058	1.56966	2.64901	-0.801458	-0.748939	1.52767
10	1	S5	1	Ho	2	14	Btran	-0.19759	8.53845	7.08079	64.2907	49.6237	-21.5887	28.0349	7.42925	2.54241	17.4262	0.610855	4.04428	0.866508	1.26273	-0.239551	1.65096	0.884066	2.65652	-0.855544	-0.667268	1.63125
10	1	S5	1	Ho	2	14	Cpost		4.59035	6.79323	70.7769	50.4029	-22.7008	27.7022	8.31314	2.54241	13.5377	2.01475	0.665545	2.22412	1.26273	-0.271787	1.69801	1.19139		-0.746272	-0.88026	1.61443
10	1	S5	1	Ho	2	14	Cpost	39.8351	9.51375	6.47883	71.7003	50.3307	-23.1332	27.1975	8.18363	0	13.5377	4.51994	1.00927	0.864895	0	-0.271787	1.69136	1.45809	3.07866	-0.855729	-0.839924	1.59542
10	1	S5	1	Ho	2	14	Cpost	41.8268	10.3259	4.3042	70.4605	52.7079	-24.1981	28.5098	6.02359	0	10.4532	1.55927	2.6246	2.12976	0	-0.309297	1.56662	1.11746	3.09558	-0.751834	-0.724745	1.44037
10	1	S5	1	Ho	2	14	Cpost	40.0856	8.5224	4.11184	70.5172	54.6904	-25.3512	29.3392	7.67492	1.33641	17.1467	1.02599	1.65878	2.30613	1.07519	-0.241496	1.66444	1.00643	3.0808	-0.741601	-0.783122	1.424
10	1	S5	1	Ho	2	14	Cpost	38.4619	7.29426	5.41238	71.9083	55.3846	-25.8546	29.53	10.3432	1.33641	17.1467	1.20444	0.381518	1.00693	1.07519	-0.241496	1.79335	1.0476	3.06683	-0.84017	-0.922382	1.52527
10	1	S5	1	Ho	2	14	Cpost	39.2239	8.52077	5.54728	72.8308	55.2119	-26.1149	29.097	12.2721	5.08745	18.725	1.71879	0.865927	0.520596	1.50184	-0.231094	1.87167	1.145	3.07341	-0.900527	-0.855611	1.53469
10	1	S5	1	Ho	2	14	Cpost	38.7674	8.70992	6.75323	74.0688	53.9586	-25.8599	28.0986	12.5955	7.16097	19.5816	0.461171	1.99677	0.509978	1.63585	-0.225983	1.88388	0.824073	3.06947	-0.902106	-0.760041	1.61205
10	1	S5	1	Ho	2	14	Cpost	41.3167	6.65532	6.84495	72.0747	54.1608	-25.5029	28.658	11.6871	7.19604	19.6062	7.70227	1.11865	0.714146	1.63785	-0.225841	1.84896	1.66592	3.09127	-0.873953	-0.828868	1.61749
10	1	S5	1	Ho	3	16	Aprep		7.74091	20.8628	70.2177	31.5571	-14.6904	16.8667	18.5579	11.2119	22.0857	3.02188	11.8035	8.75164	1.82987	-0.212787	2.07554	1.31847		-0.565888	-0.528649	2.13719
10	1	S5	1	Ho	3	16	Aprep	1.68679	8.94313	15.3909	67.4142	47.6643	-24.4762	23.1881	13.5211	9.2466	25.7994	6.3363	3.24078	0.962252	1.7438	-0.196877	1.91758	1.58657	2.6813	-0.844912	-0.696849	1.98069
10	1	S5	1	Ho	3	16	Aprep	2.95306	6.79581	14.9988	63.9523	47.5371	-19.5183	28.0189	16.2943	8.29789	34.3998	3.76823	9.66161	9.31147	1.69723	-0.170499	2.00913	1.39327	2.69757	-0.558046	-0.553407	1.96795
10	1	S5	1	Ho	3	16	Aprep	3.30893	5.59571	9.63882	66.2602	51.9101	-20.438	31.4721	14.8372	4.38941	34.3998	5.17835	6.90637	1.55091	1.44744	-0.170499	1.96263	1.50851	2.70209	-0.791272	-0.596356	1.762
10	1	S5	1	Ho	3	16	Aprep	2.50272	5.79176	7.74822	67.2482	54.9745	-22.266	32.7084	16.4403	4.38941	28.9836	5.89202	2.47275	3.26844	1.44744	-0.185748	2.01362	1.55799	2.69182	-0.695717	-0.732541	1.6684
10	1	S5	1	Ho	3	16	Aprep	0.370797	4.91558	8.41097	68.8392	53.9702	-24.3893	29.581	15.7247	9.0451	28.9836	6.68015	6.25497	4.2465	1.73422	-0.185748	1.99134	1.60767	2.66406	-0.660743	-0.609314	1.70299
10	1	S5	1	Ho	3	16	Btran	-0.34802	6.88681	6.94781	66.5829	53.96	-24.6232	29.3367	10.3123	5.27285	16.3248	4.17206	0.488438	0.467844	1.51534	-0.247501	1.79201	1.42918	2.65451	-0.908511	-0.905352	1.62354
10	1	S5	1	Ho	3	16	Btran	-1.99845	6.60878	7.73518	66.6861	53.3246	-24.9478	28.3768	9.81298	4.35977	16.0097	0.058807	1.91988	0.649107	1.44499	-0.249925	1.76991	0.492444	2.63217	-0.882445	-0.764995	1.6677
10	1	S5	1	Ho	3	16	Cpost	-4.30745	6.37592	9.66723	68.985	52.1715	-25.0816	27.0899	8.78282	3.36076	16.9264	1.11033	2.57379	0.267558	1.35397	-0.243062	1.72151	1.02651	2.59993	-0.942449	-0.727307	1.7633
10	1	S5	1	Ho	3	16	Cpost	-6.55358	4.24629	15.5697	66.9421	50.6056	-24.1642	26.4415	6.10513	3.36076	33.4139	4.53205	3.5923	1.83476	1.35397	-0.172996	1.5719	1.45906	2.56737	-0.770674	-0.683113	1.98642
10	1	S5	1	Ho	4	18	Aprep	1.01439	5.73456	21.6894	75.2373	50.1435	-18.9783	31.1652	31.4844	18.7316	50.7994	4.44555	0.235619	1.32277	2.08038	-0.140304	2.36877	1.45205	2.67253	-0.810025	-0.948482	2.15805
10	1	S5	1	Ho	4	18	Aprep	1.04193	4.97235	22.8615	75.2194	42.3145	-18.1668	24.1477	46.3042	25.776	61.5347	3.15604	14.0351	1.62293	2.25322	-0.127479	2.60859	1.33286	2.67289	-0.785784	-0.507836	2.18664
10	1	S5	1	Ho	4	18	Aprep	1.36919	5.90615	22.5504	76.2572	44.1837	-24.5593	19.6244	35.0685	16.2195	61.5347	6.5588	8.44854	12.785	2.00683	-0.127479	2.43349	1.60032	2.67717	-0.518978	-0.570373	2.17916
10	1	S5	1	Ho	4	18	Aprep	2.20671	7.37443	22.4886	76.3391	46.7002	-24.7825	21.9177	24.7913	8.90268	40.3531	3.94616	4.58661	0.446355	1.72735	-0.157421	2.23139	1.40943	2.68801	-0.911867	-0.650448	2.17766
10	1	S5	1	Ho	4	18	Aprep	2.82334	8.27103	21.1774	71.2132	42.3298	-22.656	19.6738	16.0501	1.05943	30.1307	0.216545	4.48787	4.25295	1.01454	-0.182178	2.00156	0.682161	2.69592	-0.66054	-0.653355	2.1452
10	1	S5	1	Ho	4	18	Aprep	1.4931	6.3357	18.8303	68.7232	48.3619	-19.6458	28.7161	21.5355	1.05943	29.6449	4.12237	18.0846	9.77465	1.01454	-0.183664	2.15421	1.42491	2.67878	-0.551949	-0.478442	2.08312
10	1	S5	1	Ho	4	18	Aprep	1.21255	6.10969	13.9646	69.7288	49.962	-20.1506	29.8114	20.697	4.85694	29.6449	0.893996	2.19062	1.00951	1.48454	-0.183664	2.13293	0.972375	2.67513	-0.8399	-0.748223	1.93311
10	1	S5	1	Ho	4	18	Aprep	2.70316	6.67373	11.6619	69.4345	52.1587	-22.3141	29.8447	22.6558	4.85694	30.5483	0.071208	0.066492	0.820054	1.48454	-0.180928	2.1817	0.516574	2.69438	-0.860952	-0.984035	1.84796
10	1	S5	1	Ho	4	18	Btran	3.31155	5.49495	9.48427	67.119	54.6649	-23.3648	31.3001	26.8243	15.9245	32.2452	4.59499	2.91094	2.10139	1.99764	-0.176103	2.27579	1.4641	2.70212	-0.753548	-0.711099	1.75489
10	1	S5	1	Ho	4	18	Btran	-1.26137	5.67479	6.67605	65.272	56.0538	-24.4352	31.6186	18.375	3.83643	32.2452	2.2835	0.636955	2.14082	1.39953	-0.176103	2.07041	1.22928	2.64222	-0.751172	-0.884078	1.60742
10	1	S5	1	Ho	4	18	Cpost	-7.64349	8.50771	7.07413	68.0332	55.4526	-24.9138	30.5388	11.5077	2.97844	26.3958	0.887512	2.15966	0.957336	1.3137	-0.19464	1.84182	0.970607	2.55112	-0.845442	-0.750049	1.63087
10	1	S5	1	Ho	4	18	Cpost		5.14531	18.8323	72.8724	54.9133	-25.5052	29.4081	5.52261	2.97844	31.44	3.47776	2.26141	1.18278	1.3137	-0.178344	1.53298	1.3656		-0.822711	-0.74413	2.08318
10	1	S5	1	Ho	5	20	Aprep	0.369115	4.02437	20.8072	76.6054	51.5018	-19.0096	32.4922	18.7993	11.2189	27.1046	6.089	0.74172	0.133156	1.83016	-0.192079	2.08226	1.57086	2.66404	-0.969232	-0.870473	2.13576
10	1	S5	1	Ho	5	20	Aprep	0.557395	6.18529	20.7913	75.1633	52.0911	-19.1937	32.8974	19.5945	14.1867	32.4282	6.65211	0.81035	0.368272	1.94075	-0.175606	2.10394	1.60598	2.66653	-0.924606	-0.862103	2.13536
10	1	S5	1	Ho	5	20	Aprep	1.0773	5.85146	22.1011	74.8912	49.6138	-17.8823	31.7315	23.3622	9.94039	36.3462	2.35813	2.33179	2.62279	1.77562	-0.165871	2.19851	1.2392	2.67336	-0.724835	-0.740168	2.16822
10	1	S5	1	Ho	5	20	Aprep	1.3639	7.72709	21.8717	76.1088	46.562	-16.9674	29.5946	19.5596	9.94039	36.3462	1.10323	4.27389	1.82988	1.77562	-0.165871	2.103	1.02486	2.6771	-0.771007	-0.659883	2.16257
10	1	S5	1	Ho	5	20	Aprep	2.03811	9.37599	24.2976	73.0166	45.6649	-17.0503	28.6147	17.0977	4.44665	34.0846	1.59928	1.95985	0.165793	1.45214	-0.171286	2.03345	1.12456	2.68584	-0.962376	-0.7624	2.22019
10	1	S5	1	Ho	5	20	Aprep	1.77673	7.40355	22.7938	68.5053	49.1558	-18.1753	30.9805	14.0161	4.44665	21.149	3.07957	4.7317	2.25008	1.45214	-0.217448	1.93489	1.32472	2.68246	-0.744778	-0.646293	2.18501
10	1	S5	1	Ho	5	20	Aprep	2.17722	6.63894	19.5344	66.8928	49.8742	-18.757	31.1171	12.8441	3.34448	19.9223	6.02281	0.273268	1.16339	1.35233	-0.224043	1.89311	1.56657	2.68763	-0.824548	-0.941391	2.10233
10	1	S5	1	Ho	5	20	Aprep	5.84552	6.04973	13.5329	66.1884	52.8018	-22.8211	29.9807	13.6684	3.34448	25.1518	2.39237	2.27291	3.69057	1.35233	-0.199396	1.92278	1.24368	2.73368	-0.679506	-0.743475	1.918
10	1	S5	1	Ho	5	20	Btran	7.52968	6.91236	5.54616	69.8216	54.9028	-23.944	30.9588	13.5377	4.6531	25.1518	1.75793	1.95618	2.24576	1.46871	-0.199396	1.91817	1.15146	2.75406	-0.745025	-0.762636	1.53461
10	1	S5	1	Ho	5	20	Btran	1.42287	7.2267	7.39499	70.9953	57.5558	-26.847	30.7088	12.1877	4.6531	20.4774	5.518	0.5	5.80603	1.46871	-0.220985	1.86845	1.53266	2.67787	-0.619122	-0.903602	1.64905
10	1	S5	1	Ho	5	20	Btran	-4.27278	8.66645	7.88578	70.0566	55.451	-25.9884	29.4625	10.8761	5.22818	19.5088	6.76944	2.4925	1.71714	1.51212	-0.226404	1.81601	1.61301	2.60042	-0.778883	-0.731503	1.67576
10	1	S5	1	Ho	5	20	Cpost	-1.81007	7.70971	5.51663	70.0198	52.566	-24.6416	27.9244	11.1112	5.52915	17.2344	0.822727	3.0763	2.69371	1.53343	-0.240881	1.82575	0.952388	2.63475	-0.72133	-0.703774	1.53256
10	1	S5	1	Ho	5	20	Cpost	0.47083	3.40899	13.8364	70.9225	51.9745	-23.8586	28.1159	12.4883	5.43826	23.6248	5.67174	0.897582	1.56605	1.52709	-0.205739	1.87986	1.54322	2.66539	-0.790103	-0.85202	1.92866
10	1	S5	1	Ho	6	22	Aprep	0.342961	4.83194	23.7138	76.3043	50.6885	-19.7789	30.9096	23.8113	11.0824	36.6901	2.36627	2.25557	1.15611	1.82456	-0.165092	2.209	1.24027	2.6637	-0.825243	-0.744463	2.20674
10	1	S5	1	Ho	6	22	Aprep	0.759542	4.52881	23.1653	76.133	48.3268	-18.1607	30.166	29.7147	11.0824	41.338	0.886856	1.48712	3.23634	1.82456	-0.155534	2.33476	0.970428	2.66919	-0.697031	-0.796298	2.19386
10	1	S5	1	Ho	6	22	Aprep	1.00748	4.32809	23.6654	75.7461	48.2782	-17.6821	30.5961	27.3156	10.4396	41.338	2.52979	0.860071	0.957201	1.79751	-0.155534	2.28614	1.26116	2.67244	-0.845456	-0.856284	2.20561
10	1	S5	1	Ho	6	22	Aprep	1.73944	6.32994	22.8255	73.1801	48.2177	-17.9394	30.2782	24.9533	10.4396	43.138	6.57711	0.635684	0.514563	1.79751	-0.152254	2.23502	1.60143	2.68198	-0.901422	-0.88425	2.18577
10	1	S5	1	Ho	6	22	Aprep	1.87301	6.79024	21.0505	70.6747	46.3924	-17.5295	28.8629	21.4297	6.74797	43.138	5.69501	2.83068	0.81992	1.61173	-0.152254	2.15156	1.5448	2.68371	-0.860968	-0.714794	2.14198
10	1	S5	1	Ho	6	22	Aprep	1.36884	7.57408	20.4709	68.6197	49.3959	-19.2493	30.1466	24.319	6.74797	35.332	2.11644	2.56738	3.37433	1.61173	-0.168235	2.22068	1.20615	2.67716	-0.691468	-0.727633	2.12708
10	1	S5	1	Ho	6	22	Aprep	2.7615	7.57408	15.7817	69.4671	49.3546	-20.4452	28.9094	23.422	4.12541	35.332	4.4532	2.47435	2.3918	1.42517	-0.168235	2.19991	1.45267	2.69513	-0.736873	-0.732456	1.99314
10	1	S5	1	Ho	6	22	Aprep	3.29416	7.88665	15.6593	68.8799	52.7073	-23.1618	29.5455	13.5377	4.12541	26.0482	4.13748	1.27209	1.61998	1.42517	-0.195935	1.91817	1.42621	2.7019	-0.786005	-0.814505	1.98927
10	1	S5	1	Ho	6	22	Btran	1.66977	7.88665	10.758	66.796	56.9322	-24.8819	32.0503	13.118	7.38482	26.0482	4.56426	5.00972	3.44027	1.64849	-0.195935	1.90312	1.46165	2.68108	-0.688886	-0.638685	1.81106
10	1	S5	1	Ho	6	22	Cpost	-3.9116	7.48964	7.84819	60.4217	55.5044	-25.3048	30.1996	11.6061	7.38482	18.4889	8.41377	3.70152	0.845805	1.64849	-0.232565	1.84574	1.70313	2.60554	-0.857933	-0.679111	1.67376
10	1	S5	1	Ho	6	22	Cpost	-7.17933	5.74703	6.5684	67.5318	52.4295	-24.1936	28.2359	10.908	7.9545	22.881	7.7606	0.967629	2.22242	1.6794	-0.209056	1.81734	1.66907	2.55808	-0.746371	-0.844334	1.6009
10	1	S5	1	Ho	6	22	Cpost	-7.51282	6.02609	5.40672	70.5815	52.7537	-23.6839	29.0699	16.5123	8.52583	24.2005	3.11743	4.98844	1.01952	1.70877	-0.203277	2.01582	1.32877	2.55308	-0.838857	-0.639251	1.52487
10	1	S5	1	Ho	6	22	Cpost	-7.0981	6.46203	6.16427	70.4056	53.324	-24.2762	29.0478	20.0575	10.1516	32.1777	6.2093	0.0442082	1.18473	1.78498	-0.176288	2.11626	1.57856	2.55929	-0.822528	-0.989244	1.57569
10	1	S5	1	Ho	6	22	Cpost	41.8278	6.43783	4.1418	64.7439	52.1835	-24.628	27.5556	20.2749	8.94025	32.1777	3.64016	2.98439	0.703471	1.72917	-0.176288	2.12197	1.38127	3.09559	-0.875319	-0.707798	1.42658
10	1	S5	1	Ho	6	22	Cpost	-7.62036	3.96391	5.35505	66.6457	52.977	-25.713	27.2641	18.1273	8.94025	29.2161	1.58859	0.582972	2.16999	1.72917	-0.185007	2.0634	1.12267	2.55146	-0.749438	-0.891521	1.52122
10	1	S5	1	Ho	6	22	Cpost	-4.66185	3.74685	5.28743	66.7234	51.9752	-25.1579	26.8174	22.6301	9.45967	33.1827	7.59591	0.893406	1.11018	1.75376	-0.173598	2.18108	1.66014	2.59487	-0.829698	-0.85249	1.51639
10	1	S5	1	Ho	6	22	Cpost	-2.51332	6.97532	5.24	67.0574	51.6044	-23.232	28.3724	15.3599	5.43826	33.1827	0.931889	3.11003	3.85181	1.52709	-0.173598	1.97969	0.982519	2.62508	-0.673789	-0.702326	1.51298
10	1	S5	1	Va	1	2	Aprep	-0.126486	6.82775	21.141	74.946	50.4488	-21.4147	29.0342	14.6394	8.18537	30.545	6.39939	2.34451	0.417825	1.69145	-0.180938	1.95605	1.5905	2.65746	-0.91642	-0.739464	2.14428
10	1	S5	1	Va	1	2	Aprep	-0.0375117	8.3761	23.0272	75.0601	50.2522	-21.488	28.7642	12.7291	5.8589	30.545	9.48435	0.539951	0.146677	1.5558	-0.180938	1.88886	1.7549	2.65865	-0.966362	-0.897684	2.19059
10	1	S5	1	Va	1	2	Aprep	-0.157051	8.6108	21.478	73.959	48.969	-20.6971	28.2718	12.7058	5.8589	33.1498	6.90568	0.984736	1.58172	1.5558	-0.173684	1.88799	1.62107	2.65706	-0.788901	-0.842509	2.15277
10	1	S5	1	Va	1	2	Aprep	0.152511	7.77805	20.2308	72.9847	47.8057	-19.8942	27.9115	11.5521	7.97151	33.1498	8.19698	0.720726	1.60589	1.68029	-0.173684	1.84359	1.69205	2.66117	-0.787066	-0.873116	2.12082
10	1	S5	1	Va	1	2	Aprep	0.814877	7.77805	20.2041	74.8625	46.1039	-19.2903	26.8136	12.2315	7.98203	31.9645	11.701	2.19575	1.2077	1.68085	-0.176875	1.87012	1.84951	2.66992	-0.82038	-0.747923	2.12012
10	1	S5	1	Va	1	2	Aprep	1.55805	7.00164	18.6073	74.7974	44.6774	-19.1784	25.499	16.8288	6.28017	31.9645	7.4504	2.62918	0.223827	1.58304	-0.176875	2.02541	1.65213	2.67963	-0.950758	-0.724516	2.07692
10	1	S5	1	Va	1	2	Aprep	2.19214	8.34677	21.6214	68.6096	48.2442	-20.5055	27.7387	17.2566	6.28017	29.9561	3.14986	4.47933	2.65424	1.58304	-0.182708	2.03816	1.33221	2.68783	-0.72327	-0.653609	2.15636
10	1	S5	1	Va	1	2	Btran	4.00638	6.88963	19.7658	64.9524	52.41	-22.7845	29.6255	13.7307	4.18012	27.4646	0.482011	3.77363	2.97707	1.42987	-0.190815	1.92497	0.833229	2.71089	-0.708124	-0.676531	2.10852
10	1	S5	1	Va	1	2	Cpost	4.09772	9.50555	15.8937	67.0661	57.3376	-24.7822	32.5554	8.62053	4.18012	15.9049	2.40702	5.85974	3.99554	1.42987	-0.250746	1.7135	1.24558	2.71203	-0.66889	-0.617907	1.99667
10	1	S5	1	Va	1	2	Cpost	2.21004	7.5818	12.0097	65.9826	58.6635	-26.4997	32.1638	8.60835	4.81005	21.8582	0.477033	0.783135	3.43486	1.48094	-0.213891	1.71289	0.831069	2.68806	-0.689097	-0.865374	1.86159
10	1	S5	1	Va	1	2	Cpost	0.724655	5.51175	12.0097	67.9869	56.0598	-26.4429	29.6169	6.0871	3.55315	21.8582	1.81661	5.09388	0.113445	1.37295	-0.213891	1.57073	1.16096	2.66873	-0.973493	-0.636468	1.86159
10	1	S5	1	Va	2	4	Aprep	0.266884	8.84761	22.3103	74.5006	51.8842	-20.8919	30.9922	12.2411	6.94591	27.4571	4.90868	1.57138	0.277986	1.62343	-0.190842	1.87049	1.48847	2.66269	-0.940521	-0.789693	2.17333
10	1	S5	1	Va	2	4	Aprep	0.497696	6.58863	20.5793	75.0759	53.2398	-21.6895	31.5503	12.0082	5.61314	27.4571	8.17947	1.11613	1.59524	1.53922	-0.190842	1.86153	1.69115	2.66574	-0.787872	-0.829114	2.12989
10	1	S5	1	Va	2	4	Aprep	0.832738	8.4965	19.7112	74.6449	50.7641	-21.5026	29.2614	13.2893	5.2639	36.7679	11.0991	4.57776	0.373824	1.5147	-0.164917	1.90931	1.82525	2.67015	-0.923671	-0.650706	2.10707
10	1	S5	1	Va	2	4	Aprep	0.811882	7.71227	20.1996	76.2801	48.4831	-20.6566	27.8266	18.6432	5.2639	36.7679	9.56139	2.86969	1.69214	1.5147	-0.164917	2.07793	1.75845	2.66988	-0.780685	-0.712986	2.12
10	1	S5	1	Va	2	4	Aprep	0.722705	6.48227	24.7725	75.5661	47.4759	-19.8254	27.6506	19.2101	9.2782	41.0717	5.1043	0.352016	1.66241	1.74528	-0.156037	2.09354	1.50309	2.66871	-0.782855	-0.927373	2.23096
10	1	S5	1	Va	2	4	Aprep	2.1579	5.80167	24.3066	74.238	46.9951	-20.4893	26.5058	14.6617	9.2782	41.0717	1.10374	2.28952	1.32796	1.74528	-0.156037	1.9568	1.02498	2.68739	-0.809573	-0.742535	2.2204
10	1	S5	1	Va	2	4	Aprep	2.14367	10.6979	21.6584	71.0645	49.893	-22.4357	27.4573	16.377	8.81444	21.3751	4.72689	1.90293	1.66513	1.72305	-0.216295	2.01168	1.4745	2.6872	-0.782655	-0.766109	2.15728
10	1	S5	1	Va	2	4	Aprep	3.88218	10.1988	12.9006	68.0399	56.27	-25.2619	31.0081	15.8811	4.62852	20.0919	6.22688	7.10173	1.48522	1.46677	-0.223095	1.99627	1.57967	2.70933	-0.79645	-0.592728	1.89519
10	1	S5	1	Va	2	4	Btran	2.36256	7.98968	7.14484	66.3124	60.7631	-27.583	33.1801	11.5978	4.62852	17.4477	2.25073	4.34396	4.64235	1.46677	-0.239404	1.84542	1.22484	2.69002	-0.648836	-0.65771	1.63493
10	1	S5	1	Va	2	4	Cpost	1.75763	4.69997	9.33025	66.6541	60.1055	-28.3145	31.791	12.0265	6.71724	27.6757	0.793376	2.77823	1.46296	1.6099	-0.190086	1.86224	0.943778	2.68222	-0.798244	-0.717262	1.74773
10	1	S5	1	Va	2	4	Cpost	-0.862506	3.88678	12.0008	70.1617	52.673	-25.7421	26.9309	13.5914	4.19482	35.3085	3.80909	1.19705	5.14485	1.43113	-0.168291	1.92006	1.39703	2.64761	-0.635144	-0.821372	1.86124
10	1	S5	1	Va	3	6	Aprep	-0.261691	7.23388	20.03	76.6045	52.7609	-20.5484	32.2124	17.6198	9.54699	32.016	3.19256	0.120322	0.273352	1.75779	-0.176732	2.0488	1.3367	2.65566	-0.941375	-0.971996	2.11554
10	1	S5	1	Va	3	6	Aprep	-0.313416	5.95868	21.8541	77.8803	54.7441	-21.286	33.4581	15.3513	6.79469	32.016	5.02125	2.49129	1.47521	1.61452	-0.176732	1.97941	1.49693	2.65497	-0.797255	-0.731566	2.16214
10	1	S5	1	Va	3	6	Aprep	-0.396839	7.4608	21.3177	78.7904	53.5169	-19.5744	33.9425	17.9768	6.79469	36.398	3.43245	0.968859	3.42326	1.61452	-0.165753	2.0591	1.36113	2.65386	-0.689548	-0.844202	2.14875
10	1	S5	1	Va	3	6	Aprep	-0.545607	7.98916	21.2492	78.601	53.4692	-19.6506	33.8186	20.1712	10.8125	36.398	1.31872	0.247761	0.15242	1.81335	-0.165753	2.11925	1.07161	2.65186	-0.965156	-0.946166	2.14702
10	1	S5	1	Va	3	6	Aprep	-0.689452	6.85987	22.9715	79.0301	55.101	-21.6817	33.4193	23.7797	10.8125	42.7151	3.6582	0.798691	4.06217	1.81335	-0.153006	2.20827	1.38298	2.64993	-0.666678	-0.863497	2.18926
10	1	S5	1	Va	3	6	Aprep	-0.533593	5.64151	22.2316	78.4237	52.9575	-20.3364	32.6211	24.5534	17.0337	42.7151	4.35205	1.59633	2.69066	2.03155	-0.153006	2.22601	1.44435	2.65202	-0.721479	-0.787789	2.17141
10	1	S5	1	Va	3	6	Aprep		4.94885	22.1658	74.3581	42.3125	-15.4636	26.8488	20.4854	17.0337	28.3593	2.14371	11.5446	9.33295	2.03155	-0.187781	2.12746	1.21002		-0.557756	-0.531357	2.1698
10	1	S5	1	Va	3	6	Btran	0.816748	5.80397	26.738	74.87	46.2588	-25.6838	20.575	29.9358	14.8632	74.3986	6.88708			1.96349	-0.115936	2.33909	1.61998	2.66994			2.27396
10	1	S5	1	Va	3	6	Btran	-1.4252	6.8486	13.3752	63.2082	47.9256	-20.07	27.8556	23.0177	12.4991	38.4934	6.43451	8.40315	15.4638	1.88027	-0.161178	2.19036	1.59268	2.63999	-0.496441	-0.57106	1.91238
10	1	S5	1	Va	3	6	Btran	-2.61928	5.07019	13.4191	58.5429	57.1585	-22.9326	34.2259	18.8174	9.17442	31.7463	14.6082	12.7406	4.17062	1.74038	-0.177482	2.08276	1.95501	2.62362	-0.663154	-0.519396	1.91395
10	1	S5	1	Va	3	6	Cpost		7.37189	10.9056	65.0932	56.91	-24.9987	31.9113	11.1599	3.57868	31.7463	18.2173	4.62927	4.13231	1.37541	-0.177482	1.82774	2.06596		-0.664388	-0.649213	1.81724
10	1	S5	1	Va	3	6	Cpost	29.2919	6.47056	9.0491	71.7033	57.967	-25.0588	32.9082	10.329	3.57868	19.2099	2.52303	9.77753	0.120163	1.37541	-0.228159	1.79273	1.26032	2.98406	-0.97203	-0.551912	1.73441
10	1	S5	1	Va	3	6	Cpost	25.4865	7.66373	9.03939	73.8458	58.1452	-26.3157	31.8295	13.3601	6.49104	20.3128	4.87254	2.1574	2.51377	1.59617	-0.221878	1.91185	1.48573	2.94759	-0.730393	-0.750184	1.73394
10	1	S5	1	Va	3	6	Cpost		6.76098	14.0669	75.5186	55.6361	-26.6372	28.999	9.81816	6.06946	20.3128	0.116477	5.66111	0.642913	1.56959	-0.221878	1.77014	0.584198		-0.883276	-0.622463	1.93664
10	1	S5	1	Va	4	8	Aprep	0.0872092	6.89791	25.6763	78.1657	50.9686	-19.7902	31.1784	19.8578	9.69919	32.016	0.293361	1.97599	0.361703	1.76475	-0.176732	2.11097	0.735954	2.66031	-0.92572	-0.761363	2.25104
10	1	S5	1	Va	4	8	Aprep	0.467545	6.3924	25.7262	77.484	49.7785	-19.6429	30.1356	20.2106	13.1757	29.0505	2.19998	2.08569	0.294555	1.90521	-0.185534	2.12029	1.21788	2.66534	-0.937497	-0.754505	2.25213
10	1	S5	1	Va	4	8	Aprep	0.979298	6.97482	25.3086	75.8754	48.3051	-19.0818	29.2233	18.7095	12.9257	29.0505	4.27829	1.82453	1.12225	1.89611	-0.185534	2.07977	1.43819	2.67207	-0.828516	-0.771371	2.24294
10	1	S5	1	Va	4	8	Aprep	1.29145	8.16405	22.273	74.1505	47.7141	-18.8417	28.8725	17.7239	11.1698	35.1514	9.38804	0.701649	0.480226	1.82815	-0.168666	2.05182	1.75043	2.67615	-0.906605	-0.875553	2.17242
10	1	S5	1	Va	4	8	Aprep	1.62581	7.97637	23.3125	74.2454	46.8435	-17.73	29.1135	21.488	11.1698	35.1514	10.5692	0.482021	2.22325	1.82815	-0.168666	2.15302	1.80306	2.68051	-0.746322	-0.90633	2.19734
10	1	S5	1	Va	4	8	Aprep		4.84829	24.1464	70.7311	36.5303	-13.3254	23.2049	20.1945	11.8137	31.5341	4.44006	11.8171	8.80926	1.85394	-0.178078	2.11987	1.4516		-0.565055	-0.528509	2.21673
10	1	S5	1	Va	4	8	Btran	1.78671	8.30998	12.1649	67.9056	57.7355	-29.8784	27.8571	10.9459	1.48933	16.3605	0.415209	0.295291	4.11226	1.10471	-0.24723	1.81892	0.802725	2.68259	-0.665038	-0.937364	1.86757
10	1	S5	1	Va	4	8	Cpost	0.186086	7.63146	8.25186	69.0512	58.5655	-27.0893	31.4762	6.71373	1.48933	14.1313	4.1697	7.2383	5.57824	1.10471	-0.266017	1.60969	1.42898	2.66162	-0.624414	-0.590256	1.69488
10	1	S5	1	Va	4	8	Cpost	3.73248	6.21434	5.71684	70.8815	57.7304	-27.6264	30.104	6.91324	4.38941	13.7539	5.1628	2.74443	1.07418	1.44744	-0.269642	1.62151	1.50738	2.70744	-0.833275	-0.718875	1.54628
10	1	S5	1	Va	4	8	Cpost	1.38407	5.41239	14.3411	70.5488	52.8271	-26.1689	26.6582	7.37645	2.74136	26.6886	8.61268	0.490791	2.91486	1.28674	-0.19357	1.64802	1.71311	2.67736	-0.71092	-0.904994	1.94601
11	2	S5	5	Ho	1	10	Aprep	1.02681	9.74913	33.8681	74.9295	61.7184	-24.1237	37.5947	13.8114	4.14165	27.2999	2.41251	3.97662	3.25358	1.42657	-0.19139	1.92779	1.24628	2.6727	-0.696324	-0.669524	2.41239
11	2	S5	5	Ho	1	10	Aprep	2.33944	8.28704	26.3781	76.1765	60.4328	-24.8006	35.6322	14.5224	4.32529	39.3737	0.603104	3.92498	1.3537	1.44213	-0.159366	1.95214	0.881248	2.68972	-0.807351	-0.671272	2.26627
11	2	S5	5	Ho	1	10	Aprep	2.73367	13.3387	26.4789	78.3273	61.1614	-23.7044	37.4571	14.0852	4.32529	39.3737	2.20595	3.64976	2.19239	1.44213	-0.159366	1.93727	1.21871	2.69477	-0.74812	-0.680992	2.26843
11	2	S5	5	Ho	1	10	Aprep	2.60555	9.4109	26.9311	80.2772	62.896	-24.1101	38.7859	15.1856	7.99604	26.683	1.52721	2.65757	0.811521	1.68158	-0.19359	1.97405	1.11167	2.69313	-0.861964	-0.723106	2.27805
11	2	S5	5	Ho	1	10	Aprep	2.41658	6.6487	24.8799	80.9987	58.1506	-22.364	35.7866	22.3647	8.44592	47.6713	1.37297	5.99859	3.49214	1.70475	-0.144834	2.17466	1.08247	2.69071	-0.686889	-0.614819	2.23338
11	2	S5	5	Ho	1	10	Aprep	2.64798	8.02109	25.136	82.627	56.7891	-21.7707	35.0184	22.9005	10.0041	47.6713	12.5978	1.53627	1.18678	1.77846	-0.144834	2.18757	1.88397	2.69368	-0.822335	-0.792412	2.2391
11	2	S5	5	Ho	1	10	Aprep	4.61001	8.36865	25.609	79.8127	58.954	-25.0309	33.9231	16.4207	3.01173	36.2305	5.14133	2.19075	6.52055	1.31736	-0.166136	2.01302	1.50581	2.71843	-0.603862	-0.748216	2.24956
11	2	S5	5	Ho	1	10	Aprep	6.11501	8.19052	24.6998	73.4842	62.5864	-29.864	32.7224	8.65	3.01173	21.0116	0.589706	2.40126	5.13472	1.31736	-0.218158	1.71496	0.876312	2.73697	-0.635406	-0.73636	2.22932
11	2	S5	5	Ho	1	10	Btran	6.91891	7.44395	16.8285	64.4362	66.9844	-32.6354	34.349	7.5615	2.47103	24.5412	2.31352	3.25304	5.54294	1.25377	-0.201861	1.65826	1.2333	2.74672	-0.625254	-0.696346	2.0254
11	2	S5	5	Ho	1	10	Cpost	20.3501	7.54556	19.9953	70.4918	67.9183	-32.9593	34.959	9.14781	2.47103	24.5412	1.88714	1.22011	0.647757	1.25377	-0.201861	1.73912	1.17206	2.89612	-0.882626	-0.819231	2.11462
11	2	S5	5	Ho	1	10	Cpost	20.6309	5.54631	21.5876	78.4421	68.8925	-33.3134	35.5791	8.45706	3.01972	19.8881	1.36596	1.24015	0.708112	1.31823	-0.224235	1.70532	1.08108	2.899	-0.874724	-0.817393	2.15551
11	2	S5	5	Ho	1	10	Cpost	18.35	5.49715	15.9442	81.9956	71.1605	-34.6348	36.5256	7.02927	3.01972	34.7961	0.411916	1.89309	2.45029	1.31823	-0.169525	1.62827	0.801128	2.87531	-0.73373	-0.76676	1.99825
11	2	S5	5	Ho	1	10	Cpost		5.55964	26.2999	85.4204	71.1119	-35.2211	35.8908	12.2296	3.57567	34.7961	3.59811	1.26976	1.17255	1.37512	-0.169525	1.87005	1.37727		-0.823678	-0.814714	2.26459
11	2	S5	5	Ho	2	12	Aprep	2.56757	5.15933	25.5631	75.8414	58.6585	-24.5658	34.0927	9.08719	2.46945	13.9573	0.284761	1.58733	0.402212	1.25357	-0.267669	1.73623	0.7305	2.69265	-0.91896	-0.788473	2.24855
11	2	S5	5	Ho	2	12	Aprep	1.91123	10.7307	36.2318	75.2969	58.3025	-23.0202	35.2823	9.7753	2.46945	21.2887	1.17775	2.37917	3.09119	1.25357	-0.216733	1.7682	1.04175	2.6842	-0.703133	-0.73756	2.45342
11	2	S5	5	Ho	2	12	Aprep	2.72694	6.17306	25.7601	77.8081	58.0174	-22.915	35.1023	12.4288	3.56596	23.9319	1.33847	0.359956	0.210227	1.37418	-0.204414	1.87762	1.0756	2.69469	-0.953418	-0.926017	2.25287
11	2	S5	5	Ho	2	12	Aprep	2.38764	8.79264	27.9132	79.8493	60.4704	-23.3682	37.1022	9.0859	2.12249	27.3064	3.51368	3.99971	0.906326	1.20701	-0.191367	1.73617	1.36912	2.69034	-0.851041	-0.66875	2.29854
11	2	S5	5	Ho	2	12	Aprep	2.18797	7.44761	27.9132	82.9801	62.0628	-23.2627	38.8001	12.3269	2.12249	27.3064	8.5005	3.39577	0.211063	1.20701	-0.191367	1.87376	1.7075	2.68777	-0.953253	-0.690623	2.29854
11	2	S5	5	Ho	2	12	Aprep	3.0671	4.23988	26.7538	84.3449	54.1852	-19.2644	34.9208	11.9821	3.35235	32.6442	10.2169	7.75852	7.99661	1.35312	-0.175024	1.86051	1.78784	2.69902	-0.577405	-0.581289	2.27429
11	2	S5	5	Ho	2	12	Aprep	3.62534	5.3021	25.5532	81.611	60.8979	-23.1479	37.75	9.12946	1.61393	32.6442	4.40978	5.6584	7.76703	1.12712	-0.175024	1.73825	1.44912	2.70609	-0.581148	-0.622526	2.24834
11	2	S5	5	Ho	2	12	Aprep	5.7431	8.72872	22.4466	72.8239	65.6662	-30.5803	35.0859	7.247	1.61393	23.0404	1.49854	5.32823	14.8649	1.12712	-0.208332	1.64074	1.10641	2.73242	-0.501061	-0.630492	2.17665
11	2	S5	5	Ho	2	12	Btran	9.0886	10.4492	19.685	66.5141	63.5358	-32.3849	31.1509	7.44741	0	20.9943	1.6097	7.87012	0.576631	0	-0.218248	1.65197	1.12638	2.77253	-0.892416	-0.579452	2.10637
11	2	S5	5	Ho	2	12	Cpost	16.5896	7.20352	20.2437	69.205	69.8126	-33.842	35.9706	8.40884	0	21.8868	3.11092	9.63953	2.91418	0	-0.213751	1.70288	1.32807	2.85661	-0.710951	-0.553693	2.12115
11	2	S5	5	Ho	2	12	Cpost	21.5836	5.78184	20.2437	77.3519	66.3837	-31.9651	34.4187	7.98833	0	21.8868	3.81966	3.10392	3.75387	0	-0.213751	1.68118	1.398	2.90873	-0.677233	-0.702587	2.12115
11	2	S5	5	Ho	2	12	Cpost	21.249	6.45931	18.9025	78.7672	66.1879	-31.5963	34.5916	5.91407	0	16.6307	1.57984	0.345958	0.737659	0	-0.245214	1.55945	1.12112	2.90532	-0.870981	-0.928415	2.08512
11	2	S5	5	Ho	2	12	Cpost	17.4676	7.32562	15.65	84.2746	69.2597	-33.718	35.5416	5.49775	0	19.8709	1.50433	1.90002	4.24357	0	-0.224332	1.53125	1.10748	2.86598	-0.660835	-0.766301	1.98897
11	2	S5	5	Ho	3	14	Aprep	2.11336	3.67972	26.7734	75.7206	56.8165	-23.0552	33.7613	9.60998	1.11947	19.2922	2.16071	4.33655	1.28582	1.02862	-0.227672	1.76068	1.21241	2.68681	-0.813279	-0.657938	2.27471
11	2	S5	5	Ho	3	14	Aprep	2.10822	7.8373	33.2108	76.7982	57.1884	-22.1865	35.0018	12.9199	1.11947	30.1216	3.22164	2.4811	1.73727	1.02862	-0.182205	1.8959	1.33974	2.68675	-0.777446	-0.732101	2.4006
11	2	S5	5	Ho	3	14	Aprep	2.63151	4.76818	26.1319	79.265	58.1786	-22.4227	35.7559	9.65322	0.129689	30.1216	3.71459	1.50814	0.472373	0.600103	-0.182205	1.76266	1.38828	2.69347	-0.907811	-0.794625	2.26096
11	2	S5	5	Ho	3	14	Aprep	2.38386	6.16803	26.1972	80.564	55.5803	-22.0465	33.5338	8.88361	0.129689	17.431	5.26262	4.44428	0.7524	0.600103	-0.239519	1.72642	1.51461	2.69029	-0.869144	-0.654659	2.26237
11	2	S5	5	Ho	3	14	Aprep	2.21207	7.75335	28.1314	79.7871	58.0357	-24.4907	33.545	10.6837	1.51557	17.6995	5.1712	0.0224392	4.88832	1.10954	-0.237695	1.80792	1.50799	2.68808	-0.641951	-0.994468	2.30302
11	2	S5	5	Ho	3	14	Aprep	3.84106	6.34617	27.0759	81.0978	55.6604	-24.4993	31.1611	9.06308	1.51557	17.6995	3.4335	4.76785	0.0172504	1.10954	-0.237695	1.73508	1.36124	2.70881	-0.995733	-0.645278	2.28111
11	2	S5	5	Ho	3	14	Aprep	6.05491	5.31981	24.607	76.3494	55.0361	-26.4205	28.6156	7.2585	0	17.1638	1.97882	5.09101	3.84248	0	-0.241376	1.64139	1.18605	2.73624	-0.674114	-0.636543	2.22723
11	2	S5	5	Ho	3	14	Aprep	5.15653	5.55017	22.5441	71.8203	62.1948	-28.9127	33.2821	4.45776	0	15.814	2.54824	9.33307	1.18461	0	-0.251466	1.45305	1.26346	2.72521	-0.822539	-0.557754	2.17901
11	2	S5	5	Ho	3	14	Btran		6.49996	15.8652	70.0682	66.8536	-30.8374	36.0162	5.07718	0	15.814	0.578799	5.46813	3.84944	0	-0.251466	1.50109	0.872232		-0.673871	-0.627055	1.99577
11	2	S5	5	Ho	3	14	Cpost	24.0003	9.68218	13.1995	73.4578	64.7288	-29.9893	34.7395	7.13294	1.04535	18.5502	2.82389	2.55336	1.69616	1.01115	-0.23218	1.63424	1.29632	2.93298	-0.780393	-0.72835	1.90607
11	2	S5	5	Ho	3	14	Cpost	23.0368	6.2846	12.3093	79.9668	66.9191	-31.5176	35.4016	9.55616	1.71214	20.7028	3.90184	1.32419	3.0565	1.14389	-0.219779	1.75821	1.40546	2.92338	-0.704631	-0.809901	1.87309
11	2	S5	5	Ho	3	14	Cpost	20.7602	4.98797	13.6789	79.3595	69.4147	-32.7745	36.6402	6.03573	1.45002	20.7028	0.119025	2.47732	2.51388	1.09735	-0.219779	1.56741	0.587367	2.90033	-0.730387	-0.732299	1.92315
11	2	S5	5	Ho	3	14	Cpost	19.183	6.5934	9.20099	78.1827	67.9162	-32.9555	34.9606	4.15407	1.45002	16.8785	0.403309	3.35919	0.362025	1.09735	-0.243407	1.42764	0.79691	2.88403	-0.925665	-0.692067	1.74164
11	2	S5	5	Ho	3	14	Cpost		6.13273	17.6969	79.3267	65.6083	-33.4126	32.1957	6.1045	1.59226	23.0283	2.93476	5.52989	0.914254	1.12332	-0.208386	1.57186	1.30886		-0.850159	-0.625567	2.05104
11	2	S5	5	Va	1	16	Aprep	1.4646	4.28169	28.1908	81.4679	62.6676	-24.143	38.5245	6.75129	2.30925	9.95696	3.71007	3.11557	5.88207	1.23273	-0.316911	1.61193	1.38786	2.67841	-0.617405	-0.70209	2.30424
11	2	S5	5	Va	1	16	Aprep	1.8378	6.75606	28.4618	81.2561	61.9619	-24.7814	37.1805	6.91244	4.13217	10.3948	3.26756	2.68803	1.27663	1.42575	-0.310164	1.62147	1.34448	2.68325	-0.814098	-0.721608	2.30975
11	2	S5	5	Va	1	16	Aprep	1.63785	5.18365	27.0302	81.2665	59.375	-23.8496	35.5254	7.45336	3.5874	12.7174	0.101668	3.31029	1.86341	1.37624	-0.280415	1.6523	0.564672	2.68066	-0.768739	-0.694022	2.28015
11	2	S5	5	Va	1	16	Aprep	1.3444	7.26448	35.1566	83.9042	57.706	-23.1283	34.5777	9.9913	3.5874	21.008	1.21546	1.89523	1.44275	1.37624	-0.218176	1.77789	1.04999	2.67685	-0.79989	-0.766618	2.43502
11	2	S5	5	Va	1	16	Aprep	1.51987	7.05133	28.0912	86.8428	54.0103	-20.9948	33.0155	12.7663	2.9719	22.1766	0.611368	3.12449	4.26702	1.31298	-0.21235	1.89024	0.884251	2.67913	-0.660098	-0.70171	2.3022
11	2	S5	5	Va	1	16	Aprep	1.48046	9.80834	27.8075	85.4341	62.6296	-24.0979	38.5317	8.99932	2.33443	22.1766	7.55724	11.0324	6.20621	1.23608	-0.21235	1.73202	1.65802	2.67862	-0.610342	-0.536923	2.29636
11	2	S5	5	Va	1	16	Aprep	2.88885	8.02788	28.1624	82.0372	65.8095	-29.5495	36.2601	9.96999	2.33443	27.9352	4.62944	4.54319	10.9032	1.23608	-0.189201	1.77694	1.46684	2.69675	-0.538374	-0.651719	2.30366
11	2	S5	5	Va	1	16	Aprep	9.43691	6.96008	18.7801	73.0303	57.5933	-29.7726	27.8206	9.23043	3.39843	27.9352	5.11702	16.8789	0.513499	1.35775	-0.189201	1.74303	1.50402	2.7766	-0.90158	-0.486312	2.08173
11	2	S5	5	Va	1	16	Btran		8.77605	21.4744	71.7446	64.5303	-31.0746	33.4556	5.27656	3.37989	13.05	4.03413	11.27	2.60402	1.35589	-0.276819	1.51561	1.41722		-0.725777	-0.534305	2.15268
11	2	S5	5	Va	1	16	Btran	27.5166	11.5934	15.2863	71.1019	66.734	-30.4596	36.2744	6.16932	2.11459	17.3988	1.36297	5.63749	1.23002	1.20589	-0.23974	1.57601	1.08049	2.96721	-0.818319	-0.623016	1.97732
11	2	S5	5	Va	1	16	Cpost	26.8431	11.8422	14.2432	74.2045	62.912	-29.2154	33.6966	6.54192	2.11459	17.3988	0.440732	5.15565	2.48844	1.20589	-0.23974	1.59929	0.814786	2.96075	-0.731715	-0.634865	1.94268
11	2	S5	5	Va	1	16	Cpost	23.8908	7.97552	12.8947	75.91	61.3133	-29.4425	31.8708	5.88934	2.72842	10.6837	1.40481	3.65144	0.454123	1.28522	-0.305942	1.55782	1.08869	2.93189	-0.910646	-0.680931	1.89497
11	2	S5	5	Va	1	16	Cpost	20.5928	5.73	14.3847	77.3449	66.217	-31.8346	34.3824	5.85749	2.82964	13.5476	0.826037	5.02309	3.48004	1.29698	-0.271687	1.55571	0.953345	2.89861	-0.687352	-0.63833	1.94749
11	2	S5	5	Va	1	16	Cpost	19.7533	4.44799	11.5704	80.7063	70.0955	-34.239	35.8564	6.58622	3.20568	18.6684	0.474153	2.9481	4.80893	1.33807	-0.231444	1.60199	0.829812	2.88996	-0.644134	-0.709419	1.84432
11	2	S5	5	Va	1	16	Cpost		5.1022	14.1532	82.6027	67.5842	-35.3492	32.235	14.0552	3.20568	69.5585	6.68638	7.2428	2.22027	1.33807	-0.119902	1.93624	1.60804		-0.746495	-0.590176	1.93961
11	2	S5	5	Va	2	18	Aprep	1.76096	6.94075	29.0228	85.6939	60.2233	-22.6278	37.5955	7.50908	3.03198	14.5651	2.31686	3.26231	2.573	1.31957	-0.262026	1.65538	1.23374	2.68226	-0.727347	-0.695967	2.32105
11	2	S5	5	Va	2	18	Aprep	1.8022	9.14107	38.7289	87.3458	60.2795	-22.5556	37.7239	7.26713	3.03198	14.5651	2.42799	0.2568	0.144406	1.31957	-0.262026	1.64188	1.24828	2.68279	-0.966841	-0.94446	2.49464
11	2	S5	5	Va	2	18	Aprep	2.17323	8.72816	27.761	85.2422	58.5216	-22.9629	35.5587	8.79363	3.53807	14.819	0.88607	4.3304	0.814603	1.37149	-0.259771	1.72204	0.970213	2.68758	-0.861598	-0.658128	2.2954
11	2	S5	5	Va	2	18	Aprep	2.4161	10.0947	25.5286	82.5078	61.7995	-25.619	36.1805	7.39986	3.40811	14.819	1.95502	1.24348	5.31231	1.35872	-0.259771	1.64932	1.18246	2.69071	-0.630889	-0.817089	2.2478
11	2	S5	5	Va	2	18	Aprep	2.39637	7.92382	25.2698	83.4302	62.6083	-26.356	36.2523	7.74569	3.40811	25.3128	5.50205	0.143697	1.47397	1.35872	-0.19876	1.66826	1.53155	2.69045	-0.797354	-0.966991	2.24208
11	2	S5	5	Va	2	18	Aprep	2.61466	8.85747	25.7405	84.7298	57.4385	-24.4301	33.0084	15.1111	6.31064	29.409	5.45388	6.48775	3.85185	1.58496	-0.1844	1.97162	1.52819	2.69325	-0.673788	-0.604522	2.25244
11	2	S5	5	Va	2	18	Aprep	4.13665	8.86861	27.1675	85.3173	58.7888	-25.5388	33.25	13.9887	2.46945	29.409	0.125867	0.483065	2.21735	1.25357	-0.1844	1.93394	0.595632	2.71252	-0.746664	-0.906171	2.28303
11	2	S5	5	Va	2	18	Aprep	5.86076	9.51681	26.3767	80.5387	59.9474	-28.9945	30.9529	7.83982	2.46945	20.9385	0.194294	4.5941	6.91147	1.25357	-0.218538	1.67331	0.663918	2.73386	-0.59626	-0.650231	2.26624
11	2	S5	5	Va	2	18	Btran	5.18555	10.5693	22.9622	68.7339	61.5356	-30.6596	30.876	5.7261	2.82964	10.1028	1.11542	0.153788	2.74832	1.29698	-0.314615	1.54691	1.02768	2.72556	-0.718689	-0.964869	2.18904
11	2	S5	5	Va	2	18	Btran		9.15185	18.7294	70.9985	63.3849	-32.2688	31.116	5.15119	2.82964	12.0628	1.87412	0.480005	3.21857	1.29698	-0.287922	1.50653	1.17004		-0.697764	-0.906639	2.08032
11	2	S5	5	Va	2	18	Cpost	24.2971	9.70278	18.4008	79.8758	63.4544	-31.4416	32.0128	5.4916	3.19514	12.0628	1.23012	1.79356	1.65454	1.33697	-0.287922	1.53082	1.05314	2.93591	-0.783435	-0.7735	2.07114
11	2	S5	5	Va	2	18	Cpost	22.3114	9.06292	18.7324	80.1353	65.6544	-31.141	34.5134	4.73236	1.63773	11.6221	1.76521	5.0011	0.60112	1.13126	-0.29333	1.47492	1.15266	2.9161	-0.888984	-0.638914	2.08041
11	2	S5	5	Va	2	18	Cpost	22.4715	6.12278	15.9604	73.1347	65.0482	-30.6018	34.4464	3.93197	1.63773	9.48789	0.753152	0.133927	1.07851	1.13126	-0.32465	1.40816	0.931581	2.91771	-0.832841	-0.969067	1.99876
11	2	S5	5	Va	2	18	Cpost	22.4555	8.58268	19.0512	75.8828	67.5479	-32.0293	35.5186	5.34567	2.484	18.4778	1.77277	2.14436	2.85518	1.25542	-0.232635	1.52055	1.15389	2.91755	-0.713656	-0.75096	2.0892
11	2	S5	5	Va	2	18	Cpost	17.0824	9.69929	19.0512	82.7575	69.0074	-35.0636	33.9438	5.87002	1.61062	18.4778	0.714965	3.14966	2.76131	1.12654	-0.232635	1.55654	0.919541	2.86189	-0.718067	-0.700643	2.0892
11	2	S5	5	Va	3	20	Aprep	1.70726	5.06222	29.1474	83.7582	62.0523	-22.6133	39.439	6.25919	2.8622	12.0438	0.782494	0.945772	0.898568	1.30069	-0.28815	1.58172	0.940525	2.68156	-0.851909	-0.846695	2.32354
11	2	S5	5	Va	3	20	Aprep	1.55048	10.0996	36.1245	86.0253	60.9211	-22.3413	38.5798	8.68201	2.8622	14.2757	3.49082	1.71839	0.54406	1.30069	-0.264668	1.71654	1.36688	2.67953	-0.897086	-0.778793	2.4516
11	2	S5	5	Va	3	20	Aprep	2.82897	6.48362	26.0122	87.3038	59.0417	-20.928	38.1137	11.3535	6.10595	18.1483	2.46001	0.932239	2.82652	1.57195	-0.234737	1.83562	1.25237	2.69599	-0.714989	-0.848174	2.25837
11	2	S5	5	Va	3	20	Aprep	3.50847	9.12861	27.5212	83.2464	60.1622	-20.5677	39.5945	10.8484	6.13661	18.1483	4.46257	2.9616	0.720587	1.57392	-0.234737	1.81485	1.45344	2.70462	-0.873134	-0.708814	2.29043
11	2	S5	5	Va	3	20	Aprep	2.49922	7.35703	28.1866	84.5111	61.6978	-22.4561	39.2417	11.062	6.40497	29.6993	2.49529	0.705663	3.77671	1.59085	-0.183496	1.82372	1.25684	2.69177	-0.676422	-0.875038	2.30415
11	2	S5	5	Va	3	20	Aprep	2.17765	6.4762	27.6868	84.2093	60.9617	-23.2049	37.7567	15.7696	6.99803	29.6993	5.55071	2.96987	1.49772	1.62646	-0.183496	1.99276	1.53493	2.68764	-0.795453	-0.708445	2.29387
11	2	S5	5	Va	3	20	Aprep	3.37313	6.92856	26.8698	85.4162	65.5255	-27.2505	38.275	9.38573	4.15409	20.5694	9.63536	1.03657	8.09112	1.42764	-0.22049	1.75032	1.76184	2.7029	-0.575898	-0.837096	2.27675
11	2	S5	5	Va	3	20	Aprep	5.73952	6.2022	26.8698	77.0703	68.1173	-32.4965	35.6208	5.2541	1.61362	13.7994	7.96643	5.30842	10.4919	1.12707	-0.269197	1.514	1.68003	2.73238	-0.543127	-0.630986	2.27675
11	2	S5	5	Va	3	20	Btran	6.79911	8.0835	18.4231	71.2946	67.2859	-34.7505	32.5354	5.41734	1.61362	22.9341	2.76206	6.1709	4.65704	1.12707	-0.208814	1.52562	1.28916	2.74527	-0.648414	-0.611092	2.07177
11	2	S5	5	Va	3	20	Cpost	17.4707	8.44483	16.2568	73.136	67.2406	-35.538	31.7027	5.72361	1.42081	22.9341	0.0509234	1.66536	1.57491	1.09178	-0.208814	1.54674	0.475039	2.86602	-0.789423	-0.782638	2.00798
11	2	S5	5	Va	3	20	Cpost	21.6962	8.21257	17.0355	77.45	65.3752	-33.5377	31.8375	5.46657	1.42081	18.6552	0.447344	0.26966	4.0006	1.09178	-0.231526	1.52907	0.817825	2.90987	-0.66872	-0.942059	2.0316
11	2	S5	5	Va	3	20	Cpost	20.775	7.6388	18.6079	80.1477	69.1261	-34.019	35.1072	6.33989	1.42081	14.819	0.233351	6.5393	0.962644	1.09178	-0.259771	1.58679	0.695028	2.90048	-0.844869	-0.603486	2.07694
11	2	S5	5	Va	3	20	Cpost	15.4527	5.49889	18.1252	82.8681	70.8279	-34.8335	35.9944	3.71033	1.42081	16.6334	1.2271	1.77446	1.6291	1.09178	-0.245194	1.38788	1.05249	2.84434	-0.785323	-0.774828	2.06334
12	2	S3	5	Ho	1	12	Aprep	1.8485	6.10431	11.5892	75.8237	55.7155	-23.9651	31.7505	4.99477	1.64065	37.6813	2.18793	1.46432	1.46021	1.13176	-0.162906	1.49496	1.21621	2.68339	-0.798467	-0.798134	1.84507
12	2	S3	5	Ho	1	12	Aprep	2.25858	5.32086	13.3676	75.8767	56.5788	-23.3115	33.2673	5.38397	1.42081	37.6813	3.78319	3.03362	1.30715	1.09178	-0.162906	1.52327	1.39465	2.68868	-0.811393	-0.705629	1.91211
12	2	S3	5	Ho	1	12	Aprep	1.86801	5.56109	15.4393	75.8736	57.7421	-22.0883	35.6538	5.70458	1.42081	22.4053	4.23247	4.77304	2.44635	1.09178	-0.211264	1.54545	1.43433	2.68364	-0.73394	-0.645133	1.98224
12	2	S3	5	Ho	1	12	Aprep	2.29406	3.1637	12.4682	78.3694	57.6093	-21.5473	36.062	6.75376	2.40159	22.4053	6.80683	0.816402	1.08202	1.24487	-0.211264	1.61208	1.61524	2.68914	-0.83249	-0.861384	1.87911
12	2	S3	5	Ho	1	12	Aprep	2.33504	8.23442	13.8653	80.7119	55.5036	-20.2404	35.2632	9.68628	2.40159	54.979	4.211	1.59759	2.61382	1.24487	-0.134866	1.76417	1.43251	2.68966	-0.725284	-0.787694	1.92967
12	2	S3	5	Ho	1	12	Aprep	2.43428	6.51433	14.0394	79.7576	56.0168	-20.7346	35.2822	12.1967	2.8738	54.979	3.75017	0.0379586	0.988391	1.30201	-0.134866	1.86879	1.39159	2.69094	-0.842121	-0.990729	1.9357
12	2	S3	5	Ho	1	12	Aprep	2.47034	3.66477	16.9853	78.9109	54.6043	-20.7941	33.8102	7.94104	2.8738	35.2028	14.7249	2.94398	0.119061	1.30201	-0.168543	1.67869	1.9589	2.6914	-0.972269	-0.709604	2.0301
12	2	S3	5	Ho	1	12	Aprep	1.78054	4.79453	24.6626	81.8355	52.1141	-20.3197	31.7944	14.7493	3.19514	35.2028	13.9311	4.03155	0.948782	1.33697	-0.168543	1.95972	1.93195	2.68251	-0.846368	-0.667689	2.22848
12	2	S3	5	Ho	1	12	Btran		4.50143	21.8748	77.1549	43.7408	-12.509	31.2317	16.8979	3.19514	27.7926	6.09391	1.12543	15.6213	1.33697	-0.189686	2.02749	1.57117		-0.49526	-0.828206	2.16265
12	2	S3	5	Ho	1	12	Cpost	27.9876	6.72117	10.5782	72.1114	63.3708	-29.1854	34.1854	16.5404	3.56596	34.8585	1.8642	10.8155	1.32891	1.37418	-0.169374	2.01668	1.16849	2.97171	-0.809491	-0.53937	1.80345
12	2	S3	5	Ho	1	12	Cpost	23.5769	9.89902	9.03876	75.2452	63.5551	-29.2084	34.3466	16.1687	3.95597	34.8585	5.94811	0.322568	0.0460555	1.41031	-0.169374	2.00525	1.56169	2.92877	-0.988807	-0.932493	1.73391
12	2	S3	5	Ho	1	12	Cpost	22.0065	7.82265	9.22253	71.6493	65.4229	-30.5463	34.8766	5.03251	1.25069	18.3723	3.0126	1.05984	2.67579	1.05752	-0.233302	1.49777	1.31745	2.91302	-0.722208	-0.834722	1.74266
12	2	S3	5	Ho	2	14	Aprep	1.85454	7.89821	12.6475	80.9129	56.0039	-21.3505	34.6534	6.22477	2.29136	38.77	10.434	2.21121	1.56449	1.23033	-0.160602	1.57954	1.79727	2.68347	-0.790223	-0.747021	1.88582
12	2	S3	5	Ho	2	14	Aprep	2.27647	3.84361	11.9457	80.7021	59.5887	-23.0851	36.5036	8.25696	2.40002	38.77	3.31601	3.70045	3.46919	1.24467	-0.160602	1.69514	1.34944	2.68891	-0.687769	-0.679149	1.8591
12	2	S3	5	Ho	2	14	Aprep	1.88572	4.58265	19.5502	79.9038	56.3694	-21.7203	34.6491	8.78226	2.9487	63.5608	3.28351	3.70905	2.72959	1.31041	-0.125431	1.72148	1.34612	2.68387	-0.719589	-0.678839	2.10275
12	2	S3	5	Ho	2	14	Aprep	2.15314	4.41329	21.3888	79.6762	55.4288	-20.4857	34.9432	11.3072	4.48039	63.5608	6.41678	0.588204	2.46932	1.45489	-0.125431	1.83374	1.59158	2.68732	-0.732721	-0.890786	2.15054
12	2	S3	5	Ho	2	14	Aprep	2.96639	2.57822	20.1216	80.7508	53.2195	-19.64	33.5794	11.2536	4.42782	54.5439	6.21908	2.72754	1.69124	1.4506	-0.135403	1.83157	1.57918	2.69774	-0.78075	-0.719688	2.11795
12	2	S3	5	Ho	2	14	Aprep	3.97267	5.87571	18.9112	78.7669	55.7072	-21.5522	34.155	11.6641	4.42782	54.5439	11.1413	1.15123	3.82436	1.4506	-0.135403	1.84805	1.82698	2.71046	-0.674746	-0.825711	2.08535
12	2	S3	5	Ho	2	14	Aprep	5.07809	8.25403	18.8602	72.801	60.2386	-26.4137	33.8249	12.076	3.68777	34.8366	15.505	0.660321	9.72293	1.38577	-0.169427	1.86415	1.98435	2.72424	-0.552614	-0.880951	2.08395
12	2	S3	5	Ho	2	14	Aprep	6.49854	6.83345	17.3282	70.3403	61.2728	-29.2529	32.0199	9.33812	3.68777	27.076	6.20895	3.60992	4.68826	1.38577	-0.19218	1.74809	1.57854	2.74163	-0.647523	-0.682459	2.04027
12	2	S3	5	Ho	2	14	Btran	3.36562	9.21275	14.677	68.8474	64.6152	-31.2321	33.3832	9.24889	4.01048	34.1738	1.73749	2.72652	3.95826	1.41514	-0.171062	1.7439	1.1481	2.70281	-0.670143	-0.719737	1.95731
12	2	S3	5	Ho	2	14	Cpost	21.921	6.70246	14.677	71.8796	63.6171	-30.6057	33.0114	8.22646	1.6439	34.1738	1.50842	0.743599	1.25271	1.13232	-0.171062	1.69357	1.10823	2.91215	-0.816251	-0.870239	1.95731
12	2	S3	5	Ho	2	14	Cpost	20.5597	5.90808	13.0626	79.2303	62.8453	-29.7636	33.0817	2.92029	1.6439	14.2377	2.77346	0.14065	1.6842	1.13232	-0.265021	1.30724	1.29049	2.89827	-0.781261	-0.967636	1.90111
12	2	S3	5	Ho	2	14	Cpost	20.2455	5.8678	11.0772	82.0583	63.8118	-31.1224	32.6894	3.11535	1.76504	19.572	2.847	0.784529	2.71762	1.15263	-0.226038	1.32855	1.29896	2.89504	-0.720168	-0.865205	1.82435
12	2	S3	5	Ho	2	14	Cpost	19.4191	5.50102	10.7824	81.3019	62.639	-31.0265	31.6125	6.37001	1.76504	21.5166	0.746724	2.15377	0.191911	1.15263	-0.215582	1.58867	0.929587	2.88649	-0.95706	-0.7504	1.81209
12	2	S3	5	Ho	2	14	Cpost	-0.644406	5.80755	20.7602	81.8902	61.4581	-30.9394	30.5187	5.30371	1.76504	21.5166	8.13054	2.18769	0.174195	1.15263	-0.215582	1.51756	1.68861	2.65054	-0.960649	-0.748395	2.13456
12	2	S3	5	Va	1	6	Aprep	0.886758	4.99777	17.7054	76.9775	58.5798	-23.2391	35.3407	7.88068	4.62108	19.3385	2.42427	2.44877	0.658117	1.46617	-0.227399	1.67549	1.2478	2.67086	-0.881244	-0.733811	2.05129
12	2	S3	5	Va	1	6	Aprep	1.26039	5.00142	15.1251	77.9182	55.8544	-22.7477	33.1066	8.43068	4.95289	19.3385	5.05186	4.46811	0.982739	1.49181	-0.227399	1.70398	1.49921	2.67575	-0.842721	-0.653944	1.97208
12	2	S3	5	Va	1	6	Aprep	0.960939	6.19311	15.399	77.7618	56.0446	-22.3326	33.712	8.45748	4.95289	23.7505	5.94857	1.2107	0.830258	1.49181	-0.205194	1.70534	1.56172	2.67183	-0.859749	-0.820102	1.98095
12	2	S3	5	Va	1	6	Aprep	0.715155	6.57713	17.7428	78.582	59.3496	-24.2358	35.1138	15.5092	4.95289	30.8305	5.81821	2.80366	3.80645	1.49181	-0.180098	1.98448	1.55309	2.66861	-0.675373	-0.71606	2.05237
12	2	S3	5	Va	1	6	Aprep	1.17045	7.38912	19.5103	79.304	58.0758	-25.0936	32.9822	19.2009	9.4243	35.4734	2.37966	4.2632	1.71559	1.75211	-0.167899	2.0933	1.24202	2.67458	-0.778993	-0.660218	2.10168
12	2	S3	5	Va	1	6	Aprep	2.85967	7.12135	18.1664	81.5636	53.9869	-22.1881	31.7988	14.1924	5.34339	35.4734	8.26445	2.3668	5.81112	1.52039	-0.167899	1.94095	1.69552	2.69638	-0.619007	-0.738237	2.06451
12	2	S3	5	Va	1	6	Aprep	4.6501	8.96122	17.2059	80.3877	59.1546	-25.4308	33.7238	9.32644	2.29136	31.378	9.63311	3.85007	6.48537	1.23033	-0.17852	1.74755	1.76174	2.71893	-0.60457	-0.67385	2.03666
12	2	S3	5	Va	1	6	Aprep	4.52925	9.37182	16.5896	74.3163	67.3492	-30.1709	37.1782	7.77348	2.29136	32.9093	3.9653	6.90881	5.82594	1.23033	-0.174317	1.66976	1.41114	2.71742	-0.61867	-0.59631	2.01817
12	2	S3	5	Va	1	6	Btran		9.65669	11.1933	72.2704	67.9482	-31.8475	36.1006	11.495	3.01173	32.9093	0.221123	2.15521	3.35321	1.31736	-0.174317	1.84131	0.685739		-0.692305	-0.750314	1.82911
12	2	S3	5	Va	1	6	Cpost	22.2225	8.87258	14.9004	71.3089	62.6613	-30.0158	32.6455	13.2543	5.30048	26.2171	4.37002	6.9102	3.66345	1.51733	-0.195302	1.90805	1.44584	2.9152	-0.680492	-0.596284	1.96472
12	2	S3	5	Va	1	6	Cpost	20.5036	6.54384	11.3664	75.0503	61.7547	-28.5636	33.1911	9.96771	1.65497	22.9144	2.18203	1.09112	2.90449	1.13422	-0.208903	1.77684	1.21539	2.8977	-0.711392	-0.831583	1.83614
12	2	S3	5	Va	1	6	Cpost	22.1379	6.99245	9.23193	79.3778	65.0215	-31.5069	33.5146	3.30901	0.775508	17.8399	3.33983	0.646923	0.735515	0.938418	-0.236758	1.34873	1.35186	2.91434	-0.87125	-0.882738	1.7431
12	2	S3	5	Va	1	6	Cpost	23.6947	5.75948	11.0176	79.2731	66.0619	-33.0034	33.0585	3.04522	0.775508	17.8399	5.94031	0.912104	2.40436	0.938418	-0.236758	1.32101	1.56118	2.92994	-0.736192	-0.850398	1.82189
12	2	S3	5	Va	1	6	Cpost		6.66388	12.9333	78.3108	66.0401	-34.6355	31.4046	6.22197	1.93915	52.4124	12.6918	3.30787	3.26423	1.18006	-0.138128	1.57936	1.88747		-0.695889	-0.69412	1.89639
12	2	S3	5	Va	2	8	Aprep	1.2252	6.24746	12.1419	78.9537	57.36	-21.254	36.106	11.0421	2.82964	47.9685	6.64419	1.83495	0.706547	1.29698	-0.144385	1.8229	1.6055	2.67529	-0.874924	-0.770661	1.86669
12	2	S3	5	Va	2	8	Aprep	1.58986	3.50695	12.5697	81.6683	56.408	-21.8595	34.5485	9.61097	4.94685	47.9685	4.16422	3.11498	1.21102	1.49136	-0.144385	1.76073	1.42851	2.68004	-0.820072	-0.702115	1.88292
12	2	S3	5	Va	2	8	Aprep	1.64996	5.97764	12.0374	82.0495	55.8666	-21.4998	34.3669	7.67197	4.71034	35.9813	5.89598	0.363272	0.719429	1.4732	-0.16671	1.66428	1.55826	2.68082	-0.873281	-0.925453	1.86266
12	2	S3	5	Va	2	8	Aprep	1.38321	3.66703	13.9506	81.9146	58.6179	-22.5724	36.0454	10.3545	4.71034	35.9813	10.2277	3.35715	2.14536	1.4732	-0.16671	1.79383	1.78831	2.67735	-0.7509	-0.692149	1.93263
12	2	S3	5	Va	2	8	Aprep	1.442	4.21319	19.0524	80.9444	57.0652	-22.7959	34.2693	14.9572	7.1427	51.0322	6.12188	3.55237	0.446956	1.6348	-0.139984	1.96658	1.57297	2.67812	-0.911772	-0.684606	2.08924
12	2	S3	5	Va	2	8	Aprep		3.99507	15.9311	78.5856	46.0238	-14.816	31.2079	15.4966	4.55417	51.0322	5.72563	6.12279	15.9599	1.46084	-0.139984	1.98408	1.54688		-0.49277	-0.612121	1.99784
12	2	S3	5	Va	2	8	Btran	15.6767	9.53192	11.2016	73.5427	65.6144	-41.1831	24.4313	8.38972	3.56596	46.5391	0.0286953	8.15006	2.05595	1.37418	-0.146585	1.70191	0.411578	2.84677	-0.756334	-0.574968	1.82945
12	2	S3	5	Va	2	8	Cpost	19.5727	8.52391	7.62019	76.0511	61.8599	-29.6514	32.2085	6.99685	3.2851	17.8015	1.81466	15.5543	23.0634	1.34628	-0.237013	1.62639	1.16064	2.88808	-0.451503	-0.495761	1.66147
12	2	S3	5	Va	2	8	Cpost	19.2831	6.62792	11.1841	77.5221	63.7356	-29.3882	34.3474	6.46504	1.59226	17.8015	1.61212	4.27779	0.526423	1.12332	-0.237013	1.59457	1.12681	2.88507	-0.899666	-0.659762	1.82873
12	2	S3	5	Va	2	8	Cpost	20.638	5.2552	11.8753	77.8135	66.3881	-32.5749	33.8132	3.37989	1.25069	15.6759	2.79632	1.06841	0.257431	1.05752	-0.252571	1.35589	1.29314	2.89908	-0.944341	-0.833856	1.85636
12	2	S3	5	Va	2	8	Cpost		7.33611	18.859	80.9748	65.3042	-33.3969	31.9074	1.90493	1.17067	24.3491	5.64429	3.81159	1.64387	1.04018	-0.202656	1.17482	1.54135		-0.784224	-0.675193	2.08391
12	2	S3	5	Va	2	8	Cpost	-2.01861	6.60944	18.3109	82.2519	62.5845	-32.3819	30.2026	6.19196	1.17067	34.8585	0.636264	3.40954	2.02992	1.04018	-0.169374	1.57746	0.893119	2.63189	-0.757953	-0.690083	2.0686
12	2	S3	5	Va	3	10	Aprep	1.93609	7.93727	13.9293	82.862	57.2384	-21.7601	35.4783	4.96314	1.80748	13.7376	8.7619	1.83134	2.83074	1.15949	-0.269801	1.49259	1.72048	2.68452	-0.714791	-0.770907	1.93189
12	2	S3	5	Va	3	10	Aprep	1.71909	5.76249	12.675	82.5586	56.6518	-20.955	35.6968	4.42913	1.80748	13.7376	11.762	0.437076	1.61027	1.15949	-0.269801	1.45071	1.85191	2.68172	-0.786736	-0.913335	1.88685
12	2	S3	5	Va	3	10	Aprep	1.42916	5.44252	22.3507	81.0965	56.3776	-20.6887	35.6889	7.66536	1.93915	36.0776	5.67973	0.0158391	0.532658	1.18006	-0.166487	1.66392	1.54377	2.67795	-0.89875	-0.996079	2.17432
12	2	S3	5	Va	3	10	Aprep	0.794471	5.70894	21.5489	79.0819	60.8033	-22.8168	37.9865	7.50794	1.84051	36.0776	0.206738	4.59524	4.25627	1.16475	-0.166487	1.65531	0.674303	2.66965	-0.660436	-0.650198	2.15455
12	2	S3	5	Va	3	10	Aprep	1.35958	4.57705	21.4566	77.018	58.5043	-22.7676	35.7368	9.46127	1.84051	51.7516	1.16199	4.49955	0.098482	1.16475	-0.139007	1.75383	1.03825	2.67704	-0.976791	-0.653008	2.15224
12	2	S3	5	Va	3	10	Aprep		2.58319	18.2965	77.7124	46.1207	-19.8058	26.315	15.8077	4.71034	51.7516	1.37936	18.8436	5.92363	1.4732	-0.139007	1.99396	1.08373		-0.616477	-0.4738	2.0682
12	2	S3	5	Va	3	10	Btran		10.0936	14.0474	70.2875	67.1738	-40.1203	27.0535	7.14179	1.98256	30.5035	5.55736	1.72888	4.23371	1.18661	-0.181061	1.63475	1.53538		-0.661146	-0.778044	1.93597
12	2	S3	5	Va	3	10	Cpost	22.2894	7.86194	12.974	73.3719	63.9162	-29.908	34.0082	7.67781	2.82964	30.5035	0.805263	13.9093	20.4245	1.29698	-0.181061	1.6646	0.947293	2.91587	-0.464806	-0.508904	1.89788
12	2	S3	5	Va	3	10	Cpost	21.2097	5.50644	9.42687	77.1167	62.0816	-29.9064	32.1752	5.05397	1.76504	17.9693	1.90051	3.66595	1.47592	1.15263	-0.235903	1.49937	1.17413	2.90492	-0.797197	-0.680401	1.75223
12	2	S3	5	Va	3	10	Cpost	21.5187	7.34228	11.4061	79.1634	64.5688	-31.9442	32.6246	2.9614	0.583514	17.9693	1.3606	0.898796	4.07558	0.874003	-0.235903	1.31182	1.08002	2.90807	-0.666237	-0.851884	1.83774
12	2	S3	5	Va	3	10	Cpost		7.73401	17.3384	81.4797	65.7067	-34.0876	31.6191	2.92194	0.583514	18.5823	2.46269	2.01099	4.28695	0.874003	-0.23198	1.30743	1.25272		-0.659475	-0.759141	2.04057
12	2	S3	5	Va	3	10	Cpost	-2.32735	6.50885	20.232	81.5654	62.9154	-32.9842	29.9312	8.86099	1.42081	20.1082	4.28562	3.37581	2.20694	1.09178	-0.223004	1.72532	1.43881	2.62765	-0.74727	-0.69141	2.12085
13	2	S3	11	Ho	2	16	Aprep	0.378378	5.99366	16.5232	67.7467	42.5538	-17.1141	25.4397	18.513	5.70056	43.4155	1.80419	2.04717	0.548823	1.54518	-0.151767	2.07429	1.15896	2.66416	-0.896395	-0.756878	2.01615
13	2	S3	11	Ho	2	16	Aprep	0.0182232	4.79907	17.5649	67.2125	43.0735	-16.9634	26.1101	35.8896	5.70056	111.922	6.1792	1.34086	0.301351	1.54518	-0.094524	2.44761	1.57664	2.65939	-0.936271	-0.808455	2.04721
13	2	S3	11	Ho	2	16	Aprep	-0.0849904	4.47172	17.5649	66.2595	44.9383	-17.7266	27.2117	43.8083	5.30048	111.922	14.3869	2.20315	1.52629	1.51733	-0.094524	2.5727	1.94756	2.65802	-0.793193	-0.74749	2.04721
13	2	S3	11	Ho	2	16	Aprep	0.0852201	4.79366	16.8731	66.2554	42.7939	-16.9733	25.8206	24.5322	5.30048	66.1217	13.6515	2.78215	1.50654	1.51733	-0.122978	2.22553	1.92219	2.66028	-0.794751	-0.717076	2.02674
13	2	S3	11	Ho	2	16	Aprep	0.276876	4.30467	16.8731	67.8641	42.1358	-16.8093	25.3265	29.6697	13.3156	66.1217	8.63902	0.988208	0.328015	1.91025	-0.122978	2.33388	1.71442	2.66282	-0.931535	-0.84214	2.02674
13	2	S3	11	Ho	2	16	Aprep	-0.0403867	5.9263	21.9828	71.7252	42.7328	-17.0784	25.6544	44.3693	13.3156	98.0908	4.43326	0.655813	0.538214	1.91025	-0.100968	2.5809	1.45104	2.65861	-0.897937	-0.88155	2.16531
13	2	S3	11	Ho	2	16	Aprep	-0.763493	5.94985	28.6632	71.1772	47.8954	-20.3479	27.5474	47.6977	14.7789	98.0908	4.4852	3.78597	6.53911	1.9607	-0.100968	2.62799	1.45528	2.64894	-0.60349	-0.676095	2.31383
13	2	S3	11	Ho	2	16	Aprep	0.578883	7.87796	23.7262	65.2375	46.6108	-19.6489	26.9619	27.0236	12.1158	64.2498	4.8081	1.17107	1.39805	1.86568	-0.124757	2.28001	1.48079	2.66681	-0.803592	-0.823818	2.20702
13	2	S3	11	Ho	2	16	Btran	-3.1542	9.35484	19.152	62.5602	52.3832	-23.2312	29.152	27.6324	12.1158	83.1223	7.55563	4.38014	7.88949	1.86568	-0.109684	2.29274	1.65794	2.61618	-0.579136	-0.656601	2.09196
13	2	S3	11	Ho	2	16	Btran	39.9774	7.0216	12.2893	66.2866	55.5357	-24.6239	30.9118	32.352	4.92601	83.1223	6.92305	3.51959	2.78538	1.48979	-0.109684	2.38493	1.62209	3.07988	-0.716923	-0.685844	1.87233
13	2	S3	11	Ho	2	16	Cpost	34.506	5.12853	11.0583	66.7428	53.0455	-22.7235	30.322	18.8552	4.92601	41.9972	5.40234	1.1796	3.80081	1.48979	-0.154308	2.08381	1.52456	3.03195	-0.675572	-0.823011	1.82357
13	2	S3	11	Ho	2	16	Cpost	29.2098	8.57821	7.76165	70.8365	51.025	-21.9777	29.0473	32.0442	5.74661	52.355	21.9062	5.50894	1.4916	1.54829	-0.138204	2.37923	2.16343	2.98328	-0.79594	-0.626069	1.66912
13	2	S3	11	Ho	2	16	Cpost	23.8386	9.30817	9.17597	71.2675	52.143	-24.2714	27.8717	33.1266	5.49986	52.355	7.40316	2.35131	4.58732	1.5314	-0.138204	2.39908	1.64951	2.93137	-0.650428	-0.739089	1.74046
13	2	S3	11	Ho	2	16	Cpost	24.3237	6.7258	10.1573	68.3674	48.2274	-23.6969	24.5305	13.5055	3.42126	40.9872	7.27874	0.209381	1.14892	1.36002	-0.156198	1.91702	1.64253	2.93617	-0.825933	-0.953585	1.78523
13	2	S3	11	Ho	2	16	Cpost	24.7492	6.10921	9.76353	68.1572	52.6281	-23.173	29.4551	5.43031	0.914446	36.5721	6.92029	9.84922	1.04777	0.977889	-0.165358	1.52653	1.62193	2.94037	-0.835949	-0.550998	1.76767
13	2	S3	11	Ho	3	18	Aprep	0.720209	2.89569	16.3415	65.4806	44.8679	-18.3333	26.5346	13.0522	6.94489	49.1662	1.95771	1.4354	1.59192	1.62337	-0.142615	1.90073	1.18287	2.66867	-0.788124	-0.800493	2.01059
13	2	S3	11	Ho	3	18	Aprep	0.868933	4.98148	16.3415	69.6807	45.6345	-18.3835	27.251	18.4564	9.63955	49.1662	7.72734	1.43279	0.100369	1.76203	-0.142615	2.0727	1.66728	2.67063	-0.976372	-0.800707	2.01059
13	2	S3	11	Ho	3	18	Aprep	0.52562	4.98148	22.0402	68.5587	44.2034	-17.0453	27.1582	26.3718	10.7176	43.009	15.5155	0.185736	2.67648	1.80936	-0.152483	2.26613	1.98468	2.66611	-0.722174	-0.958303	2.16673
13	2	S3	11	Ho	3	18	Aprep	0.9804	4.29139	26.9166	66.3859	45.2712	-17.3377	27.9334	32.0515	12.2111	43.865	15.7324	1.5505	0.584976	1.86934	-0.150987	2.37937	1.99159	2.67209	-0.891239	-0.791304	2.27774
13	2	S3	11	Ho	3	18	Aprep	1.58507	6.09215	24.6184	69.5223	44.6955	-18.0396	26.6559	22.5543	12.2111	43.865	0.105944	2.55511	1.40373	1.86934	-0.150987	2.17925	0.570517	2.67998	-0.803116	-0.728261	2.22749
13	2	S3	11	Ho	3	18	Aprep	1.40667	5.71083	22.8123	70.3178	42.606	-18.2989	24.3071	23.8607	10.4524	37.848	3.285	4.69746	0.51862	1.79806	-0.162547	2.21014	1.34628	2.67766	-0.900819	-0.647261	2.18546
13	2	S3	11	Ho	3	18	Aprep	1.73151	4.27272	23.2694	69.0297	44.2644	-21.4581	22.8064	21.7614	5.86286	70.0333	7.2277	3.0015	6.31829	1.55606	-0.119494	2.15984	1.63965	2.68188	-0.607992	-0.70704	2.19632
13	2	S3	11	Ho	3	18	Aprep	0.669035	8.6588	22.3701	63.9317	51.7429	-23.1445	28.5984	12.6142	4.16205	70.0333	7.84698	11.5842	3.24525	1.42832	-0.119494	1.88458	1.67369	2.668	-0.696665	-0.530938	2.17479
13	2	S3	11	Ho	3	18	Btran		12.5626	19.1192	61.2964	59.1435	-25.3085	33.8349	12.8624	4.16205	32.1519	2.6484	10.4087	4.32805	1.42832	-0.176359	1.89379	1.27569		-0.6582	-0.544115	2.09106
13	2	S3	11	Ho	3	18	Btran	33.8058	8.97225	10.0732	69.2185	57.6482	-23.8133	33.8349	20.8858	9.54057	69.0629	2.66155	0	2.99045	1.75749	-0.120331	2.13778	1.27727	3.02565	-0.70753	-1	1.78153
13	2	S3	11	Ho	3	18	Cpost	26.3709	6.78035	7.74197	67.0543	53.2681	-24.9278	28.3403	26.994	15.3558	83.9872	3.80159	3.04208	2.22905	1.97956	-0.109117	2.27938	1.39634	2.95619	-0.745987	-0.705259	1.66806
13	2	S3	11	Ho	3	18	Cpost	26.1996	6.73555	9.41657	66.153	54.3731	-24.0168	30.3563	15.3558	1.28439	83.9872	4.23347	4.03211	1.82207	1.06457	-0.109117	1.97956	1.43441	2.95453	-0.77154	-0.667671	1.75175
13	2	S3	11	Ho	3	18	Cpost	24.3991	8.94135	12.0334	67.2064	51.9992	-22.616	29.3832	3.20644	1.28439	19.612	14.5118	1.94637	2.80155	1.06457	-0.225808	1.33815	1.95178	2.93692	-0.71616	-0.76327	1.8625
13	2	S3	11	Ho	3	18	Cpost	19.3196	10.1985	8.52847	70.1969	54.1799	-23.4711	30.7088	7.87702	2.64888	21.2859	3.55832	3.58107	1.7101	1.27575	-0.216747	1.67529	1.37345	2.88545	-0.779388	-0.683531	1.7089
13	2	S3	11	Ho	3	18	Cpost	20.0616	9.5436	8.67088	75.0604	55.2712	-24.3511	30.9201	13.1854	3.83046	25.0522	7.43521	0.422429	1.76014	1.39898	-0.199791	1.90556	1.65129	2.89314	-0.775831	-0.915677	1.71599
13	2	S3	11	Ho	3	18	Cpost	23.0943	8.89619	9.36989	72.1428	52.9111	-24.2677	28.6434	12.6819	4.51629	25.0522	4.88067	4.55339	0.166826	1.45779	-0.199791	1.88711	1.48635	2.92396	-0.962163	-0.651419	1.74958
13	2	S3	11	Ho	3	18	Cpost	22.6911	9.40764	10.1863	70.4572	53.2177	-24.6344	28.5832	11.3539	4.51629	31.411	3.60104	4.69482	0.733451	1.45779	-0.178426	1.83564	1.37755	2.91992	-0.871509	-0.647336	1.7865
13	2	S3	11	Ho	4	20	Aprep	-0.0946114	5.14934	18.3279	67.8909	45.9024	-16.7447	29.1577	13.5628	7.60242	42.6322	4.47937	0.223492	2.08937	1.6605	-0.153155	1.91906	1.4548	2.65789	-0.75428	-0.950823	2.06908
13	2	S3	11	Ho	4	20	Aprep	-0.217084	3.27393	18.3279	66.8809	44.1689	-16.5555	27.6134	13.5708	2.33994	42.6322	4.58302	3.08844	0.37858	1.23681	-0.153155	1.91934	1.46315	2.65626	-0.922873	-0.703252	2.06908
13	2	S3	11	Ho	4	20	Aprep	-0.507412	3.83373	16.9303	65.1858	43.6965	-16.2817	27.4148	7.9732	2.33994	21.5983	2.22298	0.397216	0.547547	1.23681	-0.215174	1.68038	1.22105	2.65238	-0.89658	-0.91978	2.02846
13	2	S3	11	Ho	4	20	Aprep	0.0206139	3.93805	16.9303	65.1442	43.9447	-16.8786	27.0661	10.0211	4.90572	21.5983	3.03132	0.697459	1.19387	1.48825	-0.215174	1.77922	1.3195	2.65942	-0.821669	-0.876093	2.02846
13	2	S3	11	Ho	4	20	Aprep	0.258828	3.19092	22.9584	69.1979	42.8413	-17.2189	25.6224	16.2286	4.90572	34.0754	0.581535	2.88746	0.680633	1.48825	-0.171309	2.0071	0.873261	2.66258	-0.878277	-0.71217	2.18895
13	2	S3	11	Ho	4	20	Aprep	-0.148136	3.59075	23.0353	71.9473	45.3716	-19.1184	26.2531	21.8352	12.6108	37.0151	3.38784	1.26151	3.79902	1.88446	-0.164366	2.16167	1.35669	2.65718	-0.675635	-0.815456	2.19078
13	2	S3	11	Ho	4	20	Aprep	-0.528525	6.70439	18.4363	68.4671	46.2352	-21.1565	25.0787	19.6473	9.40092	52.3426	5.19304	2.34887	4.07611	1.75103	-0.13822	2.10536	1.50958	2.65209	-0.666219	-0.739223	2.07214
13	2	S3	11	Ho	4	20	Aprep	-0.712664	8.97419	18.4363	60.7983	51.2634	-24.0345	27.2289	8.48814	3.81597	52.3426	0.040849	4.30037	1.5906	1.39766	-0.13822	1.70688	0.449568	2.64962	-0.788224	-0.659058	2.07214
13	2	S3	11	Ho	4	20	Btran		10.4242	16.7429	59.5526	56.3488	-25.6109	30.7379	7.39067	1.61019	11.8102	1.4211	7.01801	3.15283	1.12647	-0.290986	1.64881	1.09183		-0.700509	-0.594269	2.02282
13	2	S3	11	Ho	4	20	Cpost	30.2214	9.1309	12.5251	65.5489	53.0241	-23.3831	29.6409	6.01418	1.61019	13.0697	0.664381	2.19391	4.45551	1.12647	-0.27661	1.56601	0.902827	2.99276	-0.654321	-0.748031	1.88124
13	2	S3	11	Ho	4	20	Cpost	23.5765	8.12064	8.90204	72.7844	52.4867	-24.2278	28.2589	8.19507	3.05316	15.8478	2.33279	1.33835	1.68936	1.32187	-0.251198	1.69195	1.23586	2.92877	-0.780887	-0.808672	1.72732
13	2	S3	11	Ho	5	24	Aprep	0.852373	7.53719	25.4495	64.1668	44.2452	-16.9118	27.3335	11.1809	4.78479	21.7987	3.70515	1.43519	0.591271	1.47899	-0.214183	1.8286	1.3874	2.67041	-0.890356	-0.80051	2.24605
13	2	S3	11	Ho	5	24	Aprep	0.727299	5.58252	24.3131	63.6425	45.1036	-17.5119	27.5917	7.92596	3.01173	21.7987	3.78267	0.516407	1.20033	1.31736	-0.214183	1.67789	1.3946	2.66877	-0.821066	-0.901148	2.22055
13	2	S3	11	Ho	5	24	Aprep	0.587237	7.30403	24.6167	65.6313	44.4341	-17.104	27.3301	8.2516	3.01173	29.0352	5.7849	0.523148	0.815878	1.31736	-0.185583	1.69486	1.55086	2.66692	-0.861447	-0.900149	2.22745
13	2	S3	11	Ho	5	24	Aprep	0.496647	5.14875	24.5723	68.1031	44.2047	-17.0804	27.1243	12.4514	7.86475	29.0352	2.17756	0.411714	0.0471057	1.67464	-0.185583	1.87847	1.21477	2.66573	-0.988558	-0.91741	2.22644
13	2	S3	11	Ho	5	24	Aprep	0.241668	6.73142	23.4126	68.6385	42.9578	-16.5251	26.4327	14.4657	7.7152	36.527	2.14961	1.38314	1.11067	1.66662	-0.16546	1.95023	1.21085	2.66236	-0.82965	-0.804846	2.19969
13	2	S3	11	Ho	5	24	Aprep	0.11702	6.2793	26.3494	69.7674	42.8116	-15.8791	26.9324	20.6791	7.7152	55.1893	8.5607	0.999505	1.29195	1.66662	-0.134609	2.13247	1.71052	2.6607	-0.812734	-0.840948	2.26565
13	2	S3	11	Ho	5	24	Aprep	0.291836	7.60706	27.6275	70.5685	47.5381	-18.637	28.9011	16.2819	3.75337	55.1893	2.38613	3.9374	5.51567	1.39189	-0.134609	2.00875	1.24286	2.66302	-0.625908	-0.67085	2.29264
13	2	S3	11	Ho	5	24	Aprep	-0.681943	8.9712	21.4594	65.3525	55.881	-24	31.881	11.962	3.75337	57.027	0.926527	5.95981	1.36533	1.39189	-0.132422	1.85973	0.981103	2.65003	-0.806356	-0.615674	2.15231
13	2	S3	11	Ho	5	24	Btran		8.93646	16.5934	64.2986	58.8712	-26.1991	32.6721	12.0562	3.01173	57.027	2.3843	1.58216	4.39818	1.31736	-0.132422	1.86339	1.24263		-0.656052	-0.788868	2.01829
13	2	S3	11	Ho	5	24	Cpost	30.5944	7.88394	14.5768	69.6883	57.6698	-25.0086	32.6612	6.34664	1.0819	37.2965	1.45693	0.0217856	2.38105	1.01988	-0.163744	1.58722	1.09865	2.99624	-0.737458	-0.994627	1.95396
13	2	S3	11	Ho	5	24	Cpost	22.9037	10.2487	7.70656	67.9793	56.887	-25.3545	31.5325	5.93703	1.0819	12.7341	2.31691	1.59278	0.691825	1.01988	-0.280231	1.56096	1.23375	2.92205	-0.876821	-0.788059	1.66615
13	2	S3	11	Ho	6	40	Aprep	-0.0572166	3.39377	26.3111	70.0268	45.4995	-18.5673	26.9322	21.8161	8.53893	103.795	2.97522	0.101939	0.154404	1.70943	-0.098155	2.1612	1.31335	2.65839	-0.964741	-0.976024	2.26482
13	2	S3	11	Ho	6	40	Aprep	0.368142	5.35961	26.3111	69.4647	45.5677	-18.6187	26.9491	21.8669	8.53893	52.9084	4.70265	0.0337196	0.102759	1.70943	-0.137479	2.16245	1.4726	2.66403	-0.975843	-0.991743	2.26482
13	2	S3	11	Ho	6	40	Aprep	0.747388	5.94512	24.7778	68.0193	46.0508	-18.6836	27.3673	32.9102	9.67549	52.9084	12.383	0.83641	0.129821	1.76367	-0.137479	2.39515	1.87589	2.66903	-0.969946	-0.859029	2.23108
13	2	S3	11	Ho	6	40	Aprep	0.926257	6.90443	23.9863	68.1988	44.9674	-17.5631	27.4042	27.1828	9.67549	54.7512	9.05602	0.0739251	2.2409	1.76367	-0.135146	2.28335	1.73474	2.67138	-0.745304	-0.982328	2.21305
13	2	S3	11	Ho	6	40	Aprep	0.636527	6.33527	23.7309	68.7256	43.9123	-17.9015	26.0108	32.6991	15.0742	104.916	26.3325	2.78686	0.676684	1.97042	-0.097629	2.3913	2.26529	2.66757	-0.878794	-0.716853	2.20713
13	2	S3	11	Ho	6	40	Aprep	0.794318	8.66309	23.1958	69.9483	42.2671	-17.7227	24.5444	48.1074	11.2007	115.227	8.43557	2.93272	0.35759	1.82941	-0.0931584	2.63362	1.70423	2.66965	-0.92642	-0.710112	2.19458
13	2	S3	11	Ho	6	40	Aprep	0.855673	8.12524	27.3747	68.8035	47.3149	-20.1119	27.203	24.8716	2.21284	115.227	11.6154	5.31711	4.77841	1.21966	-0.0931584	2.23319	1.84612	2.67045	-0.644983	-0.630769	2.28737
13	2	S3	11	Ho	6	40	Aprep	-1.03402	8.61648	25.6712	66.3427	55.0571	-24.2432	30.814	21.5883	2.21284	52.885	9.424	7.22193	0.718292	1.21966	-0.13751	2.15553	1.7521	2.64529	-0.873425	-0.59055	2.25093
13	2	S3	11	Ho	6	40	Btran	42.277	7.68754	21.3386	67.0978	57.3426	-26.6873	30.6553	15.9969	5.30048	52.885	2.78007	0.317292	4.88815	1.51733	-0.13751	1.9999	1.29126	3.09937	-0.641956	-0.933425	2.14927
13	2	S3	11	Ho	6	40	Cpost	35.1025	10.1021	14.5686	70.631	53.8448	-23.9715	29.8733	11.6221	1.07386	24.3319	1.77834	1.56411	5.43151	1.01797	-0.202727	1.84638	1.15479	3.03729	-0.627945	-0.790253	1.95368
13	2	S3	11	Ho	6	40	Cpost	25.3906	9.2057	10.7184	69.5944	55.0513	-22.9235	32.1279	11.2691	0	24.0955	2.31664	5.49673	2.09607	0	-0.203719	1.8322	1.23371	2.94666	-0.753872	-0.626363	1.80939
13	2	S3	11	Ho	6	40	Cpost	23.0645	8.33951	10.0472	70.3403	56.1633	-24.4541	31.7092	5.81521	0	21.179	1.49089	0.837363	3.06124	0	-0.217294	1.55289	1.105	2.92366	-0.704426	-0.858917	1.78038
13	2	S3	11	Ho	6	40	Cpost	25.4721	9.42594	11.0744	71.5775	55.1852	-24.2108	30.9744	7.08256	1.59226	18.9273	2.47957	1.46963	0.486595	1.12332	-0.229856	1.63135	1.25486	2.94745	-0.905632	-0.797704	1.82423
13	2	S3	11	Ho	6	42	Aprep	-0.689593	7.44703	26.481	66.4268	38.6433	-16.0794	22.5639	89.6417	44.833	152.658	19.2443	0.674729	3.66377	2.58761	-0.0809357	3.077	2.09448	2.64993	-0.680481	-0.879051	2.26847
13	2	S3	11	Ho	6	42	Aprep	1.71862	6.04192	27.7089	66.1711	41.5953	-17.15	24.4453	80.7465	33.9095	146.826	9.82508	3.76283	2.14131	2.41313	-0.0825275	2.99765	1.77045	2.68171	-0.751142	-0.676914	2.29432
13	2	S3	11	Ho	6	42	Aprep	2.57832	9.71187	22.2629	66.49	48.6464	-20.9835	27.6629	52.7683	28.7646	99.7177	15.0194	6.43518	7.66694	2.31587	-0.100141	2.69521	1.96863	2.69278	-0.582819	-0.605588	2.17218
13	2	S3	11	Ho	6	42	Btran	-0.666269	9.71187	17.3208	62.1092	50.237	-22.5945	27.6425	50.5543	28.7646	118.618	18.1803	0.0407522	3.63754	2.31587	-0.0918175	2.66649	2.06491	2.65024	-0.681441	-0.990064	2.04006
13	2	S3	11	Ho	6	42	Cpost	41.7971	7.38409	12.1195	62.8619	50.1137	-24.6123	25.5014	51.0441	25.7577	118.618	3.46042	4.28227	4.03566	2.25282	-0.0918175	2.67292	1.3639	3.09533	-0.667553	-0.659622	1.86583
13	2	S3	11	Ho	6	42	Cpost	40.4887	7.35976	8.90049	66.7511	47.7207	-22.4104	25.3102	42.3798	8.4052	74.6448	3.13462	0.382319	4.40376	1.7027	-0.115744	2.55147	1.3306	3.08424	-0.655882	-0.922248	1.72724
13	2	S3	11	Ho	6	42	Cpost		6.22165	8.10167	65.8252	47.4107	-22.6004	24.8103	43.2987	8.4052	73.5044	1.12909	0.999923	0.379938	1.7027	-0.116639	2.56518	1.03082		-0.922646	-0.840904	1.68711
13	2	S3	11	Ho	6	42	Cpost	31.3044	6.21891	9.69329	70.8068	46.2994	-21.6723	24.627	44.2036	23.1939	67.3201	10.6641	0.366478	1.85613	2.19454	-0.121879	2.57848	1.80709	3.00281	-0.769229	-0.92491	1.76448
13	2	S3	11	Ho	6	42	Cpost	28.9324	7.84032	8.48393	68.7664	45.9769	-21.1596	24.8173	43.5938	3.08212	71.055	35.8727	0.380589	1.02548	1.32499	-0.118632	2.56954	2.44732	2.98067	-0.838239	-0.922537	1.70667
13	2	S3	11	Ho	6	42	Cpost	26.5567	9.27021	10.3442	68.9551	49.5128	-22.1998	27.313	3.65037	0	71.055	5.14693	4.9913	2.08045	0	-0.118632	1.38224	1.50622	2.95798	-0.754825	-0.639175	1.79339
13	2	S3	11	Ho	6	42	Cpost	25.6993	9.8693	8.5068	71.0576	51.1866	-22.8992	28.2874	3.05077	0	15.4518	12.0098	1.94888	1.39879	0	-0.254396	1.32161	1.86159	2.94967	-0.80353	-0.763107	1.70782
13	2	S3	11	Ho	6	42	Cpost	24.9034	7.95961	10.1726	75.0403	53.652	-24.6165	29.0355	7.58373	0.499099	21.4752	5.08242	1.4961	3.43462	0.840517	-0.21579	1.65948	1.50147	2.94188	-0.689106	-0.795581	1.7859
13	2	S3	11	Ho	7	44	Aprep	0.495256	7.19362	24.691	65.8873	44.22	-17.2405	26.9795	31.4853	7.0393	74.4829	15.4169	0.269116	2.07757	1.62885	-0.11587	2.36879	1.98153	2.66571	-0.755002	-0.94216	2.22913
13	2	S3	11	Ho	7	44	Aprep	0.40809	5.70936	24.2282	68.3085	43.8696	-16.955	26.9146	29.1929	9.54057	113.109	7.79872	0.129746	0.571031	1.75749	-0.0940268	2.32444	1.67111	2.66456	-0.89321	-0.969962	2.21861
13	2	S3	11	Ho	7	44	Aprep	0.395157	5.93099	24.0012	69.2365	46.1409	-18.486	27.6549	33.0918	9.54057	113.109	7.34702	1.48056	3.0619	1.75749	-0.0940268	2.39845	1.64637	2.66439	-0.704397	-0.796825	2.21339
13	2	S3	11	Ho	7	44	Aprep	0.708924	8.02221	24.5548	68.6112	45.4699	-17.7943	27.6757	46.0776	14.5471	177.466	18.0145	0.0415414	1.38342	1.95296	-0.0750657	2.60539	2.06018	2.66852	-0.804822	-0.989876	2.22604
13	2	S3	11	Ho	7	44	Aprep	0.648655	6.22716	25.085	68.7595	43.0945	-16.6355	26.459	66.3497	22.7601	177.466	39.9641	2.43326	2.31756	2.18421	-0.0750657	2.85404	2.5143	2.66773	-0.740961	-0.734638	2.23797
13	2	S3	11	Ho	7	44	Aprep	0.314104	4.69747	25.1089	69.1063	42.4196	-16.7915	25.6281	37.812	18.513	116.804	2.32231	1.66176	0.311993	2.07429	-0.0925277	2.47975	1.23447	2.66331	-0.934366	-0.782903	2.2385
13	2	S3	11	Ho	7	44	Aprep	0.0719028	5.93	24.6934	68.5177	47.0403	-19.3024	27.7379	39.1049	18.513	144.877	4.88085	4.21955	5.02177	2.07429	-0.0830808	2.50068	1.48636	2.6601	-0.638365	-0.661594	2.22918
13	2	S3	11	Ho	7	44	Aprep	0.271872	7.67055	23.1591	66.5512	49.2988	-21.8699	27.4289	47.0939	9.87745	144.877	6.00821	0.618095	5.13504	1.77281	-0.0830808	2.61964	1.56562	2.66276	-0.635398	-0.886643	2.19372
13	2	S3	11	Ho	7	44	Btran	-2.5659	10.3199	16.9523	63.0663	52.0292	-26.462	25.5673	30.9049	9.87745	67.6391	10.7896	3.72323	6.70072	1.77281	-0.121591	2.3578	1.81239	2.62436	-0.600298	-0.678329	2.02912
13	2	S3	11	Ho	7	44	Btran	41.9743	9.46652	13.4548	66.1681	54.4799	-29.1785	25.3015	34.5039	9.06651	107.131	2.92134	0.531587	5.43298	1.73524	-0.0966147	2.42363	1.30736	3.09682	-0.627909	-0.898907	1.91522
13	2	S3	11	Ho	7	44	Cpost	34.0556	8.69376	12.2545	70.0599	51.9938	-25.7948	26.199	28.2826	9.06651	107.131	8.20635	1.79502	6.76734	1.73524	-0.0966147	2.30611	1.69253	3.0279	-0.599007	-0.773399	1.871
13	2	S3	11	Ho	7	44	Cpost	29.5446	7.68592	12.738	71.766	51.298	-24.4127	26.8853	31.1322	13.0356	59.9664	4.60052	1.37268	2.76413	1.90013	-0.129136	2.36212	1.46454	2.98643	-0.717933	-0.805731	1.88919
13	2	S3	11	Ho	7	44	Cpost	27.8313	8.82643	12.738	74.5382	49.4493	-22.8315	26.6178	28.7138	10.4524	59.9664	11.4277	0.534975	3.16246	1.79806	-0.129136	2.31485	1.83861	2.97022	-0.700104	-0.89841	1.88919
13	2	S3	11	Ho	7	44	Cpost	24.0362	9.87154	10.4908	70.6401	50.6912	-22.428	28.2632	19.0472	0.755082	32.9963	14.5833	3.29077	0.807061	0.932177	-0.174087	2.08909	1.95418	2.93333	-0.862495	-0.69481	1.79971
13	2	S3	11	Ho	7	44	Cpost	21.1278	8.7646	9.30701	70.3542	52.0046	-23.5249	28.4797	2.29624	0.755082	32.9963	3.84223	0.432999	2.19383	0.932177	-0.174087	1.23099	1.40006	2.90409	-0.748035	-0.913984	1.74664
13	2	S3	11	Ho	7	44	Cpost	21.1563	7.30925	8.58617	72.5305	50.9801	-23.9337	27.0464	3.19514	0.838478	26.3732	3.72631	2.86665	0.817748	0.956914	-0.194723	1.33697	1.38938	2.90438	-0.861225	-0.713126	1.71179
13	2	S3	11	Va	1	26	Aprep	1.09018	5.72756	25.5615	69.6544	44.9827	-17.2047	27.7779	44.8542	17.2316	70.9846	21.8863	3.01304	2.24396	2.03742	-0.118691	2.58792	2.16293	2.67353	-0.745128	-0.706532	2.24852
13	2	S3	11	Va	1	26	Aprep	1.37182	7.7783	26.2068	70.3618	44.6898	-17.4515	27.2383	40.6292	16.1084	76.8955	6.59737	1.07918	0.493492	2.00338	-0.114038	2.5247	1.60266	2.6772	-0.904585	-0.832774	2.26258
13	2	S3	11	Va	1	26	Aprep	1.44454	6.71219	24.7934	70.0699	43.7676	-17.2262	26.5414	27.6538	16.1084	76.8955	16.0213	1.39396	0.450558	2.00338	-0.114038	2.29318	2.00066	2.67815	-0.911205	-0.803935	2.23143
13	2	S3	11	Va	1	26	Aprep	1.16685	6.24672	24.8442	67.8929	43.0841	-17.1479	25.9362	31.4311	16.1084	82.1377	0.787071	1.21031	0.156624	2.00338	-0.110339	2.36777	0.941897	2.67453	-0.964277	-0.820138	2.23258
13	2	S3	11	Va	1	26	Aprep	1.00039	5.37146	24.1008	67.1086	41.4916	-17.0644	24.4273	31.0238	13.6654	82.1377	6.40025	3.0179	0.167018	1.92267	-0.110339	2.36006	1.59056	2.67235	-0.962123	-0.706318	2.21568
13	2	S3	11	Va	1	26	Aprep	1.78031	5.98921	23.4216	67.7003	41.0882	-16.9671	24.1211	20.0816	5.57372	51.0991	43.0543	0.612317	0.194537	1.53651	-0.139892	2.1169	2.56156	2.68251	-0.956533	-0.887437	2.19991
13	2	S3	11	Va	1	26	Aprep	1.49545	7.23483	21.7077	64.4771	47.7407	-21.3679	26.3728	16.1534	5.10244	46.1522	9.00271	4.50347	8.80148	1.50295	-0.147199	2.00478	1.73218	2.67881	-0.565167	-0.652891	2.15851
13	2	S3	11	Va	1	26	Aprep	0.481104	8.13102	21.7077	63.7043	53.1223	-24.5396	28.5826	11.8225	3.61452	43.2928	4.74628	4.41959	1.98388	1.37884	-0.151982	1.85429	1.47601	2.66552	-0.76086	-0.655403	2.15851
13	2	S3	11	Va	1	26	Btran	42.8842	10.5396	15.3552	64.9278	56.7765	-27.4518	29.3247	9.53117	3.61452	32.5451	7.03757	1.48413	5.82427	1.37884	-0.17529	1.75706	1.62875	3.10446	-0.618708	-0.796538	1.97954
13	2	S3	11	Va	1	26	Cpost	30.1861	8.22331	12.5042	65.738	54.5126	-24.2525	30.26	11.3787	4.04621	25.6834	3.70639	1.87068	6.39847	1.41828	-0.197321	1.83664	1.38752	2.99244	-0.606338	-0.768252	1.88046
13	2	S3	11	Va	1	26	Cpost	24.1675	9.40815	9.02021	66.9288	54.8455	-23.4961	31.3494	10.685	1.12167	25.0786	0.11377	2.17865	1.51278	1.02912	-0.199686	1.80798	0.580774	2.93463	-0.794258	-0.748927	1.73302
13	2	S3	11	Va	1	26	Cpost	22.2429	9.40815	7.65085	69.2839	55.8083	-25.4037	30.4046	10.3126	1.12167	29.4398	1.78685	1.88942	3.81501	1.02912	-0.184303	1.79202	1.15617	2.9154	-0.675073	-0.767003	1.66313
13	2	S3	11	Va	1	26	Cpost	23.2044	8.8618	7.60135	69.4273	54.371	-26.5482	27.8228	11.5722	2.69825	29.4398	2.52472	1.51517	2.28906	1.28165	-0.184303	1.84439	1.26053	2.92506	-0.742561	-0.794068	1.66044
13	2	S3	11	Va	1	26	Cpost	26.9513	8.8618	7.68358	72.8784	51.5918	-25.4902	26.1016	16.4581	6.93269	22.6424	4.20963	4.35251	2.11598	1.62265	-0.210154	2.01416	1.43239	2.96179	-0.752664	-0.657447	1.66491
13	2	S3	11	Va	2	28	Aprep	0.774738	5.91981	26.9559	68.6676	46.2366	-17.8057	28.4309	17.3277	9.54653	36.9431	7.51468	1.28505	1.39686	1.75777	-0.164525	2.04026	1.65568	2.66939	-0.803691	-0.813347	2.27857
13	2	S3	11	Va	2	28	Aprep	0.969493	6.82623	25.3762	67.6796	46.1701	-18.0759	28.0942	16.8006	9.54653	70.1204	18.703	0.673316	0.540214	1.75777	-0.11942	2.02456	2.07959	2.67195	-0.897645	-0.879236	2.24443
13	2	S3	11	Va	2	28	Aprep	1.07924	6.16442	24.7297	69.0107	45.8259	-17.6414	28.1845	43.873	11.9125	180.228	10.948	0.180635	0.868882	1.85781	-0.0744883	2.57365	1.81901	2.67338	-0.855272	-0.959337	2.23
13	2	S3	11	Va	2	28	Aprep	0.874986	5.98789	27.128	70.9507	45.6587	-17.807	27.8517	54.679	20.7409	180.228	8.61392	0.665664	0.331189	2.13406	-0.0744883	2.71929	1.71317	2.67071	-0.930979	-0.880244	2.2822
13	2	S3	11	Va	2	28	Aprep	0.612665	5.77095	26.7728	70.3605	44.3641	-17.485	26.8791	49.2635	27.7011	114.607	18.2264	1.94512	0.644037	2.29416	-0.0934101	2.6493	2.06621	2.66726	-0.883125	-0.763351	2.2747
13	2	S3	11	Va	2	28	Aprep	0.372502	6.15422	26.2169	68.4882	43.7565	-17.4937	26.2628	52.5034	27.7011	114.607	13.5	1.23267	0.0174916	2.29416	-0.0934101	2.69183	1.91683	2.66409	-0.995674	-0.818076	2.2628
13	2	S3	11	Va	2	28	Aprep	0.116799	5.87422	25.3961	68.7531	44.7055	-18.0927	26.6128	49.4431	18.7408	141.559	18.1285	0.699958	1.19793	2.08064	-0.0840489	2.65171	2.06343	2.6607	-0.82129	-0.875771	2.24487
13	2	S3	11	Va	2	28	Aprep	-0.466305	5.31361	23.131	65.0325	37.1442	-14.3145	22.8297	44.4451	15.0742	141.559	3.46815	7.56606	7.55643	1.97042	-0.0840489	2.582	1.36466	2.65293	-0.584692	-0.584527	2.19305
13	2	S3	11	Va	2	28	Cpost	38.7326	3.91893	8.36804	62.2721	48.5849	-26.7218	21.8631	19.9518	10.2804	43.1139	1.05855			1.79062	-0.152297	2.11347	1.01433	3.06917			1.70081
13	2	S3	11	Va	2	28	Cpost		8.44188	8.3433	63.4982	49.6579	-23.0991	26.5588	18.499	8.94134	43.1139	1.95037	9.17853	6.94216	1.72922	-0.152297	2.0739	1.18176		-0.595683	-0.559859	1.69955
13	2	S3	11	Va	2	28	Cpost	21.5362	8.41497	13.4534	64.3706	51.9979	-23.4123	28.5856	11.7887	3.56596	25.7577	0.602761	4.05372	0.626358	1.37418	-0.197036	1.85296	0.881122	2.90825	-0.885515	-0.666956	1.91517
13	2	S3	11	Va	2	28	Cpost	20.1684	8.14214	13.4937	66.9657	54.2544	-23.6741	30.5802	10.7975	3.19514	22.5486	0.0905546	3.98917	0.523742	1.33697	-0.210591	1.81272	0.548564	2.89425	-0.900061	-0.669103	1.9166
13	2	S3	11	Va	2	28	Cpost	20.7789	7.47599	10.6703	70.3234	55.6747	-25.7229	29.9517	13.042	3.19514	28.5693	1.5503	1.25694	4.09753	1.33697	-0.18709	1.90036	1.11584	2.90052	-0.665518	-0.815869	1.80736
13	2	S3	11	Va	2	28	Cpost	23.403	9.94855	9.33444	66.9604	54.65	-26.2641	28.3859	8.81424	1.64248	28.5693	0.457541	6.03335	1.08239	1.13207	-0.18709	1.72304	0.822446	2.92704	-0.832453	-0.614058	1.74792
13	2	S3	11	Va	2	28	Cpost	24.0451	12.4285	12.2368	69.5946	57.3244	-25.7209	31.6035	9.67114	1.64248	22.8331	5.73805	6.43517	1.08638	1.13207	-0.209275	1.76348	1.54772	2.93342	-0.832054	-0.605588	1.87033
13	2	S3	11	Va	2	28	Cpost	26.4146	9.52784	13.066	72.416	56.3047	-26.3477	29.9569	15.9288	5.82522	22.8331	12.1864	3.29317	1.25369	1.55356	-0.209275	1.99777	1.8684	2.95661	-0.816163	-0.694713	1.90123
13	2	S3	11	Va	3	30	Aprep	0.39404	7.45005	20.343	71.9871	45.5018	-16.5068	28.9951	46.3385	16.4509	122.272	9.44775	0.673303	1.45939	2.01395	-0.0904349	2.60907	1.7532	2.66437	-0.798534	-0.879238	2.12375
13	2	S3	11	Va	3	30	Aprep	0.771076	7.22079	23.5521	70.0174	46.7033	-17.498	29.2053	33.4848	14.3699	122.272	2.52767	0.420404	1.98243	1.94699	-0.0904349	2.40554	1.2609	2.66934	-0.760953	-0.916003	2.20296
13	2	S3	11	Va	3	30	Aprep	0.681075	6.70969	21.9402	68.4621	46.2572	-17.7725	28.4847	21.1	12.1673	78.6628	21.2665	1.4412	0.54909	1.86766	-0.11275	2.14324	2.14745	2.66816	-0.896357	-0.800017	2.16426
13	2	S3	11	Va	3	30	Aprep	0.613148	6.70969	24.6244	67.0722	43.8916	-17.0589	26.8326	22.9061	12.1673	92.8696	16.0949	3.30408	1.42722	1.86766	-0.103768	2.1877	2.00296	2.66726	-0.801167	-0.694272	2.22762
13	2	S3	11	Va	3	30	Aprep	1.38842	7.33554	24.6244	68.2568	43.5159	-16.8393	26.6766	33.5896	5.47095	92.8696	2.73673	0.312023	0.439263	1.52938	-0.103768	2.40742	1.2862	2.67742	-0.912988	-0.934361	2.22762
13	2	S3	11	Va	3	30	Aprep	0.697503	8.91062	27.0045	69.5761	42.3614	-16.2987	26.0627	32.0063	3.56596	87.5141	19.4225	1.22783	1.08116	1.37418	-0.106896	2.37853	2.09931	2.66837	-0.832575	-0.81852	2.2796
13	2	S3	11	Va	3	30	Aprep	0.467388	7.95069	26.4391	66.4301	39.4613	-15.3213	24.1401	16.8613	1.59226	56.4739	28.686	3.84525	1.95492	1.12332	-0.133069	2.02639	2.31429	2.66534	-0.762717	-0.674017	2.26757
13	2	S3	11	Va	3	30	Btran	-4.92394	11.3957	16.6225	62.0659	57.0974	-22.6103	34.4871	14.5212	2.71208	24.7312	5.29457	9.66725	3.50733	1.28329	-0.201084	1.95209	1.5169	2.59111	-0.68631	-0.553333	2.01918
13	2	S3	11	Va	3	30	Cpost	27.9576	8.68504	16.2049	66.6302	57.3637	-24.4952	32.8686	14.8299	1.64141	24.4597	5.97793	3.23697	3.76973	1.13189	-0.202197	1.96239	1.56364	2.97142	-0.676669	-0.697005	2.00637
13	2	S3	11	Va	3	30	Cpost	21.6322	9.00284	11.169	68.0271	53.3905	-24.5014	28.8891	2.50214	0.974497	23.0539	7.79283	2.29199	0.0125504	0.993562	-0.20827	1.2577	1.6708	2.90922	-0.996887	-0.742395	1.82812
13	2	S3	11	Va	4	32	Aprep	1.57793	5.22033	24.5229	68.8171	44.2087	-16.1318	28.0769	33.8912	12.798	65.4019	2.23796	2.61293	2.63311	1.89141	-0.123653	2.4128	1.2231	2.67988	-0.72432	-0.725329	2.22532
13	2	S3	11	Va	4	32	Aprep	1.01092	5.48063	24.5229	68.9861	45.1555	-16.7643	28.3912	25.9578	10.8283	65.4019	14.3615	0.628662	1.26495	1.81401	-0.123653	2.25718	1.9467	2.67249	-0.815146	-0.885202	2.22532
13	2	S3	11	Va	4	32	Aprep	0.954114	8.26914	23.644	69.005	45.5179	-17.5503	27.9676	23.4533	10.747	113.837	11.2638	0.847164	1.57198	1.8106	-0.0937256	2.20065	1.83198	2.67174	-0.789647	-0.857776	2.20511
13	2	S3	11	Va	4	32	Aprep	0.530227	7.71884	22.0981	69.3923	45.5981	-17.1627	28.4355	41.3868	10.747	113.837	6.23256	0.935655	0.775258	1.8106	-0.0937256	2.53639	1.58003	2.66617	-0.866333	-0.847799	2.16815
13	2	S3	11	Va	4	32	Aprep	0.22709	7.50893	22.188	68.9447	44.9964	-17.0101	27.9863	47.2639	11.7588	110.028	7.99973	0.898334	0.305134	1.85178	-0.0953342	2.622	1.68178	2.66216	-0.935591	-0.851936	2.17035
13	2	S3	11	Va	4	32	Aprep	0.952773	7.10683	22.4435	70.0627	43.4745	-17.0917	26.3828	45.0177	12.926	110.028	5.63122	3.20692	0.16321	1.89612	-0.0953342	2.59028	1.54046	2.67173	-0.96291	-0.698247	2.17657
13	2	S3	11	Va	4	32	Aprep	1.82346	8.87292	21.3201	69.1091	47.5162	-21.9646	25.5516	30.7886	8.28624	107.901	7.56527	1.66254	9.7458	1.69664	-0.0962691	2.35558	1.65846	2.68307	-0.552319	-0.782845	2.14881
13	2	S3	11	Va	4	32	Aprep	0.900701	9.37879	21.0963	63.8889	52.841	-23.8543	28.9867	15.6373	6.72401	102.516	0.149643	6.87032	0.2103	1.6103	-0.0987651	1.98857	0.621962	2.67104	-0.953403	-0.597038	2.14315
13	2	S3	11	Va	4	32	Btran	-4.55109	9.79464	14.2873	63.9634	59.4277	-28.0877	31.3401	15.4467	6.72401	44.6634	0.401829	3.00412	8.46676	1.6103	-0.149632	1.98248	0.796178	2.59646	-0.570098	-0.706925	1.94419
13	2	S3	11	Va	4	32	Btran	37.6556	8.30231	12.5383	67.1004	58.2673	-26.9272	31.3401	15.9312	6.7995	27.9352	0.520115	0	2.32089	1.6148	-0.189201	1.99785	0.849229	3.05981	-0.740775	-1	1.88174
13	2	S3	11	Va	4	32	Cpost	30.5745	8.74555	12.1391	68.9875	56.7697	-25.8078	30.9619	13.2161	4.00262	26.286	2.12237	2.09255	2.23889	1.41445	-0.195046	1.90667	1.20699	2.99605	-0.74542	-0.754086	1.86658
13	2	S3	11	Va	4	32	Cpost	22.5437	8.74555	10.1796	71.9097	55.4423	-26.3618	29.0805	12.4994	4.00262	26.286	1.71503	3.7628	1.10795	1.41445	-0.195046	1.88028	1.14437	2.91843	-0.829917	-0.676915	1.78621
13	2	S3	11	Va	4	32	Cpost	31.0645	8.96567	8.72804	72.1135	54.1572	-26.892	27.2652	13.4893	5.03575	28.2673	0.577259	2.31838	1.06059	1.49801	-0.188087	1.91645	0.871651	3.0006	-0.834646	-0.740915	1.71882
13	2	S3	11	Va	4	32	Cpost		7.18773	11.6297	68.4696	47.9528	-24.3718	23.581	15.5646	5.03575	58.2944	3.1302	2.63411	5.0405	1.49801	-0.130974	1.98625	1.33013		-0.637869	-0.72427	1.84668
13	2	S3	11	Va	5	34	Aprep	0.957615	5.81182	25.6571	67.2445	44.0702	-16.5055	27.5646	34.0593	11.9627	79.18	20.8873	1.60536	0.521181	1.85976	-0.112381	2.41579	2.13782	2.67179	-0.90044	-0.787106	2.25062
13	2	S3	11	Va	5	34	Aprep	0.828137	5.36954	24.4907	67.171	44.5824	-17.2651	27.3173	38.3316	11.9627	83.9912	21.1425	0.494602	1.51914	1.85976	-0.109115	2.48822	2.14432	2.67009	-0.793756	-0.904417	2.22459
13	2	S3	11	Va	5	34	Aprep	0.792001	8.15837	22.8352	67.4737	45.6418	-17.8592	27.7826	52.2438	18.3121	128.345	16.0935	0.930639	1.18814	2.06864	-0.0882696	2.68849	2.00292	2.66962	-0.822208	-0.848349	2.18601
13	2	S3	11	Va	5	34	Aprep	0.869722	6.88533	24.0041	66.7049	43.1191	-16.8558	26.2633	46.1115	15.7864	128.345	21.0014	3.03872	2.00676	1.99329	-0.0882696	2.60587	2.14073	2.67064	-0.759409	-0.705406	2.21346
13	2	S3	11	Va	5	34	Aprep	0.804114	6.84728	25.516	65.8143	41.4128	-15.8504	25.5624	21.427	11.4766	83.369	12.9626	1.4018	2.01072	1.84057	-0.109521	2.1515	1.89746	2.66978	-0.759158	-0.803278	2.24752
13	2	S3	11	Va	5	34	Aprep	0.609345	4.99903	25.337	65.8973	41.9116	-16.302	25.6097	22.6269	11.4766	120.411	13.5716	0.0945701	0.903102	1.84057	-0.0911311	2.181	1.91937	2.66721	-0.851402	-0.977663	2.24357
13	2	S3	11	Va	5	34	Aprep	0.979319	6.93412	23.0818	66.0293	41.9094	-17.1708	24.7386	39.5569	9.87796	147.622	5.11498	1.74209	1.73762	1.77283	-0.0823046	2.50787	1.50387	2.67207	-0.777421	-0.777105	2.19188
13	2	S3	11	Va	5	34	Aprep	2.05376	9.20586	23.9014	63.8813	47.3648	-19.623	27.7419	20.911	4.77514	147.622	2.10009	6.00649	4.90435	1.47825	-0.0823046	2.13842	1.20381	2.68604	-0.641515	-0.614646	2.21109
13	2	S3	11	Va	5	34	Btran	-1.82633	8.41418	23.3634	62.3846	56.8386	-23.914	32.9246	16.6154	4.77514	38.9055	2.30224	10.3654	1.01529	1.47825	-0.160322	2.01896	1.23179	2.63453	-0.839296	-0.544633	2.19854
13	2	S3	11	Va	5	34	Btran	38.8079	8.71363	16.6254	63.9514	58.4592	-26.1186	32.3407	13.3522	3.94211	29.7499	5.86942	1.16781	4.40914	1.40907	-0.18334	1.91156	1.5565	3.06982	-0.655719	-0.824128	2.01927
13	2	S3	11	Va	5	34	Cpost	26.2421	8.22978	9.76064	66.4121	57.4271	-26.0477	31.3795	12.8894	3.94211	28.3322	3.733	1.92232	0.141825	1.40907	-0.187871	1.89478	1.39	2.95494	-0.967387	-0.764836	1.76754
13	2	S3	11	Va	5	34	Cpost	20.5127	9.49614	9.84454	68.448	54.6937	-26.1442	28.5496	16.7448	8.03062	32.259	0.575957	4.0225	0.193063	1.6834	-0.176066	2.02288	0.871159	2.89779	-0.956829	-0.66799	1.77133
13	2	S3	11	Va	5	34	Cpost		8.94676	9.68039	71.628	54.135	-26.9337	27.2013	20.9785	13.4148	41.4612	5.48857	2.69644	1.57897	1.9138	-0.155303	2.14015	1.53061		-0.789112	-0.721197	1.7639
13	2	S3	11	Va	6	36	Aprep	0.542017	6.41153	24.7562	67.3339	44.0614	-16.3459	27.7154	24.0833	13.9075	79.4264	23.4951	0.237038	1.81449	1.93113	-0.112206	2.21528	2.20163	2.66633	-0.772058	-0.948209	2.2306
13	2	S3	11	Va	6	36	Aprep	0.109147	7.17699	25.0897	68.2619	44.2869	-16.2016	28.0853	31.7947	14.4212	103.059	26.1725	0.739785	0.288744	1.94872	-0.0985047	2.37459	2.26184	2.6606	-0.938552	-0.870715	2.23807
13	2	S3	11	Va	6	36	Aprep	0.467258	7.63299	23.2424	68.1409	45.4059	-17.1007	28.3052	43.9466	18.4261	131.262	16.0884	0.439742	1.79835	2.07185	-0.0872833	2.57473	2.00276	2.66534	-0.773169	-0.912912	2.19569
13	2	S3	11	Va	6	36	Aprep	0.781461	7.41539	23.3812	68.6188	43.156	-15.8637	27.2922	49.7853	18.6089	131.262	6.74478	2.02592	2.47399	2.07697	-0.0872833	2.65629	1.61154	2.66948	-0.732475	-0.758203	2.19896
13	2	S3	11	Va	6	36	Aprep	0.7116	6.63072	24.0914	69.2047	42.3633	-15.5289	26.8344	51.1147	21.6982	140.988	4.40334	0.915711	0.669619	2.15827	-0.0842187	2.67385	1.44859	2.66856	-0.879722	-0.849997	2.21547
13	2	S3	11	Va	6	36	Aprep	0.131462	6.70524	22.74	71.1536	42.2668	-15.76	26.5068	47.4844	18.1394	140.988	1.0939	0.655203	0.46224	2.06374	-0.0842187	2.62505	1.02269	2.66089	-0.90938	-0.881632	2.18372
13	2	S3	11	Va	6	36	Aprep	-0.748072	6.24154	23.1229	68.6227	50.1311	-21.61	28.5211	40.7067	9.22576	160.194	1.34998	4.02865	11.6998	1.74281	-0.0790089	2.5259	1.07791	2.64915	-0.529725	-0.667786	2.19286
13	2	S3	11	Va	6	36	Aprep	0.179293	6.47857	23.5768	62.5613	52.6853	-24.1497	28.5356	29.5799	9.0024	160.194	4.71762	0.0289676	4.57919	1.73217	-0.0790089	2.33211	1.47377	2.66153	-0.650665	-0.992886	2.20354
13	2	S3	11	Va	6	36	Btran		8.9717	18.5979	62.9032	56.3609	-26.219	30.1419	27.9739	9.0024	70.856	4.78835	3.21262	4.13854	1.73217	-0.118799	2.29979	1.47927		-0.664186	-0.698011	2.07666
13	2	S3	11	Va	6	36	Cpost	29.1148	9.8615	13.5634	69.3508	56.9019	-24.7158	32.1861	23.2063	12.8251	60.538	5.69206	4.08845	3.00649	1.89241	-0.128524	2.19483	1.5446	2.98239	-0.70682	-0.665815	1.91908
13	2	S3	11	Va	6	36	Cpost	25.5898	8.91587	12.389	70.503	56.5258	-25.9505	30.5753	23.7527	14.0613	60.538	0.863241	3.22158	2.4694	1.93645	-0.128524	2.20764	0.963902	2.9486	-0.732717	-0.69764	1.87611
13	2	S3	11	Va	6	36	Cpost	23.591	9.75494	13.8362	69.4205	54.1844	-25.4623	28.7221	25.7726	14.0613	56.3656	0.851156	3.70642	0.976278	1.93645	-0.133197	2.25315	0.960511	2.92891	-0.843408	-0.678933	1.92865
13	2	S3	11	Va	6	36	Cpost	21.385	9.27655	12.1378	69.2304	52.4097	-24.6279	27.7819	25.9731	8.37894	56.3656	1.80814	0.169292	1.66893	1.70136	-0.133197	2.25752	1.1596	2.90671	-0.782376	-0.961655	1.86653
13	2	S3	11	Va	6	36	Cpost	22.4029	9.24562	8.52395	68.958	52.1404	-24.4754	27.665	28.5212	8.37894	65.2606	2.5937	0.233757	0.304922	1.70136	-0.123787	2.31096	1.26905	2.91702	-0.935629	-0.948839	1.70868
13	2	S3	11	Va	6	36	Cpost	28.2712	8.46262	12.7123	68.2916	53.3017	-26.0035	27.2982	42.4842	9.65134	65.2606	12.4998	0.733557	3.05617	1.76257	-0.123787	2.55304	1.88029	2.97441	-0.704646	-0.871496	1.88823
13	2	S3	11	Va	6	36	Cpost	33.5974	6.68213	12.2845	68.7407	48.673	-25.7299	22.9432	38.0171	9.189	60.8711	5.13412	6.17001	0.54721	1.74107	-0.128172	2.4831	1.50528	3.02377	-0.896629	-0.611111	1.87214
13	2	S3	11	Va	6	36	Cpost	35.6399	6.08223	12.9787	67.3004	49.1411	-22.7196	26.4215	24.9844	9.189	83.4671	8.36225	6.95672	6.02052	1.74107	-0.109457	2.23572	1.70052	3.04207	-0.614338	-0.59541	1.89805
13	2	S3	11	Va	7	38	Aprep	0.793659	7.39728	24.363	69.1413	46.0642	-17.0493	29.0149	40.7888	19.7353	132.342	6.04638	2.18616	1.97794	2.10771	-0.0869262	2.52717	1.5681	2.66964	-0.761239	-0.748485	2.22169
13	2	S3	11	Va	7	38	Aprep	0.754891	6.76334	24.254	68.4382	44.0781	-16.7001	27.378	31.0581	15.3307	132.342	8.98457	3.27384	0.698237	1.97875	-0.0869262	2.36072	1.73131	2.66913	-0.875993	-0.695497	2.2192
13	2	S3	11	Va	7	38	Aprep	0.78943	7.11745	23.6868	68.3242	42.7778	-15.9909	26.7869	25.5362	10.8752	67.3835	22.938	1.18207	1.41852	1.81597	-0.121821	2.24796	2.18846	2.66958	-0.801886	-0.822778	2.20611
13	2	S3	11	Va	7	38	Aprep	0.508265	7.49001	23.9977	69.5287	42.3102	-15.992	26.3182	24.1557	8.31032	67.3835	35.7082	0.937435	0.00222019	1.69787	-0.121821	2.21694	2.44451	2.66588	-0.999446	-0.847604	2.21331
13	2	S3	11	Va	7	38	Aprep	0.806794	7.56796	23.796	68.4699	43.6588	-16.7089	26.9499	25.9413	8.31032	75.6821	32.1974	1.26334	1.43387	1.69787	-0.114948	2.25683	2.38207	2.66981	-0.800619	-0.815291	2.20865
13	2	S3	11	Va	7	38	Aprep	0.476954	7.33151	24.3905	66.8409	42.7875	-16.2752	26.5123	27.3069	9.31593	75.6821	30.0489	0.875188	0.867452	1.74706	-0.114948	2.28596	2.3413	2.66547	-0.855436	-0.854553	2.22231
13	2	S3	11	Va	7	38	Aprep	0.224402	7.30075	23.4839	69.1613	42.6921	-16.0914	26.6007	23.9415	9.31593	66.7332	33.1909	0.176809	0.367659	1.74706	-0.122413	2.21201	2.40024	2.66213	-0.92471	-0.960116	2.20137
13	2	S3	11	Va	7	38	Aprep	0.30799	5.81838	22.9505	66.8858	49.5968	-21.0376	28.5592	26.6662	11.0051	82.8808	8.86333	3.91702	9.89248	1.82137	-0.109843	2.27243	1.72544	2.66323	-0.550451	-0.671544	2.18876
13	2	S3	11	Va	7	38	Btran	0.183315	10.9471	22.8627	62.5186	54.0565	-24.415	29.6415	32.3933	11.0051	82.8808	13.3444	2.16459	1.95824	1.82137	-0.109843	2.38569	1.91128	2.66158	-0.762503	-0.749757	2.18666
13	2	S3	11	Va	7	38	Btran	43.4526	9.6736	15.7799	64.9618	55.101	-26.6294	28.4715	22.5225	0.984646	43.865	6.23178	2.33993	4.42888	0.996139	-0.150987	2.17848	1.57999	3.10919	-0.655122	-0.739717	1.99309
13	2	S3	11	Va	7	38	Cpost	36.7579	8.01013	13.9046	64.8997	51.1855	-22.3631	28.8224	5.92454	0.984646	31.3862	10.0518	0.70174	8.5327	0.996139	-0.178497	1.56014	1.78058	3.05195	-0.56911	-0.875541	1.93103
13	2	S3	11	Va	7	38	Cpost	28.9199	10.0732	10.8962	67.2683	53.4484	-22.3264	31.122	6.30383	2.72487	27.9352	5.72295	4.59908	2.4691	1.2848	-0.189201	1.58453	1.5467	2.98055	-0.732733	-0.650086	1.81685
13	2	S3	11	Va	7	38	Cpost	23.0405	13.6073	10.6593	65.7163	56.0619	-24.6167	31.4453	16.4022	2.72487	34.3077	9.89034	0.646616	4.58044	1.2848	-0.170728	2.01245	1.77338	2.92342	-0.650628	-0.882779	1.80689
13	2	S3	11	Va	7	38	Cpost	20.4391	9.93741	9.53836	66.9117	54.2321	-24.7843	29.4479	11.3426	2.9437	34.3077	5.31767	3.99473	0.335184	1.30985	-0.170728	1.83518	1.51855	2.89703	-0.930282	-0.668916	1.75739
14	2	S5	2	Ho	1	10	Aprep	2.2182	4.01272	23.7133	76.1711	51.4797	-20.7754	30.7043	25.5833	2.51346	61.0669	7.51203	3.06179	1.24053	1.25912	-0.127967	2.249	1.65554	2.68816	-0.817358	-0.704402	2.20672
14	2	S5	2	Ho	1	10	Aprep	2.1964	5.07031	23.7705	77.5883	48.4921	-19.2766	29.2155	14.8671	2.33112	36.4437	2.32115	2.97773	2.99744	1.23564	-0.165649	1.96362	1.23431	2.68788	-0.70722	-0.708095	2.20805
14	2	S5	2	Ho	1	10	Aprep	2.11289	4.62234	24.871	76.9514	49.4001	-19.4989	29.9012	16.9497	2.33112	66.1811	6.42456	1.37143	0.444554	1.23564	-0.122923	2.02904	1.59207	2.68681	-0.912151	-0.805838	2.23318
14	2	S5	2	Ho	1	10	Aprep	2.29908	6.2666	24.6907	75.9741	49.7946	-19.2626	30.5321	29.2467	2.33112	66.1811	14.9591	1.26179	0.472684	1.23564	-0.122923	2.32552	1.96665	2.6892	-0.907763	-0.81543	2.22912
14	2	S5	2	Ho	1	10	Aprep	2.4126	6.26502	23.4732	78.126	51.792	-20.6509	31.1411	19.4408	6.10259	40.219	1.93815	1.21801	2.77662	1.57173	-0.157683	2.0998	1.17991	2.69066	-0.717339	-0.819425	2.20112
14	2	S5	2	Ho	1	10	Aprep	2.30489	5.84622	25.5028	78.0676	51.9914	-20.7882	31.2031	18.9739	5.69986	43.6888	5.73086	0.124159	0.274712	1.54513	-0.151292	2.08708	1.54723	2.68928	-0.941124	-0.971165	2.24723
14	2	S5	2	Ho	1	10	Aprep	2.0611	6.03768	26.6636	78.2445	52.2367	-21.2209	31.0158	23.1567	5.69986	43.6888	2.7755	0.374787	0.865311	1.54513	-0.151292	2.19366	1.29073	2.68614	-0.855682	-0.923509	2.27237
14	2	S5	2	Ho	1	10	Aprep	1.52014	5.92646	25.3526	79.3028	53.6694	-22.3853	31.2841	26.3404	4.14211	73.2351	1.65859	0.536705	2.32876	1.42661	-0.116853	2.26546	1.13484	2.67913	-0.740337	-0.898157	2.24391
14	2	S5	2	Ho	1	10	Btran	1.19571	4.29888	24.1085	79.1124	51.6547	-21.6429	30.0119	26.909	4.14211	73.2351	7.01717	2.54444	1.48485	1.42661	-0.116853	2.27758	1.62757	2.67491	-0.79648	-0.728808	2.21586
14	2	S5	2	Ho	1	10	Btran		1.60332	23.8375	74.7648	40.6717	-16.7547	23.917	24.4635	4.31676	59.1435	8.02238	12.1897	9.77639	1.44142	-0.130031	2.22397	1.68297		-0.551927	-0.524736	2.20961
14	2	S5	2	Ho	1	10	Cpost	2.96579	2.69012	22.2012	73.1582	49.6232	-31.5865	18.0367	14.4569	1.79226	94.5658	15.756	0	0	1.15705	-0.102833	1.94993	1.99233	2.69773	-1	-1	2.17067
14	2	S5	2	Ho	1	10	Cpost	3.30001	4.73311	16.5533	68.8341	44.59	-21.4171	23.1729	7.09874	1.1288	53.085	10.1798	18.5884	16.5503	1.03075	-0.137251	1.63228	1.78622	2.70198	-0.488573	-0.475335	2.01707
14	2	S5	2	Ho	1	10	Cpost	3.59929	6.31504	8.88299	69.5958	54.9962	-27.7581	27.2381	8.92787	1.2819	50.2326	3.37902	0.142575	5.81852	1.06405	-0.141094	1.72857	1.35581	2.70576	-0.618839	-0.967228	1.72639
14	2	S5	2	Ho	1	10	Cpost	0.426494	5.37286	7.02847	70.0631	53.9772	-24.8993	29.0779	10.9083	1.2819	50.2326	0.585227	3.67954	5.71756	1.06405	-0.141094	1.81735	0.874644	2.6648	-0.621151	-0.679907	1.62823
14	2	S5	2	Ho	2	12	Aprep	1.9509	6.27976	24.1179	76.0053	50.3707	-19.5864	30.7844	35.7624	3.91618	68.923	20.125	1.77031	2.35644	1.40675	-0.120453	2.44544	2.11804	2.68472	-0.738806	-0.775118	2.21608
14	2	S5	2	Ho	2	12	Aprep	2.17927	6.27976	23.168	77.3475	49.1727	-19.583	29.5897	26.7904	6.71666	68.923	4.49635	2.38934	0.00677147	1.60986	-0.120453	2.27507	1.45618	2.68766	-0.998314	-0.737006	2.19393
14	2	S5	2	Ho	2	12	Aprep	1.99222	5.71992	22.1459	77.2787	49.5722	-19.863	29.7092	13.2219	2.14434	57.1903	11.3134	0.238906	0.560063	1.21011	-0.132233	1.90688	1.834	2.68525	-0.894776	-0.947852	2.16932
14	2	S5	2	Ho	2	12	Aprep	1.54856	5.49633	24.7	75.1962	49.1452	-18.2818	30.8634	13.3283	2.14434	51.3694	1.7872	2.30843	3.16237	1.21011	-0.139524	1.91071	1.15623	2.6795	-0.700108	-0.741472	2.22933
14	2	S5	2	Ho	2	12	Aprep	1.40928	5.93049	25.1526	74.7289	50.5445	-18.7638	31.7807	22.6197	3.01932	51.3694	6.7993	1.83459	0.964025	1.31819	-0.139524	2.18083	1.61479	2.67769	-0.844721	-0.770686	2.23947
14	2	S5	2	Ho	2	12	Aprep	1.65813	5.8486	25.6559	77.9095	52.7529	-21.0839	31.669	22.6197	7.60919	42.9403	1.15425	0.223384	4.64015	1.66087	-0.152604	2.18083	1.03651	2.68093	-0.648899	-0.950844	2.25059
14	2	S5	2	Ho	2	12	Aprep	1.5751	4.14445	23.5921	78.5648	49.7987	-19.9716	29.8271	23.4416	6.51064	82.0653	4.77315	3.68374	2.22462	1.59737	-0.110388	2.20037	1.47809	2.67985	-0.746243	-0.679754	2.2039
14	2	S5	2	Ho	2	12	Aprep	2.01304	3.35363	22.701	77.7081	47.4239	-17.5955	29.8284	29.2952	6.51064	82.0653	7.71222	0.00268775	4.75231	1.59737	-0.110388	2.32648	1.66646	2.68552	-0.645713	-0.999329	2.18279
14	2	S5	2	Ho	2	12	Btran		3.209	22.4936	73.894	39.0076	-15.2221	23.7855	29.7623	10.2132	61.8408	7.24512	12.0859	4.74677	1.78768	-0.127163	2.3357	1.64063		-0.645868	-0.525774	2.17778
14	2	S5	2	Ho	2	12	Btran		6.77876	17.9413	71.5949	53.9917	-34.551	19.4407	17.9723	3.58501	65.9074	8.23896	2.06516	4.75673	1.37601	-0.123178	2.05897	1.69421		-0.645589	-0.755765	2.05809
14	2	S5	2	Ho	2	12	Btran	2.3677	8.18886	9.70702	69.0102	57.5778	-31.1717	26.4061	11.1867	3.58501	39.6382	8.46934	13.9307	6.75842	1.37601	-0.158834	1.82884	1.70593	2.69008	-0.599179	-0.508721	1.76511
14	2	S5	2	Ho	2	12	Cpost	0.1026	6.61329	6.92613	71.588	54.4122	-24.89	29.5222	12.2763	4.94261	36.3655	1.00734	6.23223	12.5634	1.49104	-0.165827	1.87183	1.00183	2.66051	-0.521084	-0.609792	1.62227
14	2	S5	2	Ho	2	12	Cpost	1.34809	6.26351	9.16119	73.471	53.0222	-25.5047	27.5175	11.3297	2.50886	25.9373	0.837544	4.00945	1.22937	1.25855	-0.196353	1.83466	0.956647	2.67689	-0.818379	-0.668425	1.73975
14	2	S5	2	Ho	3	14	Aprep	1.64086	4.44844	23.4497	78.5381	49.8765	-20.0836	29.7928	19.5553	4.52357	59.7636	8.46268	0.162726	2.47474	1.45838	-0.129355	2.10289	1.7056	2.6807	-0.732435	-0.96301	2.20057
14	2	S5	2	Ho	3	14	Aprep	1.67082	4.96331	23.1891	79.2496	50.1486	-19.5747	30.5739	16.9028	4.52357	59.7636	6.96472	1.56214	1.01784	1.45838	-0.129355	2.02763	1.62452	2.68109	-0.839032	-0.790405	2.19443
14	2	S5	2	Ho	3	14	Aprep	1.53837	4.70066	25.4278	79.0901	50.6398	-19.894	30.7458	17.1691	5.30512	37.8501	2.18056	0.343711	0.638623	1.51766	-0.162542	2.03557	1.21518	2.67937	-0.883853	-0.928803	2.24557
14	2	S5	2	Ho	3	14	Aprep	1.54179	4.67404	25.3891	77.2352	48.4553	-18.4408	30.0145	26.2926	5.30512	64.0518	11.0283	1.46248	2.90645	1.51766	-0.124949	2.26443	1.82233	2.67941	-0.711303	-0.798283	2.24472
14	2	S5	2	Ho	3	14	Aprep	2.12116	4.05892	23.7962	76.6073	47.1572	-16.8131	30.344	23.4767	6.11937	64.0518	2.14901	0.659019	3.2554	1.57281	-0.124949	2.2012	1.21076	2.68691	-0.696249	-0.881124	2.20865
14	2	S5	2	Ho	3	14	Aprep	3.06557	3.78471	22.8234	76.1957	48.7126	-18.5454	30.1672	15.8532	5.92265	39.2779	0.323656	0.353643	3.4645	1.56002	-0.159561	1.9954	0.754259	2.699	-0.68795	-0.927094	2.18572
14	2	S5	2	Ho	3	14	Aprep	3.16765	7.5519	21.335	73.8581	47.7646	-19.3115	28.4532	11.8891	3.77972	35.3697	0.462114	3.42809	1.5322	1.39433	-0.168145	1.85689	0.824494	2.7003	-0.792731	-0.68936	2.14918
14	2	S5	2	Ho	3	14	Aprep	4.51094	8.6502	19.6195	69.8663	53.863	-21.2197	32.6433	9.95402	3.04106	49.3061	3.85763	8.38029	0.811216	1.32055	-0.142413	1.77623	1.40146	2.7172	-0.862	-0.571407	2.10461
14	2	S5	2	Ho	3	14	Btran	3.90235	8.6502	16.3304	69.8673	56.1487	-24.1273	32.0214	7.76046	1.9751	49.3061	2.25352	1.24385	5.81535	1.18549	-0.142413	1.66906	1.22522	2.70958	-0.618911	-0.817056	2.01025
14	2	S5	2	Ho	3	14	Cpost	1.1214	5.36827	7.41471	71.6799	55.5853	-26.5081	29.0772	5.69866	1.9751	23.2512	6.22456	5.88843	4.7616	1.18549	-0.207385	1.54505	1.57953	2.67393	-0.645453	-0.617263	1.65015
14	2	S5	2	Ho	3	14	Cpost	1.59061	7.0385	7.68556	72.9186	54.8295	-26.806	28.0235	8.84183	1.48916	23.2512	0.818431	2.10738	0.595704	1.10468	-0.207385	1.72439	0.951142	2.68005	-0.889738	-0.753185	1.66502
14	2	S5	2	Ho	3	14	Cpost	1.4822	5.62516	10.2669	71.9701	53.3383	-27.6622	25.6761	11.348	1.48916	23.4877	7.60005	4.32874	1.71243	1.10468	-0.206338	1.8354	1.66037	2.67864	-0.779221	-0.658179	1.79003
14	2	S5	2	Ho	4	16	Aprep	1.70106	4.46526	26.041	79.4923	50.6485	-19.5084	31.1401	25.0529	4.15589	60.5807	12.3767	1.66102	0.94744	1.4278	-0.128479	2.23725	1.87565	2.68148	-0.846514	-0.782957	2.25899
14	2	S5	2	Ho	4	16	Aprep	1.78918	5.74759	24.1936	79.7349	49.4328	-18.9911	30.4417	18.2496	4.15589	60.5807	6.84846	1.39692	1.03465	1.4278	-0.128479	2.06687	1.6177	2.68262	-0.837293	-0.803686	2.21781
14	2	S5	2	Ho	4	16	Aprep	2.13722	5.74759	23.4554	80.0762	48.9384	-18.5458	30.3925	13.5032	3.21955	40.2847	4.29106	0.0982406	0.890526	1.33952	-0.157554	1.91694	1.43927	2.68712	-0.852814	-0.976845	2.2007
14	2	S5	2	Ho	4	16	Aprep	1.79406	4.11694	22.7957	78.9604	49.5528	-19.4184	30.1344	14.0096	3.21955	56.381	6.92396	0.516295	1.74511	1.33952	-0.133178	1.93467	1.62214	2.68269	-0.776891	-0.901164	2.18506
14	2	S5	2	Ho	4	16	Aprep	1.47075	5.1258	26.3963	77.8902	48.6266	-19.4145	29.2121	23.5006	6.51064	56.381	7.51796	1.8445	0.00785327	1.59737	-0.133178	2.20176	1.65587	2.67849	-0.998046	-0.770014	2.26666
14	2	S5	2	Ho	4	16	Aprep	2.39778	5.1258	23.9733	78.3961	47.8863	-18.6083	29.278	26.531	9.29828	78.4705	12.4786	0.131681	1.61225	1.74623	-0.112888	2.26954	1.8795	2.69047	-0.786586	-0.969547	2.21275
14	2	S5	2	Ho	4	16	Aprep	2.92809	5.96772	23.9461	76.573	49.5959	-18.3789	31.217	40.1044	9.29828	78.4705	11.4641	3.87794	0.458788	1.74623	-0.112888	2.51651	1.84007	2.69725	-0.909917	-0.672885	2.21212
14	2	S5	2	Ho	4	16	Aprep	2.53443	5.63753	22.3506	73.2552	56.9277	-22.2879	34.6398	22.9681	3.57989	58.0135	9.37659	6.84568	7.5394	1.37552	-0.131291	2.18918	1.74989	2.69222	-0.584983	-0.597506	2.17432
14	2	S5	2	Ho	4	16	Btran	3.94155	7.7086	21.933	73.2108	58.6525	-23.8162	34.8363	12.4806	1.62708	44.4399	2.89736	0.393	3.05671	1.12941	-0.150008	1.87957	1.30467	2.71007	-0.704623	-0.920475	2.16409
14	2	S5	2	Ho	4	16	Cpost	0.514268	8.16177	10.6394	71.1269	59.0258	-27.2026	31.8231	10.3265	1.62708	44.4399	5.97967	6.0263	6.77281	1.12941	-0.150008	1.79262	1.56376	2.66596	-0.598902	-0.614212	1.80605
14	2	S5	2	Ho	4	16	Cpost	-2.41961	5.41988	5.91394	71.4324	55.4693	-25.8294	29.6399	13.0305	3.76684	19.2375	11.1113	3.51585	2.74649	1.39314	-0.227995	1.89994	1.82575	2.62638	-0.718776	-0.685986	1.55944
14	2	S5	2	Ho	4	16	Cpost	40.0993	5.5884	6.86225	73.8506	52.9649	-25.2142	27.7507	12.0816	4.71629	23.8282	10.6138	2.84749	1.23037	1.47367	-0.204859	1.86437	1.80496	3.08092	-0.818288	-0.714012	1.61851
14	2	S5	2	Ho	4	16	Cpost		6.4225	8.40628	73.0514	53.4559	-25.3138	28.1422	11.5666	4.14572	23.8282	9.49538	0.782919	0.199151	1.42692	-0.204859	1.84417	1.75541		-0.955612	-0.8654	1.70275
14	2	S5	2	Ho	4	16	Cpost	5.33594	5.54797	12.0395	70.4487	52.9403	-25.8872	27.0531	10.8927	4.14572	19.8074	0.0222547	2.17818	1.14692	1.42692	-0.224691	1.8167	0.386238	2.72742	-0.826125	-0.748954	1.86274
14	2	S5	2	Va	1	18	Aprep	1.39027	7.24511	26.1106	78.8854	50.8489	-20.7032	30.1457	15.4688	5.12008	67.7074	11.0043	0.47739	0.876446	1.50425	-0.12153	1.98319	1.82134	2.67744	-0.854409	-0.90704	2.2605
14	2	S5	2	Va	1	18	Aprep	1.76502	5.46433	24.4347	80.5383	51.437	-21.4234	30.0136	20.606	5.12008	67.7074	4.34343	0.264145	1.44034	1.50425	-0.12153	2.13058	1.44364	2.68231	-0.800087	-0.943085	2.22332
14	2	S5	2	Va	1	18	Aprep	1.65883	5.07321	24.4347	81.7568	51.4153	-21.1576	30.2576	19.1556	5.1342	47.4802	3.87735	0.488027	0.531544	1.50528	-0.145126	2.09206	1.40325	2.68093	-0.898913	-0.905414	2.22332
14	2	S5	2	Va	1	18	Aprep	1.27181	4.90492	26.8791	80.6825	52.5459	-21.271	31.2749	16.8866	5.1342	47.4802	2.80875	2.03459	0.226796	1.50528	-0.145126	2.02715	1.29458	2.6759	-0.950182	-0.757661	2.27695
14	2	S5	2	Va	1	18	Aprep	1.69062	4.84756	26.904	80.9706	51.3627	-19.87	31.4927	17.6887	6.51074	44.8214	0.0791598	0.435554	2.802	1.59738	-0.149368	2.0508	0.530428	2.68135	-0.716138	-0.913577	2.27748
14	2	S5	2	Va	1	18	Aprep	2.01854	5.1506	24.0557	81.7109	51.6433	-20.2573	31.3859	18.4458	6.51074	44.8214	0.129014	0.213493	0.774622	1.59738	-0.149368	2.0724	0.599321	2.68559	-0.86641	-0.952776	2.21465
14	2	S5	2	Va	1	18	Aprep	1.79132	4.96877	24.8513	80.7714	52.112	-21.2854	30.8266	20.0316	7.56837	67.245	0.908484	1.11877	2.05619	1.65863	-0.121947	2.11558	0.976291	2.68265	-0.756319	-0.828856	2.23274
14	2	S5	2	Va	1	18	Aprep	1.39951	4.47085	25.8272	81.2819	51.4709	-20.9275	30.5434	29.0257	7.56837	67.245	5.34311	0.566285	0.71582	1.65863	-0.121947	2.32111	1.52037	2.67756	-0.87374	-0.893886	2.25434
14	2	S5	2	Va	1	18	Btran		4.47085	25.7079	79.5142	43.3388	-18.6467	24.6922	19.856	10.6914	36.7932	21.6545	11.7025	4.56173	1.80825	-0.16486	2.11092	2.15718		-0.651175	-0.529697	2.25173
14	2	S5	2	Va	1	18	Btran	-0.763329	6.7156	25.6652	77.3447	51.8078	-33.4299	18.378	29.8342	6.34145	59.7147	0.450127	0.696151	0	1.58689	-0.129407	2.33711	0.819094	2.64894	-1	-0.876262	2.2508
14	2	S5	2	Va	1	18	Btran	2.96512	7.0164	25.6652	74.2219	49.8319	-25.6032	24.2287	13.1467	4.70526	53.4626	3.88496	11.7015	15.3487	1.47281	-0.136765	1.90416	1.40393	2.69772	-0.497312	-0.529708	2.2508
14	2	S5	2	Va	1	18	Btran	1.0566	6.89622	17.8066	71.8114	54.9694	-22.5908	32.3786	10.1992	3.03029	28.1016	1.65469	16.2997	5.34295	1.31938	-0.18864	1.78707	1.13417	2.67309	-0.630126	-0.490332	2.05421
14	2	S5	2	Va	1	18	Btran	-0.469911	7.00444	16.2753	71.5077	55.0838	-25.591	29.4928	7.74156	1.46086	28.1016	0.107016	5.77158	6.00038	1.09939	-0.18864	1.66804	0.571955	2.65288	-0.61478	-0.619908	2.00855
14	2	S5	2	Va	1	18	Btran	-4.43398	6.31091	7.10993	73.6856	55.5459	-26.6754	28.8705	6.10128	1.46086	14.007	0.468107	1.2446	2.16881	1.09939	-0.267194	1.57165	0.827154	2.59813	-0.749507	-0.816987	1.63293
14	2	S5	2	Va	1	18	Cpost	41.8864	7.12629	8.10449	76.0502	55.0853	-26.0867	28.9986	7.15937	3.03684	18.4321	2.78951	6.99323	1.17745	1.3201	-0.232923	1.63576	1.29236	3.09608	-0.823214	-0.594729	1.68726
14	2	S5	2	Va	1	18	Cpost		6.1568	9.08832	76.6514	57.0738	-27.6314	29.4424	11.5811	3.41173	26.5732	7.01324	0.887517	3.08952	1.35908	-0.193989	1.84475	1.62735		-0.703205	-0.853154	1.73628
14	2	S5	2	Va	2	20	Aprep	1.10609	5.12371	23.8455	79.8335	52.6495	-26.4298	26.2197	19.9425	6.58378	49.587	1.52892	1.1305	6.17449	1.60184	-0.142009	2.11322	1.11198	2.67373	-0.611015	-0.827713	2.20979
14	2	S5	2	Va	2	20	Aprep	0.688624	4.46975	23.6732	80.703	51.1899	-22.1247	29.0653	23.8237	5.4391	84.2491	12.4977	5.69108	9.95014	1.52715	-0.108948	2.20929	1.88022	2.66826	-0.549724	-0.621765	2.20579
14	2	S5	2	Va	2	20	Aprep	1.6163	8.41477	25.0064	82.1621	48.7086	-21.1965	27.5121	24.0921	5.4391	84.2491	7.51914	3.10628	1.85635	1.52715	-0.108948	2.21548	1.65593	2.68038	-0.769214	-0.702486	2.23621
14	2	S5	2	Va	2	20	Aprep	1.81741	6.44336	25.1006	81.9383	50.1566	-20.4267	29.7299	21.2634	10.0369	39.5401	4.94586	4.43551	0.136987	1.77992	-0.159031	2.14738	1.49128	2.68299	-0.968414	-0.654922	2.23831
14	2	S5	2	Va	2	20	Aprep	1.83034	6.44336	23.3139	80.7186	48.1682	-18.8423	29.3259	24.7944	10.0369	55.5092	1.03858	0.807953	3.16889	1.77992	-0.13422	2.23146	1.00951	2.68316	-0.699834	-0.862389	2.19737
14	2	S5	2	Va	2	20	Aprep	2.55341	6.55748	23.2263	78.1857	47.7617	-17.7593	30.0024	23.9065	5.49068	55.5092	4.7307	1.35302	2.16593	1.53076	-0.13422	2.2112	1.47479	2.69247	-0.749678	-0.807409	2.19531
14	2	S5	2	Va	2	20	Aprep	2.86477	6.95673	20.6893	76.2254	50.188	-18.725	31.463	15.2742	0.975938	37.8128	3.56519	2.92121	1.93137	0.993929	-0.162623	1.97692	1.37411	2.69645	-0.764244	-0.710632	2.13273
14	2	S5	2	Va	2	20	Btran	3.86265	8.03509	20.6893	75.132	54.6115	-23.3758	31.2357	6.70802	0.975938	37.8128	3.09107	0.454637	1.14455	0.993929	-0.162623	1.60934	1.32595	2.70908	-0.826354	-0.910566	2.13273
14	2	S5	2	Va	2	20	Cpost	1.28278	8.23481	13.4027	71.9011	59.5506	-26.8315	32.7191	7.1171	0.975938	34.2797	0.0361159	2.96672	6.91139	0.993929	-0.170798	1.63334	0.435938	2.67604	-0.596262	-0.708585	1.91337
14	2	S5	2	Va	2	20	Cpost	-1.60957	6.76943	9.02962	74.9746	58.2817	-27.6646	30.6172	8.50079	1.81163	32.665	4.8264	4.2038	1.66615	1.16016	-0.174968	1.70752	1.4822	2.63748	-0.78258	-0.662094	1.73347
14	2	S5	2	Va	2	20	Cpost	-2.9141	7.06423	11.2916	76.6653	57.2217	-27.9612	29.2605	10.1024	1.81163	32.665	4.53651	2.71322	0.593222	1.16016	-0.174968	1.78282	1.45942	2.61953	-0.890084	-0.720381	1.83311
14	2	S5	2	Va	2	20	Cpost	1.32012	5.08757	10.6118	74.4081	55.4359	-27.6728	27.7631	11.5925	2.37332	22.0868	6.05161	1.955	0.57678	1.24119	-0.212781	1.8452	1.56844	2.67653	-0.892395	-0.762712	1.80487
14	2	S5	2	Va	3	22	Aprep		5.78575	26.0756	80.1527	58.4093	-35.2502	23.1591	17.7438	3.41615	54.2667	0.849521	7.19489	0	1.35952	-0.135748	2.0524	0.960049		-1	-0.591036	2.25974
14	2	S5	2	Va	3	22	Aprep	1.45882	5.72797	26.2193	80.8879	53.79	-27.2133	26.5767	21.0359	3.41615	54.2667	1.63372	6.83509	8.23371	1.35952	-0.135748	2.14161	1.13056	2.67834	-0.573662	-0.597708	2.26285
14	2	S5	2	Va	3	22	Aprep	1.24643	5.907	26.2193	80.7572	51.8921	-21.1661	30.726	20.3743	6.53086	62.2754	1.78594	8.2986	10.2089	1.59861	-0.126719	2.12457	1.15602	2.67557	-0.546524	-0.572658	2.26285
14	2	S5	2	Va	3	22	Aprep	1.2005	4.872	25.0412	81.3826	48.3881	-19.4575	28.9306	19.704	6.53086	62.2754	7.04449	3.59073	3.41724	1.59861	-0.126719	2.10687	1.62915	2.67497	-0.689782	-0.683171	2.23699
14	2	S5	2	Va	3	22	Aprep	2.09207	4.77717	25.0412	82.0834	48.1643	-19.0817	29.0826	20.0458	10.1938	52.0347	9.82154	0.304022	0.751576	1.78683	-0.138629	2.11595	1.77029	2.68654	-0.869246	-0.935791	2.23699
14	2	S5	2	Va	3	22	Aprep	2.81086	4.6984	22.7155	80.6746	48.9377	-18.5658	30.3718	24.8183	4.71629	52.0347	9.90277	2.57843	1.0318	1.47367	-0.138629	2.23199	1.77394	2.69576	-0.837587	-0.727071	2.18313
14	2	S5	2	Va	3	22	Aprep	2.79629	5.63297	22.5708	78.8075	48.0149	-17.2998	30.7151	18.9131	3.97755	45.1705	2.24512	0.686529	2.53202	1.41222	-0.14879	2.08541	1.22408	2.69557	-0.729448	-0.877509	2.17965
14	2	S5	2	Va	3	22	Aprep	2.50404	5.51731	22.8968	75.0886	51.7252	-19.099	32.6262	12.0469	2.31459	42.1152	3.16071	3.82211	3.09137	1.23344	-0.154092	1.86303	1.33336	2.69183	-0.703126	-0.674824	2.18748
14	2	S5	2	Va	3	22	Btran	3.57282	7.35003	21.1084	73.2183	55.1215	-24.0988	31.0227	8.07282	2.31459	42.1152	3.91002	3.20684	1.51666	1.23344	-0.154092	1.68561	1.40619	2.70543	-0.793951	-0.69825	2.14345
14	2	S5	2	Va	3	22	Cpost	1.11106	8.621	11.8162	72.7864	56.1565	-27.328	28.8285	7.12654	1.79226	28.7693	2.4003	4.38845	6.45839	1.15705	-0.186438	1.63388	1.24471	2.6738	-0.605116	-0.656348	1.85404
14	2	S5	2	Va	3	22	Cpost	-3.2557	6.76883	6.5787	75.2563	54.3545	-26.3985	27.956	8.16865	1.79226	28.0635	1.66325	1.74508	1.85902	1.15705	-0.188768	1.69059	1.13564	2.61476	-0.769034	-0.776893	1.60153
14	2	S5	2	Va	3	22	Cpost	-5.98704	6.01828	5.43903	75.9671	54.4975	-26.1736	28.324	9.19289	2.3408	16.5123	5.83377	0.736021	0.449887	1.23692	-0.246092	1.74126	1.55413	2.5757	-0.911311	-0.871187	1.52715
14	2	S5	2	Va	3	22	Cpost		4.85206	6.37121	74.1845	56.2378	-26.0973	30.1405	9.04206	2.13915	16.5123	3.39811	3.63299	0.15241	1.20937	-0.246092	1.73407	1.35772		-0.965158	-0.681608	1.58875
14	2	S5	2	Va	3	22	Cpost		5.13015	9.99253	74.1585	57.2939	-26.8745	30.4194	9.42354	2.13915	17.1257	0.424091	0.557841	1.55428	1.20937	-0.241644	1.75208	0.806983		-0.791011	-0.895095	1.77795
14	2	S5	2	Va	3	22	Cpost	2.44666	4.60415	13.2715	73.4918	56.8075	-28.0277	28.7797	11.5333	4.18063	23.507	2.81363	3.27931	2.30649	1.42992	-0.206254	1.84284	1.29514	2.6911	-0.74158	-0.695275	1.90867
15	2	S2	2	Ho	1	10	Aprep	1.89418	6.5741	15.8064	79.5316	50.66	-19.6353	31.0247	37.4663	13.0809	109.248	1.36988	1.52914	1.87627	1.90178	-0.0956739	2.47406	1.08186	2.68398	-0.767879	-0.79297	1.99392
15	2	S2	2	Ho	1	10	Aprep	2.1899	5.27913	16.9352	79.9301	52.393	-19.7219	32.6711	43.5673	13.5371	109.248	19.6669	3.2928	0.17331	1.91814	-0.0956739	2.56915	2.10588	2.6878	-0.96083	-0.694728	2.02861
15	2	S2	2	Ho	1	10	Aprep	1.98583	6.38928	16.7354	81.3821	52.781	-19.7165	33.0645	43.5882	13.5371	88.3916	17.8395	0.786706	0.0108269	1.91814	-0.106364	2.56946	2.05516	2.68517	-0.997311	-0.864941	2.0226
15	2	S2	2	Ho	1	10	Aprep	1.95866	4.34565	14.677	82.1414	53.1336	-21.1916	31.942	46.4986	21.5147	79.9263	11.9195	2.24495	2.95024	2.15369	-0.111855	2.61132	1.85808	2.68482	-0.709323	-0.745072	1.95731
15	2	S2	2	Ho	1	10	Aprep	1.95706	4.8982	14.8748	81.9835	50.2964	-20.0341	30.2624	55.361	21.5147	123.148	12.8328	3.3593	2.31511	2.15369	-0.0901128	2.72773	1.89269	2.6848	-0.741098	-0.692063	1.96387
15	2	S2	2	Ho	1	10	Aprep	1.87181	4.14898	16.7749	82.6306	50.6413	-19.9818	30.6596	62.3462	24.4423	123.148	4.69955	0.794414	0.10456	2.22349	-0.0901128	2.80998	1.47236	2.68369	-0.975445	-0.864011	2.02379
15	2	S2	2	Ho	1	10	Aprep	1.39687	3.92052	17.3308	82.4118	48.6165	-17.9904	30.626	47.0434	22.7356	92.4994	26.8649	0.0670317	3.98268	2.18362	-0.103975	2.61893	2.27665	2.67753	-0.669321	-0.983911	2.04035
15	2	S2	2	Ho	1	10	Aprep	1.97208	5.17818	16.1356	79.4538	47.289	-16.9569	30.3321	35.0708	8.64155	80.8916	26.6662	0.587875	2.06712	1.71454	-0.111186	2.43353	2.27243	2.68499	-0.755644	-0.890832	2.00422
15	2	S2	2	Ho	1	10	Btran	2.34032	5.11911	13.2656	74.2182	48.458	-14.4121	34.0459	28.4685	8.64155	80.8916	21.9644	7.42758	5.08964	1.71454	-0.111186	2.30989	2.16486	2.68973	-0.636579	-0.586914	1.90846
15	2	S2	2	Ho	1	10	Btran	1.22209	3.42011	12.0322	68.7905	53.5894	-16.8069	36.7825	25.5724	5.49064	36.7933	4.41571	5.4732	5.5918	1.53076	-0.16486	2.24876	1.44961	2.67525	-0.624093	-0.626932	1.86246
15	2	S2	2	Ho	1	10	Btran	0.210796	7.05548	10.2722	70.1625	55.0048	-21.0217	33.9831	22.716	4.71629	41.4477	5.73722	5.59878	8.41737	1.47367	-0.155328	2.18315	1.54766	2.66195	-0.570844	-0.623928	1.79026
15	2	S2	2	Ho	1	10	Cpost	-4.06765	9.21673	9.78661	72.403	56.5321	-24.4929	32.0392	14.0578	4.71629	41.4477	7.69962	3.88786	6.94232	1.47367	-0.155328	1.93633	1.66578	2.60333	-0.59568	-0.672543	1.76872
15	2	S2	2	Ho	1	10	Cpost	41.4415	6.44397	6.05895	72.8559	51.4313	-23.9984	27.4329	10.206	3.57989	28.448	5.56553	4.49574	0.988967	1.37552	-0.187488	1.78737	1.53595	3.09233	-0.84206	-0.653121	1.56891
15	2	S2	2	Ho	1	10	Cpost		5.06931	7.75147	68.2119	50.1664	-23.6	26.5664	6.70373	3.39894	28.1349	8.07231	1.73303	0.796841	1.3578	-0.188529	1.60909	1.68558		-0.863719	-0.777748	1.66858
15	2	S2	2	Ho	1	10	Cpost	-1.21697	3.85418	5.95801	64.0803	47.6992	-22.6419	25.0573	17.3341	3.39894	28.1349	1.34118	3.01823	1.91618	1.3578	-0.188529	2.04045	1.07615	2.64282	-0.765238	-0.706303	1.56234
15	2	S2	2	Ho	2	14	Aprep	1.67744	3.76363	18.2067	80.7745	55.2456	-22.7841	32.4615	33.2418	8.41499	72.3005	10.1513	3.38248	4.40854	1.70319	-0.117606	2.40116	1.78497	2.68118	-0.655738	-0.691146	2.06566
15	2	S2	2	Ho	2	14	Aprep	1.28834	4.21295	17.195	80.7007	53.2058	-22.1895	31.0163	45.3673	8.41499	110.961	10.7845	2.89032	1.18924	1.70319	-0.0949325	2.59529	1.81217	2.67611	-0.822103	-0.712039	2.03634
15	2	S2	2	Ho	2	14	Aprep	1.05123	3.87818	17.195	83.0192	50.773	-21.0847	29.6883	56.5066	16.8338	110.961	10.4667	2.65608	2.20951	2.02556	-0.0949325	2.74173	1.79868	2.67302	-0.74712	-0.723179	2.03634
15	2	S2	2	Ho	2	14	Aprep	1.65852	2.94235	17.5754	82.3311	48.9244	-20.3396	28.5848	53.3968	16.3212	102.638	14.4028	2.20692	1.49029	2.00996	-0.0987063	2.7032	1.9481	2.68093	-0.796045	-0.747271	2.04751
15	2	S2	2	Ho	2	14	Aprep	2.17608	4.84726	19.12	79.1615	47.2396	-19.5979	27.6417	48.5477	16.3212	103.73	4.41363	1.88624	1.48343	2.00996	-0.0981856	2.63963	1.44944	2.68762	-0.796594	-0.767215	2.09109
15	2	S2	2	Ho	2	14	Aprep	2.15798	7.25218	21.8064	76.1137	45.4908	-18.7194	26.7714	51.4255	16.5702	103.73	5.57638	1.74059	1.75705	2.01759	-0.0981856	2.6779	1.5367	2.68739	-0.776048	-0.777211	2.16096
15	2	S2	2	Ho	2	14	Aprep	2.93095	5.17437	16.4604	72.6318	45.2865	-18.2024	27.0841	41.5926	7.55404	97.261	1.04084	0.625409	1.03396	1.65785	-0.101398	2.53953	1.01006	2.69729	-0.837364	-0.885644	2.01424
15	2	S2	2	Ho	2	14	Aprep	3.74555	5.88037	15.3489	67.7484	51.2505	-20.7941	30.4564	24.5519	7.55404	58.4944	8.88371	6.74458	2.79117	1.65785	-0.13075	2.22598	1.72643	2.70761	-0.716649	-0.599447	1.97934
15	2	S2	2	Ho	2	14	Btran	2.28823	6.63235	12.1271	65.5276	53.2287	-23.0527	30.176	26.569	9.97121	48.36	12.0432	0.560891	4.51731	1.777	-0.143799	2.27035	1.86288	2.68906	-0.652481	-0.894658	1.86612
15	2	S2	2	Ho	2	14	Cpost	1.22288	5.92276	8.66352	66.2319	52.2041	-22.9521	29.252	24.4551	3.57262	38.2024	8.6789	1.84786	0.201287	1.37482	-0.161791	2.22378	1.71639	2.67526	-0.955187	-0.769786	1.71563
15	2	S2	2	Ho	2	14	Cpost	-1.2817	5.81974	7.01349	69.424	49.061	-21.7047	27.3562	15.2684	2.67546	52.2511	0.235818	3.79159	2.49469	1.27894	-0.138341	1.97673	0.696858	2.64194	-0.731388	-0.675896	1.62736
15	2	S2	2	Ho	2	14	Cpost	-2.0569	3.12104	3.73965	70.154	49.1981	-22.3451	26.853	18.9255	2.67546	52.2511	6.49773	1.0064	1.28074	1.27894	-0.138341	2.08575	1.59658	2.63137	-0.813731	-0.840225	1.39062
15	2	S2	2	Ho	2	14	Cpost	-0.657816	2.93033	9.10138	72.2061	52.105	-22.8818	29.2232	19.452	7.80088	83.3162	7.28727	4.74029	1.07335	1.67123	-0.109556	2.1001	1.64301	2.65036	-0.833359	-0.646051	1.73691
15	2	S2	2	Ho	3	18	Aprep	1.68657	5.04686	18.0759	82.4729	51.6458	-21.3464	30.2994	30.0402	12.5399	74.6318	3.94167	1.49409	2.09725	1.8818	-0.115755	2.34113	1.40903	2.68129	-0.753799	-0.795742	2.06194
15	2	S2	2	Ho	3	18	Aprep	1.55955	3.6435	17.0472	82.2839	51.7251	-21.1203	30.6048	34.4326	12.5428	104.625	5.1958	0.610789	0.452186	1.88191	-0.0977649	2.42238	1.50978	2.67965	-0.91095	-0.887647	2.03195
15	2	S2	2	Ho	3	18	Aprep	1.96064	3.59693	18.6201	82.7619	50.8185	-20.4229	30.3956	51.012	12.5428	104.625	3.6564	0.418501	1.39475	1.88191	-0.0977649	2.6725	1.38281	2.68484	-0.803868	-0.91631	2.07728
15	2	S2	2	Ho	3	18	Aprep	1.6346	4.98788	18.5387	81.5713	50.2566	-20.1043	30.1523	55.4654	24.1432	90.9674	2.80179	0.48654	0.637223	2.21666	-0.104847	2.72901	1.29378	2.68062	-0.884042	-0.90564	2.07501
15	2	S2	2	Ho	3	18	Aprep	1.54552	4.34689	18.8879	80.4739	50.7531	-20.913	29.8401	60.3688	24.1432	113.784	2.29002	0.624452	1.61738	2.21666	-0.0937472	2.78743	1.23016	2.67946	-0.786201	-0.885775	2.08471
15	2	S2	2	Ho	3	18	Aprep	2.04678	4.14375	17.6603	78.6319	48.465	-19.5465	28.9184	60.75	17.9248	113.784	2.99356	1.84329	2.73289	2.05761	-0.0937472	2.79181	1.31537	2.68595	-0.71943	-0.770096	2.04998
15	2	S2	2	Ho	3	18	Aprep	2.58618	7.36261	17.1528	75.4167	50.4507	-20.0515	30.3992	49.7831	16.5702	102.078	13.1651	2.96151	1.00994	2.01759	-0.0989769	2.65626	1.90483	2.69289	-0.839854	-0.708818	2.03509
15	2	S2	2	Ho	3	18	Aprep	3.07293	7.70503	15.297	72.6839	50.9252	-20.5217	30.4036	31.4592	9.74057	102.078	17.105	0.00875097	0.404355	1.76663	-0.0989769	2.3683	2.03367	2.6991	-0.918609	-0.997824	1.97766
15	2	S2	2	Ho	3	18	Btran	1.28055	7.6635	12.3329	67.1401	52.7893	-22.9747	29.8146	18.7151	8.41269	43.2892	5.72297	1.178	4.90613	1.70307	-0.151988	2.07993	1.5467	2.67601	-0.641467	-0.823163	1.87398
15	2	S2	2	Ho	3	18	Cpost	-1.33045	5.42788	9.04674	65.5361	50.2949	-23.0003	27.2945	17.1671	8.41269	37.14	4.75446	5.04006	0.0512524	1.70307	-0.164089	2.03551	1.47664	2.64128	-0.987582	-0.637881	1.7343
15	2	S2	2	Ho	3	18	Cpost	-4.33709	3.68764	9.22604	69.221	45.6218	-21.5177	24.1041	17.3638	7.56223	37.14	4.0215	0.811774	2.96535	1.6583	-0.164089	2.04132	1.41611	2.59951	-0.708647	-0.861934	1.74283
15	2	S2	2	Ho	3	18	Cpost	-7.52765	3.668	5.54277	70.3798	47.0761	-22.2017	24.8744	17.3519	6.29522	36.4437	4.587	1.54053	1.36806	1.58399	-0.165649	2.04097	1.46346	2.55286	-0.806124	-0.79208	1.53438
15	2	S2	2	Ho	3	18	Cpost	-7.52224	4.4551	6.72545	68.4906	48.8806	-23.4575	25.4231	20.0918	6.12502	45.966	1.04342	1.09742	2.51169	1.57317	-0.147496	2.11717	1.01068	2.55294	-0.730501	-0.830957	1.61039
15	2	S2	2	Ho	3	18	Cpost	-1.16916	4.4551	5.78026	71.0392	50.3577	-23.2901	27.0676	25.0402	6.12502	45.966	5.47897	3.28906	0.334807	1.57317	-0.147496	2.23697	1.52994	2.64346	-0.930348	-0.69488	1.55055
15	2	S2	2	Ho	3	18	Cpost	1.77095	4.02551	6.48358	71.8831	50.846	-24.1152	26.7308	25.4923	8.63068	54.6957	7.17457	0.673551	1.65014	1.714	-0.135214	2.247	1.63662	2.68239	-0.783759	-0.879205	1.59571
15	2	S2	2	Va	1	22	Aprep	1.56716	5.35451	19.5065	81.3504	50.7209	-19.993	30.7279	30.5744	6.75488	70.9086	14.6713	0.559535	1.70225	1.61215	-0.118755	2.35147	1.95712	2.67974	-0.779953	-0.894852	2.10157
15	2	S2	2	Va	1	22	Aprep	2.16191	4.37866	18.4153	83.2898	52.0377	-20.4128	31.6249	24.9667	6.75488	107.061	18.9452	1.79391	0.839671	1.61215	-0.0966462	2.23532	2.08629	2.68744	-0.858648	-0.773476	2.07155
15	2	S2	2	Va	1	22	Aprep	2.02486	3.61411	18.6319	82.856	50.7993	-20.625	30.1743	52.4855	8.41269	121.976	1.38149	2.90109	0.424448	1.70307	-0.0905446	2.6916	1.08414	2.68567	-0.915352	-0.711547	2.07761
15	2	S2	2	Va	1	22	Aprep	1.37863	3.44884	16.4616	81.1676	49.3398	-20.232	29.1078	49.9146	13.8261	121.976	17.9049	2.13309	0.78601	1.9283	-0.0905446	2.65801	2.05704	2.67729	-0.865026	-0.751635	2.01427
15	2	S2	2	Va	1	22	Aprep	1.8206	4.06359	15.3442	81.2926	48.4956	-19.3578	29.1378	38.6018	9.76112	97.461	15.1141	0.0600548	1.74835	1.76756	-0.101294	2.4926	1.97172	2.68303	-0.776662	-0.985526	1.97919
15	2	S2	2	Va	1	22	Aprep	2.76539	4.65065	16.9895	81.0808	47.3367	-17.6856	29.6511	43.6129	9.76112	88.9121	4.68461	1.02658	3.34446	1.76756	-0.106052	2.56983	1.47119	2.69518	-0.692653	-0.838126	2.03023
15	2	S2	2	Va	1	22	Aprep	2.49913	3.13457	16.032	77.8003	42.0621	-16.4006	25.6616	40.9474	17.631	88.9121	14.9884	7.97906	2.57007	2.04913	-0.106052	2.52963	1.96761	2.69177	-0.727496	-0.577687	2.001
15	2	S2	2	Va	1	22	Aprep	2.97633	3.12011	13.9187	73.1824	49.7906	-22.8598	26.9308	29.9243	1.98278	65.3285	10.0871	2.53857	11.4989	1.18664	-0.123723	2.33887	1.78214	2.69787	-0.531841	-0.72911	1.93152
15	2	S2	2	Va	1	22	Btran	3.02507	5.3778	13.9187	70.9056	51.7459	-26.3428	25.4031	13.6349	1.78154	61.9349	6.27159	3.0554	3.80685	1.15531	-0.127067	1.9216	1.5825	2.69849	-0.675359	-0.704679	1.93152
15	2	S2	2	Va	1	22	Btran	-0.482785	6.90812	10.3073	71.2552	54.8209	-28.9718	25.8492	11.0518	1.47455	35.3209	4.78437	0.892045	5.25799	1.10196	-0.168261	1.8233	1.47896	2.65271	-0.632253	-0.852643	1.79179
15	2	S2	2	Va	1	22	Cpost	-6.19001	6.15416	9.86184	73.5204	53.6007	-22.9773	30.6234	9.02908	1.47455	22.0868	7.88234	9.54855	11.989	1.10196	-0.212781	1.73345	1.67557	2.57272	-0.526752	-0.554883	1.77211
15	2	S2	2	Va	1	22	Cpost	38.2944	5.3946	6.86181	75.8792	51.9973	-22.4161	29.5811	5.70781	1.26849	14.7332	17.221	2.08464	1.12225	1.06126	-0.260526	1.54567	2.03711	3.06537	-0.828516	-0.754569	1.61849
15	2	S2	2	Va	1	22	Cpost	32.4403	9.60589	6.46147	75.4476	56.989	-24.2218	32.7672	5.50048	0.812385	33.9671	14.4794	6.37207	3.6114	0.949381	-0.171582	1.53144	1.95069	3.01325	-0.682404	-0.60688	1.59435
15	2	S2	2	Va	1	22	Cpost		9.60589	6.46147	73.6228	58.6283	-27.6498	30.9785	12.1559	0.812385	58.4944	6.14373	3.57728	6.85592	0.949381	-0.13075	1.86723	1.57437		-0.597311	-0.683672	1.59435
15	2	S2	2	Va	1	22	Cpost	0.298997	5.84116	9.6251	74.6103	56.3237	-27.8657	28.458	17.5236	1.97211	58.4944	3.81419	5.041	0.431728	1.18504	-0.13075	2.046	1.3975	2.66311	-0.914187	-0.637856	1.76137
15	2	S2	2	Va	2	28	Aprep	1.62045	5.82173	16.8846	81.5356	50.3736	-20.5137	29.8599	29.5523	3.48756	92.4221	15.8719	1.20943	0.192839	1.36657	-0.104019	2.33157	1.99599	2.68044	-0.956874	-0.82022	2.02709
15	2	S2	2	Va	2	28	Aprep	1.81524	5.24373	16.8819	82.7235	52.6203	-22.5692	30.051	37.0354	4.63178	106.891	11.8744	0.382371	4.11103	1.46702	-0.0967227	2.46692	1.85632	2.68296	-0.665079	-0.92224	2.02701
15	2	S2	2	Va	2	28	Aprep	1.66447	4.81372	16.9107	82.3917	50.6627	-21.7736	28.8891	37.0354	5.50048	106.891	10.7843	2.32394	1.59121	1.53144	-0.0967227	2.46692	1.81217	2.68101	-0.788178	-0.740605	2.02787
15	2	S2	2	Va	2	28	Aprep	1.69843	4.67574	18.2462	81.9216	49.1718	-19.7824	29.3894	36.2533	8.42817	89.1572	7.536	1.00063	3.98238	1.70386	-0.105906	2.45379	1.65686	2.68145	-0.669331	-0.840831	2.06678
15	2	S2	2	Va	2	28	Aprep	1.72952	4.46614	20.8802	81.2108	51.1195	-20.7223	30.3972	41.0161	11.607	133.545	14.8288	2.01565	1.87973	1.84578	-0.0865337	2.53069	1.96235	2.68185	-0.767648	-0.758848	2.13764
15	2	S2	2	Va	2	28	Aprep	2.18632	3.21455	16.8912	80.4715	49.8526	-19.7502	30.1024	62.5311	11.607	133.545	2.22426	0.589576	1.94421	1.84578	-0.0865337	2.81206	1.22123	2.68775	-0.76341	-0.890594	2.02729
15	2	S2	2	Va	2	28	Aprep	2.2285	3.81728	18.131	80.2782	46.0598	-18.1128	27.9469	53.324	10.7148	114.226	6.29195	4.31096	3.27465	1.80924	-0.093566	2.70228	1.58379	2.68829	-0.695464	-0.658729	2.06351
15	2	S2	2	Va	2	28	Aprep	2.48212	3.84516	15.8609	76.8488	47.5387	-18.9426	28.5961	42.0697	10.7148	114.226	5.75004	1.29835	1.65947	1.80924	-0.093566	2.54678	1.54852	2.69155	-0.783071	-0.812168	1.99564
15	2	S2	2	Va	2	28	Btran	3.26385	3.83538	14.4077	72.1992	48.2143	-18.1629	30.0514	30.2819	16.5702	68.1606	3.13117	2.91063	1.5594	2.01759	-0.121125	2.34583	1.33023	2.70152	-0.790616	-0.711112	1.94827
15	2	S2	2	Va	2	28	Btran	3.43697	5.08848	13.8574	70.36	51.6331	-21.9025	29.7306	23.7736	1.57788	52.7198	1.72044	0.641677	7.4792	1.12078	-0.137725	2.20813	1.14528	2.70371	-0.586018	-0.883442	1.92939
15	2	S2	2	Va	2	28	Cpost	1.16622	6.18805	10.7741	70.1211	54.0524	-23.9941	30.0583	15.707	1.2819	38.919	9.31538	0.655429	4.18317	1.06405	-0.160295	1.99078	1.74703	2.67452	-0.662752	-0.881602	1.81174
15	2	S2	2	Va	2	28	Cpost	-2.30743	6.56414	9.38273	70.2764	52.0577	-23.9683	28.0894	9.58484	1.2819	20.9409	24.9479	3.93775	0.0515581	1.06405	-0.218526	1.75953	2.2349	2.62792	-0.98751	-0.670838	1.75018
15	2	S2	2	Va	2	28	Cpost	-5.23421	6.35629	9.37712	72.1523	49.8591	-22.6196	27.2394	9.57046	1.85118	18.5921	24.3047	1.70001	2.69733	1.16644	-0.231919	1.75887	2.22035	2.58664	-0.721154	-0.780115	1.74992
15	2	S2	2	Va	2	28	Cpost	-6.62856	6.58972	9.1359	73.7951	50.7462	-22.9375	27.8086	10.9188	1.85118	35.7102	6.32918	1.13836	0.635856	1.16644	-0.167342	1.81779	1.58612	2.56626	-0.884227	-0.826951	1.73855
15	2	S2	2	Va	2	28	Cpost	-5.6868	4.65873	5.35319	74.9257	53.1953	-23.8877	29.3076	11.1737	2.31459	35.7102	8.59947	2.99786	1.90037	1.23344	-0.167342	1.82831	1.71245	2.58008	-0.766278	-0.707201	1.52108
15	2	S2	2	Va	2	28	Cpost	-4.68096	5.00699	6.73655	75.7469	53.8818	-25.0573	28.8245	9.36608	4.14211	23.1194	6.36279	0.966133	2.33911	1.42661	-0.207975	1.7494	1.58822	2.5946	-0.739763	-0.844494	1.61105
15	2	S2	2	Va	2	28	Cpost	-3.32492	4.8285	5.68655	75.6947	54.7253	-27.4898	27.2355	8.97278	3.76596	45.2619	4.04072	3.17796	4.86502	1.39306	-0.148639	1.73074	1.4178	2.61379	-0.642588	-0.699454	1.54423
15	2	S2	2	Va	2	28	Cpost	1.03176	4.34318	9.5592	73.1844	51.8632	-26.5114	25.3518	16.2033	3.76596	47.6044	2.78046	3.23298	1.95684	1.39306	-0.144936	2.00632	1.29131	2.67276	-0.762593	-0.69717	1.75835
15	2	S2	2	Va	3	30	Aprep	1.70473	5.08567	17.9117	84.6813	51.7349	-20.0584	31.6765	31.6113	13.7966	71.8352	5.16585	1.1655	3.68475	1.92727	-0.117986	2.37116	1.5076	2.68153	-0.679717	-0.824348	2.05724
15	2	S2	2	Va	3	30	Aprep	1.79626	4.79262	18.6004	85.5923	51.2593	-19.4846	31.7747	32.5589	7.20088	127.138	9.94833	0.196438	1.14771	1.63812	-0.0886874	2.38873	1.77598	2.68272	-0.82605	-0.956153	2.07673
15	2	S2	2	Va	3	30	Aprep	1.93494	4.49829	22.4253	85.2695	53.9159	-22.1004	31.8155	45.9429	7.20088	127.138	17.5716	0.0817218	5.23165	1.63812	-0.0886874	2.60348	2.0474	2.68451	-0.632921	-0.980553	2.17613
15	2	S2	2	Va	3	30	Aprep	1.71751	4.01351	19.4803	83.5228	52.8364	-22.9559	29.8805	56.0545	14.5125	145.94	14.728	3.87014	1.71104	1.9518	-0.0827775	2.73623	1.95901	2.6817	-0.779321	-0.673154	2.10087
15	2	S2	2	Va	3	30	Aprep		2.72379	15.7633	81.0055	44.728	-19.9964	24.7316	40.7168	15.3248	145.94	14.8428	10.2977	5.91896	1.97856	-0.0827775	2.52606	1.96281		-0.61658	-0.545447	1.99256
15	2	S2	2	Va	3	30	Aprep	3.45341	6.63832	17.0777	75.6593	44.6349	-24.6644	19.9705	27.1658	5.36989	63.6872	11.5049	9.85778	4.76749	1.52227	-0.125307	2.283	1.84171	2.70392	-0.645288	-0.55089	2.03286
15	2	S2	2	Va	3	30	Btran	3.78596	7.99138	14.9964	70.2684	48.4297	-21.858	26.5717	18.4757	4.11933	57.2261	1.42818	13.2023	3.13294	1.42465	-0.132191	2.07324	1.09319	2.70812	-0.701351	-0.515122	1.96787
15	2	S2	2	Va	3	30	Btran	1.39986	7.98907	8.96413	69.7937	51.5545	-23.6409	27.9136	17.1399	3.95337	36.0478	6.28824	2.68386	3.56584	1.41007	-0.166556	2.03471	1.58355	2.67757	-0.6841	-0.721812	1.73032
15	2	S2	2	Va	3	30	Cpost	-0.78047	3.58162	5.83852	67.1191	50.9217	-23.2385	27.6832	12.3458	1.99212	36.0437	1.47171	0.460818	0.804869	1.18803	-0.166566	1.87448	1.10143	2.64871	-0.862757	-0.909601	1.55445
15	2	S2	2	Va	3	30	Cpost	-6.04404	2.48403	4.26554	66.14	49.2112	-23.0805	26.1307	12.4897	1.99212	68.3037	2.89814	3.10492	0.315993	1.18803	-0.120998	1.87991	1.30476	2.57486	-0.933655	-0.702545	1.43712
15	2	S2	2	Va	4	32	Aprep	1.93711	3.48762	17.0735	80.1333	53.7608	-25.9716	27.7891	42.5934	13.5801	99.8885	6.40244	0.175474	6.22839	1.91967	-0.100056	2.55468	1.59069	2.68454	-0.609873	-0.960388	2.03274
15	2	S2	2	Va	4	32	Aprep	2.29867	5.89162	18.5838	80.5025	49.6642	-19.9381	29.7261	36.2832	7.55404	99.8885	2.12306	3.8739	2.82375	1.65785	-0.100056	2.45429	1.20709	2.6892	-0.715118	-0.673024	2.07627
15	2	S2	2	Va	4	32	Aprep	1.9933	4.67426	19.6655	81.9425	51.9665	-20.2944	31.6721	35.89	7.55404	81.3352	2.17156	3.89209	2.33919	1.65785	-0.110882	2.44762	1.21393	2.68526	-0.739758	-0.672398	2.10584
15	2	S2	2	Va	4	32	Aprep	1.55949	3.73758	20.8963	82.5505	52.4255	-21.5274	30.8982	42.4751	11.8221	81.3352	2.04111	1.54789	2.46599	1.85427	-0.110882	2.5529	1.19527	2.67964	-0.732897	-0.791507	2.13805
15	2	S2	2	Va	4	32	Aprep	1.33413	4.1233	18.4161	81.6937	49.1301	-20.5688	28.5613	47.4324	11.5855	98.8645	1.42524	4.67373	1.9171	1.84493	-0.100573	2.62433	1.09263	2.67671	-0.765177	-0.647937	2.07157
15	2	S2	2	Va	4	32	Aprep	1.56889	3.53451	17.3766	82.4825	49.3434	-20.5185	28.8249	46.9371	11.5855	98.8645	2.90087	0.527155	0.100591	1.84493	-0.100573	2.61745	1.30506	2.67977	-0.976323	-0.899558	2.0417
15	2	S2	2	Va	4	32	Aprep	0.959181	3.09833	18.9737	83.7266	50.3324	-20.6825	29.6499	47.1791	16.3084	151.646	10.2458	1.65011	0.327872	2.00957	-0.0812054	2.62082	1.78911	2.67181	-0.93156	-0.783762	2.08707
15	2	S2	2	Va	4	32	Btran		2.59755	18.6435	78.684	42.297	-18.1695	24.1274	45.2432	23.3803	151.646	21.0565	11.045	5.02587	2.19894	-0.0812054	2.59351	2.14213		-0.638256	-0.536782	2.07794
15	2	S2	2	Va	4	32	Btran	3.68609	5.07323	15.2641	69.2606	46.2629	-22.1707	24.0922	23.893	7.17022	56.1805	6.67569	7.39019	9.08916	1.63638	-0.133416	2.21089	1.6074	2.70686	-0.561095	-0.587567	1.9766
15	2	S2	2	Va	4	32	Btran	3.30027	4.87775	12.3044	70.0374	50.0346	-21.3223	28.7123	14.6577	2.31459	56.1805	0.535012	9.24006	1.69664	1.23344	-0.133416	1.95666	0.855246	2.70198	-0.780358	-0.559016	1.8729
15	2	S2	2	Va	4	32	Cpost	-0.431506	4.64905	9.37654	69.6882	54.4031	-25.4734	28.9296	12.283	2.31459	45.8968	5.28696	0.434725	8.30222	1.23344	-0.147608	1.87209	1.51636	2.65339	-0.572603	-0.913709	1.74989
15	2	S2	2	Va	4	32	Cpost	-1.28769	4.03261	7.93865	69.5461	54.7039	-25.8329	28.8709	19.8813	2.39748	48.611	2.98219	0.117377	0.718967	1.24434	-0.143428	2.1116	1.31412	2.64186	-0.87334	-0.972635	1.67856
16	2	S2	4	Ho	1	12	Aprep	-0.369141	2.6853	7.32026	75.5123	49.9801	-19.3578	30.6223	39.1273	18.9288	62.1038	12.4091	1.60286	0.94801	2.08584	-0.126894	2.50104	1.87688	2.65423	-0.846452	-0.787295	1.64487
16	2	S2	4	Ho	1	12	Aprep	0.205702	5.23809	8.86575	75.5001	48.0465	-19.2348	28.8117	24.3147	10.3951	57.7915	0.372635	3.62124	0.245929	1.79559	-0.131543	2.22058	0.781305	2.66188	-0.946513	-0.682041	1.72556
16	2	S2	4	Ho	1	12	Aprep		3.91896	8.1726	69.4462	36.6765	-12.1668	24.5096	16.6326	10.3951	26.7113	11.2785	8.60413	14.1359	1.79559	-0.193487	2.01948	1.83258		-0.506988	-0.568049	1.69079
16	2	S2	4	Ho	1	12	Aprep	1.01547	4.39822	11.713	67.9603	40.8909	-21.8722	19.0187	32.0324	15.7886	50.9376	14.6802	3.65697	6.54881	1.99336	-0.140114	2.37902	1.95742	2.67255	-0.603296	-0.680729	1.84998
16	2	S2	4	Ho	1	12	Aprep	1.69895	4.61306	11.8654	64.9463	46.478	-18.8374	27.6406	28.3861	11.4388	50.9376	0.403306	17.2439	19.0845	1.83906	-0.140114	2.30822	0.796909	2.68145	-0.472372	-0.483861	1.85597
16	2	S2	4	Ho	1	12	Aprep	1.40244	7.93607	17.0585	61.8663	51.5196	-22.7269	28.7927	25.4128	11.4388	44.4426	0.603958	2.30411	2.15235	1.83906	-0.150003	2.24524	0.88156	2.6776	-0.750484	-0.741714	2.03229
16	2	S2	4	Ho	1	12	Btran	-0.750969	9.52279	13.7799	61.295	51.3847	-24.7292	26.6555	21.6269	9.8336	44.4426	3.7497	4.27432	4.00447	1.77084	-0.150003	2.1565	1.39155	2.64911	-0.668591	-0.65987	1.92669
16	2	S2	4	Ho	1	12	Cpost		10.9284	8.72624	63.815	49.7359	-23.588	26.1478	21.1908	9.8336	59.088	8.56602	1.01537	2.2823	1.77084	-0.130092	2.14554	1.71078		-0.742943	-0.839289	1.71873
16	2	S2	4	Ho	1	12	Cpost	34.693	11.5589	8.07908	65.995	49.1166	-23.7351	25.3814	19.2194	7.55404	59.088	3.32849	1.53285	0.294237	1.65785	-0.130092	2.0938	1.35071	3.03362	-0.937554	-0.792679	1.68593
16	2	S2	4	Ho	1	12	Cpost	26.4375	6.41526	8.86376	66.3003	51.1989	-23.9073	27.2916	13.07	7.55404	43.341	3.9708	3.8204	0.344375	1.65785	-0.151898	1.90138	1.41163	2.95683	-0.928688	-0.674884	1.72546
16	2	S2	4	Ho	1	12	Cpost		7.25174	7.35074	66.4707	51.7291	-25.249	26.4801	11.3156	3.95337	25.1562	7.33445	1.62302	2.68334	1.41007	-0.199378	1.83408	1.64567		-0.721838	-0.785778	1.64658
16	2	S2	4	Ho	2	14	Aprep	-0.697189	2.79142	7.90814	73.4024	50.4667	-18.569	31.8976	35.694	23.3572	68.8824	13.9319	4.48948	0.758747	2.19839	-0.120489	2.44427	1.93198	2.64983	-0.868359	-0.653307	1.67694
16	2	S2	4	Ho	2	14	Aprep	-0.870749	4.81948	6.0393	74.3941	52.3452	-19.7506	32.5946	31.6687	15.1287	66.1239	7.1979	1.39388	2.36321	1.9722	-0.122976	2.37223	1.63795	2.64749	-0.738434	-0.803941	1.56764
16	2	S2	4	Ho	2	14	Aprep	-0.778287	3.38454	5.85612	74.7831	50.4184	-19.448	30.9704	35.4878	15.1287	80.2924	7.85105	3.24828	0.605281	1.9722	-0.1116	2.44073	1.67391	2.64874	-0.888408	-0.696541	1.55562
16	2	S2	4	Ho	2	14	Aprep	-0.750843	2.40257	8.02475	76.6728	49.9684	-19.7606	30.2078	45.7999	26.2149	82.5069	17.3064	1.52539	0.6253	2.26275	-0.110092	2.60145	2.03963	2.64911	-0.885659	-0.793264	1.68309
16	2	S2	4	Ho	2	14	Aprep	-1.24173	3.14394	8.37421	78.1397	49.726	-18.8878	30.8382	41.0026	22.4049	82.5069	14.3122	1.26091	1.74567	2.17563	-0.110092	2.53048	1.94503	2.64248	-0.776851	-0.81551	1.70112
16	2	S2	4	Ho	2	14	Aprep	-0.551814	3.59686	8.92212	77.7513	47.0308	-18.8837	28.1471	37.4631	12.5399	55.8173	8.54536	5.38228	0.00817078	1.8818	-0.133849	2.47401	1.70975	2.65178	-0.997968	-0.629153	1.72829
16	2	S2	4	Ho	2	14	Aprep	0.00394309	4.45769	11.5174	72.0044	43.5567	-19.157	24.3998	29.1968	9.74057	50.8012	7.92335	7.49462	0.546484	1.76663	-0.140302	2.32452	1.67775	2.6592	-0.896734	-0.585752	1.84221
16	2	S2	4	Ho	2	14	Aprep	1.48563	7.78422	18.0652	64.12	43.0612	-18.3893	24.6719	24.8923	9.74057	37.1442	4.35495	0.544305	1.5353	1.76663	-0.164079	2.23366	1.44459	2.67868	-0.792488	-0.89705	2.06163
16	2	S2	4	Ho	2	14	Btran	2.74976	12.6607	13.6252	59.2877	52.0858	-21.3242	30.7616	22.7529	13.2697	37.1442	3.72291	12.1794	0.153588	1.9086	-0.164079	2.18403	1.38906	2.69498	-0.964911	-0.524839	1.92126
16	2	S2	4	Ho	2	14	Cpost	-1.35912	11.3796	10.5348	62.9395	53.538	-23.5388	29.9992	22.0291	13.2697	45.3199	7.11273	1.52484	4.4292	1.9086	-0.148544	2.16645	1.63309	2.64089	-0.655113	-0.793308	1.80159
16	2	S2	4	Ho	2	14	Cpost	41.4656	9.53593	10.5348	67.4696	53.208	-24.4518	28.7562	25.0369	13.0251	46.6517	11.2032	2.48589	1.8259	1.89974	-0.146408	2.23689	1.82951	3.09253	-0.771278	-0.731849	1.80159
16	2	S2	4	Ho	2	14	Cpost		6.5183	10.6317	67.6706	51.9431	-24.5806	27.3624	22.8783	9.44476	46.6517	1.7174	6.3533	0.257666	1.75306	-0.146408	2.18703	1.14477		-0.944297	-0.607267	1.80572
16	2	S2	4	Ho	2	14	Cpost		7.02655	8.31198	68.0225	53.1355	-24.9133	28.2222	16.2556	8.73457	29.0883	4.84278	1.71957	0.665294	1.71914	-0.185413	2.00794	1.48345		-0.880293	-0.778709	1.69795
16	2	S2	4	Ho	2	14	Cpost	1.30301	5.83991	8.34406	67.8697	52.4365	-25.816	26.6205	16.4079	8.73457	38.7938	0.475889	3.20344	1.80553	1.71914	-0.160553	2.01263	0.83057	2.67631	-0.772674	-0.698391	1.69959
16	2	S2	4	Ho	2	14	Cpost	0.71898	4.72278	13.4678	66.9249	49.2772	-25.1731	24.1041	22.1996	8.73457	38.7938	9.72172	3.17188	1.28578	1.71914	-0.160553	2.17063	1.76578	2.66866	-0.813283	-0.699708	1.91568
16	2	S2	4	Ho	3	16	Aprep	0.538908	4.75886	17.2308	71.4115	46.8209	-17.5995	29.2214	28.8806	9.5967	68.6299	8.14168	0.773431	1.67815	1.76007	-0.12071	2.3182	1.68919	2.66628	-0.781702	-0.866556	2.0374
16	2	S2	4	Ho	3	16	Aprep	0.473595	2.929	18.888	72.7527	50.3532	-19.4902	30.8631	36.6677	10.4225	88.1923	10.7816	3.28328	3.78142	1.79677	-0.106484	2.46077	1.81205	2.66542	-0.676255	-0.695114	2.08471
16	2	S2	4	Ho	3	16	Aprep	0.404748	5.19491	16.8298	73.1652	49.9571	-19.3402	30.6169	47.3418	16.4828	90.8836	14.0103	0.492371	0.299875	2.01492	-0.104896	2.62308	1.93469	2.66451	-0.936536	-0.904755	2.02544
16	2	S2	4	Ho	3	16	Aprep	0.872804	3.00763	18.9873	75.1915	47.17	-17.307	29.863	34.6075	10.6524	90.8836	10.5527	1.50785	4.06648	1.8066	-0.104896	2.42545	1.80236	2.67068	-0.666536	-0.794648	2.08745
16	2	S2	4	Ho	3	16	Aprep	0.618654	5.59678	16.6122	76.051	47.8523	-18.1801	29.6722	30.7529	8.26317	46.7358	6.65325	0.381592	1.74629	1.69546	-0.146277	2.35489	1.60605	2.66734	-0.776807	-0.92237	2.01886
16	2	S2	4	Ho	3	16	Aprep	0.149151	4.3727	15.1085	75.273	46.4005	-17.7145	28.6861	30.122	8.26317	46.7358	9.09502	1.97217	0.931341	1.69546	-0.146277	2.34272	1.7366	2.66113	-0.848272	-0.761608	1.97154
16	2	S2	4	Ho	3	16	Aprep	1.80708	4.3586	17.2041	71.5037	43.8386	-16.3739	27.4648	24.5908	9.07065	45.3387	12.7398	2.44264	2.68119	1.73544	-0.148513	2.22686	1.88926	2.68286	-0.721943	-0.734137	2.03661
16	2	S2	4	Ho	3	16	Aprep	3.17299	5.43296	17.0571	63.9686	51.5854	-21.5299	30.0555	19.8361	8.85	42.4295	12.717	5.18158	10.312	1.72479	-0.15352	2.1104	1.88841	2.70037	-0.545275	-0.634198	2.03224
16	2	S2	4	Ho	3	16	Btran	2.77127	8.71005	14.351	61.0581	53.3985	-25.0496	28.3489	23.1359	8.85	42.4295	3.17795	3.41322	1.60686	1.72479	-0.15352	2.19317	1.33517	2.69525	-0.786992	-0.68994	1.94635
16	2	S2	4	Ho	3	16	Btran	1.1646	8.87173	10.3866	62.9239	54.9548	-27.1626	27.7921	23.1546	9.36253	40.4935	7.97445	1.11361	4.22611	1.74924	-0.157147	2.19361	1.68045	2.6745	-0.661387	-0.829361	1.79522
16	2	S2	4	Ho	3	16	Cpost		7.07147	9.5973	67.1172	54.4148	-25.8486	28.5662	24.4882	9.36253	40.4935	6.9002	1.54809	2.62803	1.74924	-0.157147	2.22453	1.62075		-0.724573	-0.791491	1.7601
16	2	S2	4	Ho	3	16	Cpost	33.6953	6.07425	9.5973	72.169	54.1992	-26.5443	27.6549	23.8066	10.1938	36.204	0.216712	1.82262	1.3914	1.78683	-0.166197	2.20889	0.682292	3.02465	-0.804149	-0.771502	1.7601
16	2	S2	4	Ho	3	16	Cpost	28.9624	7.20207	7.42458	69.2926	53.9823	-26.587	27.3953	19.8971	14.2705	31.4406	0.0416977	2.17968	0.0854597	1.94361	-0.178342	2.11202	0.451885	2.98095	-0.979708	-0.748866	1.6507
16	2	S2	4	Ho	3	16	Cpost	2.07149	6.11107	10.8064	65.6031	51.7278	-25.6135	26.1143	17.5707	9.1524	39.931	3.99274	2.56195	1.947	1.73934	-0.15825	2.04737	1.41357	2.68627	-0.763229	-0.727911	1.81309
16	2	S2	4	Ho	5	18	Aprep	1.16358	5.0349	17.4673	71.8747	46.5954	-19.2298	27.3655	30.2314	8.4701	67.4354	2.79204	2.86998	2.16426	1.70597	-0.121774	2.34485	1.29265	2.67449	-0.749777	-0.712972	2.04435
16	2	S2	4	Ho	5	18	Aprep	0.860103	2.93512	15.548	73.6591	48.1841	-19.7	28.484	30.5984	8.4701	80.5584	3.82388	2.23704	0.940363	1.70597	-0.111415	2.35193	1.39838	2.67051	-0.847284	-0.745526	1.98572
16	2	S2	4	Ho	5	18	Aprep	0.405623	4.98536	15.548	75.0236	46.5976	-19.096	27.5015	38.3153	14.3941	80.5584	8.56787	1.96506	1.20795	1.94781	-0.111415	2.48796	1.71087	2.66452	-0.820356	-0.762064	1.98572
16	2	S2	4	Ho	5	18	Aprep	0.657226	3.5947	15.573	73.853	44.5637	-17.9971	26.5667	38.8577	11.1163	70.9086	5.73777	1.8697	2.19794	1.82596	-0.118755	2.49672	1.5477	2.66784	-0.747795	-0.768318	1.98652
16	2	S2	4	Ho	5	18	Aprep	0.595332	5.20511	15.4787	71.6636	41.1476	-16.1782	24.9693	40.2246	11.1163	77.8641	15.8649	3.1947	3.63767	1.82596	-0.113326	2.51839	1.99576	2.66703	-0.681436	-0.698755	1.98351
16	2	S2	4	Ho	5	18	Aprep	1.23756	7.23079	16.2292	72.3905	41.5073	-15.2363	26.2711	45.4126	17.5427	101.75	11.4511	2.60349	1.88398	2.04656	-0.0991361	2.59594	1.83955	2.67545	-0.767365	-0.725803	2.00713
16	2	S2	4	Ho	5	18	Aprep	2.65213	6.32119	15.3284	67.1266	44.0844	-15.8117	28.2726	39.5609	10.0584	101.75	17.6836	4.00316	1.15096	1.78087	-0.0991361	2.50794	2.05066	2.69373	-0.825738	-0.668635	1.97867
16	2	S2	4	Ho	5	18	Aprep	2.83255	7.72744	13.3803	58.1062	48.2129	-19.8	28.4129	21.1965	9.29262	47.9003	4.82428	0.280599	1.16601	1.74596	-0.144488	2.14569	1.48203	2.69603	-0.824299	-0.940041	1.91256
16	2	S2	4	Ho	5	18	Btran	-0.394646	11.2991	8.7738	59.595	51.4679	-22.093	29.375	17.9936	8.85	35.0585	4.36287	1.92406	4.58597	1.72479	-0.16889	2.05958	1.44525	2.65389	-0.650467	-0.764722	1.72106
16	2	S2	4	Ho	5	18	Cpost	38.1706	8.92532	8.77795	65.4871	54.8799	-24.371	30.5089	13.9353	4.23871	33.6945	4.02204	2.26797	4.55599	1.43486	-0.172274	1.9321	1.41616	3.0643	-0.651343	-0.743756	1.72127
16	2	S2	4	Ho	5	18	Cpost	32.1527	7.14072	6.64761	68.6907	54.2914	-26.1091	28.1823	12.344	4.23871	35.9746	1.82212	4.65332	3.4762	1.43486	-0.166726	1.87441	1.16183	3.01062	-0.6875	-0.648521	1.60571
16	2	S2	4	Ho	6	20	Aprep	0.295101	4.44855	15.9815	72.0167	50.3707	-19.6278	30.7429	31.3064	7.98071	84.8651	2.133	2.37597	2.96498	1.68078	-0.108551	2.36542	1.2085	2.66306	-0.708663	-0.737735	1.99942
16	2	S2	4	Ho	6	20	Aprep	0.273407	3.03333	14.7196	74.2921	50.3034	-20.1221	30.1813	37.5333	17.4477	91.1146	8.42837	1.12332	0.988686	2.04378	-0.104763	2.47516	1.70387	2.66278	-0.84209	-0.828412	1.95873
16	2	S2	4	Ho	6	20	Aprep	0.177823	4.60005	15.3496	75.4956	49.8057	-19.762	30.0437	42.7243	17.4477	91.1146	12.1018	0.275139	0.720187	2.04378	-0.104763	2.55663	1.86515	2.66151	-0.873185	-0.941045	1.97936
16	2	S2	4	Ho	6	20	Aprep	0.156524	3.60692	15.6975	77.3684	47.771	-18.3619	29.4091	40.2653	20.0955	83.6736	3.83323	1.26921	2.80019	2.11726	-0.109322	2.51903	1.39924	2.66123	-0.716224	-0.814763	1.99048
16	2	S2	4	Ho	6	20	Aprep	0.118827	5.74975	14.3226	77.0295	43.5943	-16.0419	27.5524	33.74	15.2471	61.846	5.54117	3.71348	4.63995	1.97604	-0.127158	2.41011	1.53427	2.66073	-0.648905	-0.678679	1.94538
16	2	S2	4	Ho	6	20	Aprep	0.275176	5.32794	15.0376	74.2481	44.0624	-16.1209	27.9415	29.5797	8.04086	49.3814	5.08184	0.778256	0.157919	1.68394	-0.142304	2.33211	1.50143	2.6628	-0.964008	-0.865967	1.96922
16	2	S2	4	Ho	6	20	Aprep	0.766683	5.11578	15.0376	68.3473	48.1586	-19.3482	28.8104	15.2532	8.04086	47.7825	6.99377	1.7379	6.45461	1.68394	-0.144666	1.97624	1.62621	2.66928	-0.605193	-0.777402	1.96922
16	2	S2	4	Ho	6	20	Aprep	2.71584	7.9841	14.2706	62.1048	51.1423	-22.8006	28.3417	16.1212	10.1938	25.5561	2.14317	0.937501	0.205413	1.78683	-0.197812	2.00378	1.20994	2.69454	-0.954368	-0.847597	1.94362
16	2	S2	4	Ho	6	20	Btran	2.11144	7.67691	10.3073	62.5454	53.4181	-25.0569	28.3611	16.3758	9.74057	39.3726	0.715744	0.0389165	4.51269	1.76663	-0.159369	2.01164	0.919792	2.68679	-0.652618	-0.990501	1.79179
16	2	S2	4	Ho	6	20	Cpost	-0.236276	6.77611	7.37304	65.7102	54.1079	-26.3851	27.7228	14.6131	6.98058	39.3726	0.534014	1.27659	2.65629	1.62545	-0.159369	1.95517	0.854847	2.656	-0.723169	-0.814102	1.64783
16	2	S2	4	Ho	6	20	Cpost	-2.22547	3.26219	12.5333	67.4857	52.091	-27.0116	25.0795	15.1088	6.98058	51.8851	1.18786	0.738007	1.25304	1.62545	-0.138828	1.97155	1.04398	2.62905	-0.816221	-0.870938	1.88155
16	2	S2	4	Va	1	22	Aprep	0.668007	2.97719	16.821	78.0685	50.8867	-20.0615	30.8252	45.8712	16.1586	105.141	2.98894	1.53118	1.99766	2.00494	-0.0975247	2.60247	1.31486	2.66799	-0.759984	-0.79281	2.02518
16	2	S2	4	Va	1	22	Aprep	0.230002	3.31387	15.6388	79.7685	48.6174	-18.5655	30.0519	41.8549	16.1586	105.141	4.20039	1.54652	2.99202	2.00494	-0.0975247	2.54353	1.4316	2.6622	-0.70746	-0.791614	1.98861
16	2	S2	4	Va	1	22	Aprep	0.368318	5.80328	16.8896	77.9159	48.3466	-18.8758	29.4709	42.8015	17.5121	111.319	4.98719	1.16207	0.620517	2.04567	-0.0947796	2.55779	1.49439	2.66403	-0.886312	-0.824674	2.02724
16	2	S2	4	Va	1	22	Aprep	0.379048	5.47844	16.5995	78.7473	47.4136	-18.7834	28.6302	44.8528	18.7838	111.319	6.0943	1.68124	0.184799	2.08183	-0.0947796	2.5879	1.5712	2.66417	-0.958493	-0.781477	2.01848
16	2	S2	4	Va	1	22	Aprep	0.624104	4.9369	16.5093	79.8551	43.6491	-16.6714	26.9776	38.4353	18.7838	83.3695	16.2239	3.30523	4.22386	2.08183	-0.109521	2.4899	2.00696	2.66741	-0.661458	-0.694226	2.01573
16	2	S2	4	Va	1	22	Aprep	0.851068	7.148	17.1297	76.4202	41.0838	-14.8342	26.2496	32.7337	14.4269	78.3414	19.2917	1.45598	3.67443	1.94892	-0.112981	2.39193	2.09577	2.67039	-0.680092	-0.798811	2.03441
16	2	S2	4	Va	1	22	Aprep	1.5903	7.60001	16.7006	70.2419	41.0709	-14.977	26.0938	28.6826	10.2425	78.3414	19.2898	0.311618	0.285654	1.78896	-0.112981	2.31422	2.09571	2.68004	-0.939115	-0.934433	2.02154
16	2	S2	4	Va	1	22	Aprep	2.59588	7.53981	15.4811	66.1428	46.409	-19.0322	27.3768	26.3784	10.2425	71.8352	4.55304	2.56587	7.54763	1.78896	-0.117986	2.26627	1.46075	2.69301	-0.584842	-0.72771	1.98358
16	2	S2	4	Va	1	22	Btran	3.65651	7.78833	15.4811	62.3865	54.9174	-24.6501	30.2673	23.1849	11.5085	56.4797	1.20506	5.78108	4.18661	1.84185	-0.133062	2.19433	1.04774	2.70648	-0.662642	-0.619691	1.98358
16	2	S2	4	Va	1	22	Cpost	1.15046	7.78833	10.4153	63.2355	56.9858	-26.7657	30.2202	19.8484	10.1657	39.76	2.24187	0.0942681	4.23109	1.7856	-0.15859	2.11072	1.22364	2.67431	-0.661229	-0.97773	1.79646
16	2	S2	4	Va	1	22	Cpost	38.2602	9.22059	12.02	70.3252	56.9267	-27.372	29.5547	19.2269	6.97121	38.8211	4.2713	1.33092	1.21271	1.6249	-0.160497	2.094	1.43761	3.06508	-0.819915	-0.809316	1.86198
16	2	S2	4	Va	1	22	Cpost	30.5884	7.68626	9.02949	73.3962	55.9903	-27.7091	28.2812	18.5408	6.92401	37.5671	2.59778	2.547	0.674165	1.62214	-0.163153	2.07507	1.26955	2.99618	-0.879125	-0.728676	1.73347
16	2	S2	4	Va	1	22	Cpost		5.04099	9.00706	68.2512	53.0187	-26.8328	26.1859	18.5408	5.752	38.6769	0.18108	0.130636	1.75255	1.54866	-0.160796	2.07507	0.65233		-0.776365	-0.969771	1.73239
16	2	S2	4	Va	2	24	Aprep	0.728201	6.23236	15.3675	75.5961	42.6348	-16.7814	25.8534	47.7658	13.5156	95.7577	0.284203	3.62977	5.40661	1.91738	-0.102191	2.62893	0.730141	2.66878	-0.628554	-0.681726	1.97993
16	2	S2	4	Va	2	24	Aprep	0.909727	4.42713	15.8309	73.4665	41.5437	-16.0714	25.4723	48.7564	14.877	95.7577	2.06407	0.76218	1.42009	1.96394	-0.102191	2.64246	1.19862	2.67116	-0.801756	-0.867935	1.99469
16	2	S2	4	Va	2	24	Aprep	1.00878	7.41899	16.3378	70.8856	40.7728	-15.8368	24.936	39.8222	12.6913	79.9263	2.23056	1.07261	0.469146	1.88746	-0.111855	2.51207	1.22209	2.67246	-0.908309	-0.833433	2.01047
16	2	S2	4	Va	2	24	Aprep	1.35662	7.40294	17.0885	66.08	42.8038	-16.9885	25.8153	28.0883	10.6948	75.3685	5.26414	1.7587	2.30335	1.8084	-0.115187	2.30214	1.51472	2.677	-0.741756	-0.775932	2.03318
16	2	S2	4	Va	2	24	Aprep	1.18586	3.15214	17.0812	61.998	45.0683	-18.9172	26.1511	24.2193	10.6948	37.4965	3.65972	0.671604	0.417425	1.8084	-0.163307	2.2184	1.38313	2.67478	-0.916484	-0.879461	2.03296
16	2	S2	4	Va	2	24	Aprep	0.940609	3.86849	14.0948	64.107	47.7344	-20.1326	27.6019	27.0734	13.1309	43.6216	4.94455	2.90147	0.45995	1.90359	-0.151408	2.28105	1.49119	2.67157	-0.909736	-0.71153	1.9376
16	2	S2	4	Va	2	24	Aprep	2.01031	4.33544	12.5001	67.5426	50.9849	-22.4299	28.555	38.7321	13.1309	68.1606	5.45178	1.90624	4.50485	1.90359	-0.121125	2.4947	1.52804	2.68548	-0.65285	-0.765891	1.88031
16	2	S2	4	Va	2	24	Aprep	1.46304	8.32081	14.7638	68.6176	51.5487	-23.7759	27.7728	43.8338	19.3293	68.1606	1.13404	1.56438	2.6919	2.09678	-0.121125	2.57307	1.03195	2.67839	-0.721419	-0.790232	1.96019
16	2	S2	4	Va	2	24	Btran	0.964888	8.69621	11.4427	65.4872	54.3182	-25.3877	28.9306	25.4218	8.63068	66.8046	0.446901	2.31559	3.22353	1.714	-0.122348	2.24544	0.817623	2.67189	-0.697559	-0.741071	1.83921
16	2	S2	4	Va	2	24	Btran		8.65017	9.63344	65.5809	54.2878	-25.2905	28.9973	21.0726	8.63068	61.4049	3.28972	0.133537	0.194316	1.714	-0.127614	2.14254	1.34676		-0.956578	-0.96915	1.76175
16	2	S2	4	Va	2	24	Cpost		9.16404	9.19409	69.2453	55.6756	-26.8204	28.8553	19.0264	8.63068	47.1226	6.17522	0.28418	3.05974	1.714	-0.145675	2.08852	1.57639		-0.704491	-0.939385	1.74131
16	2	S2	4	Va	2	24	Cpost	3.72817	7.90875	8.12465	69.2073	55.5825	-27.8076	27.7749	17.8995	7.98071	37.4965	2.89674	2.16065	1.97445	1.68078	-0.163307	2.05689	1.3046	2.70739	-0.761462	-0.749991	1.68831
16	2	S2	4	Va	3	26	Aprep	0.231729	5.02953	16.5604	79.6343	50.5439	-18.6931	31.8507	40.8375	14.5539	87.4877	15.1006	1.31361	2.05933	1.95319	-0.106912	2.52793	1.97128	2.66222	-0.756124	-0.810826	2.01729
16	2	S2	4	Va	3	26	Aprep	0.303383	2.82582	16.7041	79.6153	51.1304	-19.7748	31.3556	43.3057	13.3432	87.4877	15.0546	0.990314	2.16341	1.91124	-0.106912	2.56529	1.96978	2.66317	-0.749827	-0.841918	2.02165
16	2	S2	4	Va	3	26	Aprep	0.508481	4.18487	18.3346	81.71	47.9566	-19.0464	28.9102	48.5334	13.3432	88.8197	5.03508	4.89085	1.45679	1.91124	-0.106107	2.63943	1.49797	2.66588	-0.798745	-0.641882	2.06927
16	2	S2	4	Va	3	26	Aprep	0.456664	5.5011	18.517	81.1819	46.3734	-18.853	27.5204	44.4316	19.8719	88.8197	3.85104	2.77954	0.386841	2.11135	-0.106107	2.5818	1.40086	2.6652	-0.921496	-0.7172	2.0744
16	2	S2	4	Va	3	26	Aprep	0.801503	3.94878	21.3624	79.3263	42.4186	-17.2929	25.1257	41.7797	15.019	85.8689	8.3681	4.78939	3.12028	1.96861	-0.107915	2.54239	1.70081	2.66974	-0.701889	-0.644676	2.14987
16	2	S2	4	Va	3	26	Aprep	1.11054	4.70364	18.7705	74.7139	41.6115	-16.2591	25.3523	32.0401	10.1938	85.8689	8.2891	0.453291	2.06749	1.78683	-0.107915	2.37916	1.69679	2.67379	-0.755621	-0.910777	2.08146
16	2	S2	4	Va	3	26	Aprep	1.51222	7.48752	16.4425	68.0253	43.2309	-16.4285	26.8023	30.1198	10.1938	66.2916	6.87111	2.89999	0.33885	1.78683	-0.12282	2.34268	1.61904	2.67903	-0.929645	-0.711597	2.01369
16	2	S2	4	Va	3	26	Aprep	3.62068	7.50535	14.3692	63.7558	48.0794	-20.2472	27.8322	20.1044	6.19875	66.2916	9.43034	2.05968	7.63738	1.57789	-0.12282	2.1175	1.75239	2.70603	-0.583317	-0.756103	1.94696
16	2	S2	4	Va	3	26	Btran	5.8744	10.3966	13.1425	61.9829	55.7298	-24.4237	31.3061	19.9642	6.19875	35.6089	7.29152	6.94778	2.98237	1.57789	-0.167579	2.11379	1.64325	2.73403	-0.707888	-0.595578	1.90401
16	2	S2	4	Va	3	26	Cpost		10.3966	13.1425	64.2591	55.8152	-26.5471	29.2681	23.549	9.29262	51.8061	3.17278	4.07591	4.24676	1.74596	-0.138934	2.20289	1.33463		-0.660735	-0.666226	1.90401
16	2	S2	4	Va	3	26	Cpost		7.33053	9.74827	69.4742	54.1142	-25.8966	28.2176	23.9427	6.93532	51.8061	4.30205	2.10105	1.30096	1.62281	-0.138934	2.21204	1.44019		-0.811938	-0.753569	1.76698
16	2	S2	4	Va	3	26	Cpost	-0.561045	6.99546	9.26952	71.5946	52.5645	-26.27	26.2945	17.0463	4.52357	27.9147	0.914018	2.67625	0.746649	1.45838	-0.189271	2.03192	0.977775	2.65166	-0.869858	-0.722186	1.74487
16	2	S2	4	Va	4	28	Aprep	0.398634	4.659	18.3587	79.2427	52.6857	-20.4518	32.234	59.5611	13.7628	105.951	2.13316	0.0509009	2.20559	1.92609	-0.0971512	2.77805	1.20853	2.66443	-0.747348	-0.987665	2.06995
16	2	S2	4	Va	4	28	Aprep	0.924142	3.79204	17.5741	80.3947	49.8371	-19.5396	30.2975	56.566	13.454	107.215	0.927302	3.87295	1.82441	1.9152	-0.0965768	2.74245	0.981308	2.67135	-0.771379	-0.673057	2.04747
16	2	S2	4	Va	4	28	Aprep	0.718477	4.49295	17.4429	79.8882	47.7923	-18.6895	29.1028	68.3738	13.454	133.292	6.92109	2.38938	1.7001	1.9152	-0.0866161	2.87556	1.62197	2.66865	-0.780109	-0.737004	2.04364
16	2	S2	4	Va	4	28	Aprep	1.08063	5.25844	14.8451	80.2601	48.0051	-18.781	29.224	63.6255	20.4703	133.292	9.79346	0.242517	0.182983	2.12707	-0.0866161	2.82428	1.76903	2.6734	-0.95886	-0.947162	1.96289
16	2	S2	4	Va	4	28	Aprep	1.37542	4.8274	17.3441	81.2799	46.2604	-17.9581	28.3023	45.7265	19.5852	97.7943	1.85979	1.84343	1.64585	2.10369	-0.101121	2.60041	1.16779	2.67725	-0.784077	-0.770086	2.04074
16	2	S2	4	Va	4	28	Aprep	1.26864	4.27454	19.9591	79.891	42.5453	-16.3738	26.1715	42.0083	13.3422	97.7943	5.61985	4.26164	3.16856	1.9112	-0.101121	2.54586	1.53968	2.67586	-0.699848	-0.660267	2.11366
16	2	S2	4	Va	4	28	Aprep	0.789487	6.01378	19.1034	75.4151	43.5991	-16.4193	27.1798	37.7165	5.10572	68.6154	0.886474	2.01668	0.0909029	1.50319	-0.120723	2.47818	0.970323	2.66958	-0.978483	-0.758783	2.09063
16	2	S2	4	Va	4	28	Aprep	1.25342	7.0191	15.0028	68.3905	48.3177	-19.6734	28.6442	25.2987	5.10572	61.9349	6.16586	2.92877	6.50833	1.50319	-0.127067	2.24272	1.57579	2.67566	-0.604107	-0.71029	1.96808
16	2	S2	4	Va	4	28	Btran	3.66003	8.0466	12.1983	61.6813	55.1301	-24.2539	30.8763	19.9359	9.51593	39.5856	2.60739	4.46404	4.03566	1.75636	-0.158939	2.11305	1.27072	2.70653	-0.667553	-0.654066	1.86885
16	2	S2	4	Va	4	28	Btran	5.72357	8.16738	9.28769	63.2575	57.6777	-26.1646	31.513	20.8976	10.783	73.4473	4.50762	1.27357	3.82151	1.81211	-0.116684	2.13808	1.45709	2.73218	-0.674845	-0.814372	1.74573
16	2	S2	4	Va	4	28	Cpost	4.52858	7.40371	9.91031	68.0836	58.8726	-28.2468	30.6257	17.6764	6.30595	73.4473	1.53222	1.77458	4.16433	1.58467	-0.116684	2.05045	1.11258	2.71742	-0.663356	-0.774819	1.77428
16	2	S2	4	Va	4	28	Cpost	2.49294	5.73992	10.9399	68.6317	54.7318	-27.5334	27.1983	12.837	6.30595	44.1542	3.40768	2.0307	1.42675	1.58467	-0.150492	1.89285	1.35867	2.69169	-0.801205	-0.757904	1.81867
17	2	S4	4	Ho	1	14	Aprep	1.4396	5.27129	22.3326	78.8239	54.556	-18.3244	36.2316	33.6009	17.0979	84.3479	0.469263	0.591347	0.298873	2.03346	-0.108884	2.40762	0.827664	2.67809	-0.936717	-0.890346	2.17388
17	2	S4	4	Ho	1	14	Aprep	0.934183	4.89359	23.2545	79.0476	53.4229	-18.497	34.9259	41.5403	17.9426	84.3479	9.19072	2.61132	0.345181	2.05812	-0.108884	2.53874	1.74115	2.67148	-0.928549	-0.72541	2.19597
17	2	S4	4	Ho	1	14	Aprep	0.26611	5.71652	25.8958	80.7917	52.021	-17.7563	34.2647	49.0535	20.9549	125.514	16.2207	1.32245	1.4813	2.13954	-0.0892594	2.64647	2.00686	2.66268	-0.796765	-0.810053	2.25583
17	2	S4	4	Ho	1	14	Aprep	0.131872	5.79677	24.5758	83.0111	48.9664	-16.8441	32.1224	50.7127	20.9549	125.514	13.9371	4.2847	1.8245	2.13954	-0.0892594	2.66857	1.93216	2.6609	-0.771373	-0.659546	2.22652
17	2	S4	4	Ho	1	14	Aprep	-0.0295032	8.21184	25.3728	83.5301	47.8416	-17.2475	30.5941	60.6038	24.1443	168.471	9.91735	3.05647	0.80691	2.21668	-0.0770437	2.79013	1.77459	2.65876	-0.862513	-0.704633	2.24436
17	2	S4	4	Ho	1	14	Aprep	0.3311	8.21739	24.0596	81.1999	46.5657	-17.5319	29.0339	70.8791	26.6494	168.471	13.4379	3.12056	0.568744	2.27207	-0.0770437	2.90155	1.91462	2.66354	-0.893536	-0.701877	2.21474
17	2	S4	4	Ho	1	14	Aprep	1.44938	6.6402	21.3366	74.7359	44.1385	-16.3263	27.8122	55.7689	16.3373	116.711	7.69353	2.44327	2.41114	2.01046	-0.0925642	2.73274	1.66545	2.67821	-0.735826	-0.734103	2.14922
17	2	S4	4	Ho	1	14	Aprep	3.21648	7.1992	20.4891	65.3743	45.3623	-18.5971	26.7651	31.8262	15.0066	101.021	5.04822	2.09415	4.54167	1.9682	-0.0994934	2.37518	1.49894	2.70092	-0.651763	-0.753988	2.12755
17	2	S4	4	Ho	1	14	Btran	4.48829	7.14543	15.2617	59.1765	50.0267	-22.6319	27.3949	22.9784	14.7781	69.0685	5.68403	1.25947	2.4336	1.96067	-0.120326	2.18942	1.54406	2.71691	-0.73462	-0.81564	1.97652
17	2	S4	4	Ho	1	14	Btran	3.04273	7.34305	10.8571	60.689	54.2626	-24.6386	29.6241	22.9759	14.0186	52.6696	6.4772	4.45839	4.01341	1.93498	-0.137791	2.18937	1.59532	2.69871	-0.668293	-0.654235	1.81522
17	2	S4	4	Ho	1	14	Cpost	-2.54959	4.91972	8.38302	63.4962	54.7524	-24.9969	29.7554	19.4986	12.7818	38.5162	5.23318	0.262714	0.716754	1.89081	-0.161131	2.10136	1.51249	2.62458	-0.873621	-0.943352	1.70157
17	2	S4	4	Ho	1	14	Cpost		4.5623	4.696	66.8167	54.6631	-25.8801	28.783	18.4257	12.7818	30.7035	0.101844	1.94492	1.76638	1.89081	-0.18047	2.07184	0.564916		-0.775393	-0.763364	1.47208
17	2	S4	4	Ho	1	14	Cpost		3.67687	10.0878	70.6825	54.4054	-27.1103	27.2951	19.2714	4.14522	34.3131	1.99983	2.97571	2.46029	1.42688	-0.170714	2.09521	1.18918		-0.733199	-0.708184	1.78217
17	2	S4	4	Ho	1	14	Cpost	-2.72304	3.28126	12.7586	68.5743	49.6175	-25.67	23.9475	18.3417	4.14522	34.3131	3.70071	2.56304	2.88063	1.42688	-0.170714	2.06947	1.38698	2.62218	-0.712483	-0.727855	1.88995
17	2	S4	4	Ho	2	16	Aprep	1.18097	8.63375	24.2263	78.2548	53.7869	-18.2046	35.5823	27.8374	8.02801	97.7317	0.254369	0.603259	1.7294	1.68326	-0.101154	2.29698	0.710176	2.67471	-0.778006	-0.888688	2.21856
17	2	S4	4	Ho	2	16	Aprep	0.424668	5.90081	25.9712	81.7766	53.2663	-17.7033	35.563	25.1559	8.02801	67.5878	9.90298	0.0386423	1.00244	1.68326	-0.121637	2.23954	1.77395	2.66478	-0.84064	-0.990566	2.25748
17	2	S4	4	Ho	2	16	Aprep	0.0466402	5.96925	22.4162	82.6703	53.6516	-18.1139	35.5377	35.9643	18.51	120.797	4.56193	0.0506675	0.821134	2.0742	-0.0909855	2.44888	1.46146	2.65977	-0.860824	-0.98772	2.17591
17	2	S4	4	Ho	2	16	Aprep	0.0668195	6.20228	23.7771	82.8894	51.6796	-17.9955	33.6841	41.9481	18.713	120.797	3.39642	3.70718	0.236791	2.07987	-0.0909855	2.54494	1.35755	2.66004	-0.948257	-0.678906	2.20821
17	2	S4	4	Ho	2	16	Aprep	-0.293724	7.77805	23.9421	82.9889	49.9552	-17.4821	32.4731	44.9006	23.6109	102.077	1.52293	2.42197	1.02688	2.20434	-0.0989776	2.58859	1.11089	2.65523	-0.838094	-0.735243	2.21203
17	2	S4	4	Ho	2	16	Aprep	-1.17102	7.33221	29.3841	82.8444	44.698	-15.4937	29.2043	47.7968	23.6109	119.038	7.71448	6.5377	3.97671	2.20434	-0.0916552	2.62936	1.66658	2.64344	-0.669521	-0.603518	2.32824
17	2	S4	4	Ho	2	16	Aprep	-0.96002	5.95818	24.422	80.9743	45.5029	-15.6042	29.8987	53.2796	29.4279	119.038	11.6378	1.38898	0.220944	2.32911	-0.0916552	2.70172	1.84701	2.64629	-0.951319	-0.804354	2.22303
17	2	S4	4	Ho	2	16	Aprep	1.36607	6.28163	21.8074	75.6567	52.9062	-21.176	31.7302	36.1336	12.2551	107.618	5.7409	3.66286	11.1437	1.87102	-0.0963958	2.45176	1.54791	2.67713	-0.535688	-0.680514	2.16098
17	2	S4	4	Ho	2	16	Btran	3.48256	7.02294	17.8485	64.2149	54.2552	-24.172	30.0832	27.2284	10.2087	67.2103	0.579863	3.29394	0.0510385	1.78749	-0.121978	2.28431	0.872632	2.70429	-0.987632	-0.694682	2.05542
17	2	S4	4	Ho	2	16	Btran	3.24122	7.79581	10.3119	62.1304	56.2222	-26.8625	29.3597	25.9337	10.2087	47.3988	3.01234	1.44697	5.38083	1.78749	-0.14525	2.25666	1.31743	2.70123	-0.629188	-0.799545	1.79199
17	2	S4	4	Ho	2	16	Cpost		6.9556	8.50249	68.3161	55.8135	-27.4535	28.36	18.2924	7.98891	47.3988	2.09114	1.99948	1.18211	1.68121	-0.14525	2.06808	1.20253		-0.822775	-0.759869	1.7076
17	2	S4	4	Ho	2	16	Cpost		7.53695	6.9973	68.5242	56.2433	-28.2893	27.9539	12.587	7.3427	34.3738	0.0515989	0.812124	1.67163	1.64613	-0.170563	1.88356	0.476607		-0.782178	-0.861892	1.62642
17	2	S4	4	Ho	2	16	Cpost	1.42017	3.70233	14.9045	69.1025	54.3065	-27.7808	26.5258	13.7747	7.13269	45.3211	1.03122	2.85628	1.01715	1.63423	-0.148542	1.92651	1.00772	2.67783	-0.839103	-0.713605	1.96485
17	2	S4	4	Va	1	2	Aprep	-0.908911	4.57279	19.1696	81.1714	55.7666	-18.361	37.4056	22.7571	7.41666	65.4606	3.51713	2.80721	0.20348	1.65026	-0.123598	2.18413	1.36945	2.64698	-0.954751	-0.715893	2.09244
17	2	S4	4	Va	1	2	Aprep	-0.686918	2.68861	19.1696	82.4233	57.1458	-19.5402	37.6056	34.4939	12.8638	65.4606	6.76885	0.40011	2.35838	1.89384	-0.123598	2.42346	1.61298	2.64997	-0.738699	-0.919305	2.09244
17	2	S4	4	Va	1	2	Aprep	-0.912932	3.30212	18.8789	81.0363	53.6848	-18.7298	34.955	33.1421	12.8638	72.2415	4.43536	5.30119	1.62092	1.89384	-0.117654	2.39936	1.45122	2.64693	-0.785935	-0.631167	2.08446
17	2	S4	4	Va	1	2	Aprep	-0.973601	4.41962	20.5955	81.075	51.6065	-18.1899	33.4167	39.2873	21.3828	72.2415	7.128	3.07672	1.07976	2.15039	-0.117654	2.50359	1.63396	2.64611	-0.832716	-0.703756	2.13031
17	2	S4	4	Va	1	2	Aprep	-0.379646	4.89949	20.2646	80.8958	51.3577	-19.066	32.2918	39.4309	21.3828	72.4427	2.46627	2.24974	1.75213	2.15039	-0.117491	2.50587	1.25317	2.65409	-0.776395	-0.744797	2.1217
17	2	S4	4	Va	1	2	Aprep	-0.426805	4.27278	21.214	81.9739	48.7052	-18.7348	29.9705	34.4093	20.1459	72.4427	4.18566	4.64263	0.662353	2.11859	-0.117491	2.42197	1.43035	2.65345	-0.880682	-0.648828	2.14613
17	2	S4	4	Va	1	2	Aprep	-1.03878	5.17193	25.6832	81.8891	48.1289	-17.6279	30.501	36.0371	17.3638	85.9796	2.40115	1.06099	2.21371	2.04132	-0.107846	2.45012	1.24481	2.64523	-0.746876	-0.834606	2.25119
17	2	S4	4	Va	1	2	Aprep	-0.720093	6.53426	28.1611	79.1002	49.1622	-18.665	30.4972	37.4731	16.2082	85.9796	2.95238	0.00752495	2.0741	2.00647	-0.107846	2.47417	1.31082	2.64952	-0.755215	-0.998128	2.30363
17	2	S4	4	Va	1	2	Btran	0.0905125	8.76315	23.8818	71.2943	44.8049	-17.4836	27.3214	30.981	16.2082	63.6016	13.5034	6.35169	2.36281	2.00647	-0.125391	2.35925	1.91695	2.66035	-0.738456	-0.6073	2.21063
17	2	S4	4	Va	1	2	Btran	-0.397095	6.08106	14.9718	58.7607	52.6935	-22.5943	30.0991	27.8969	6.38001	39.9997	1.6886	5.55558	2.00241	1.5893	-0.158114	2.29821	1.13994	2.65385	-0.759683	-0.624953	1.96707
17	2	S4	4	Va	1	2	Cpost		8.21598	9.331	64.9676	58.381	-28.1278	30.2531	15.6898	0	38.098	2.32414	3.54406	5.1704	0	-0.162013	1.99024	1.23471		-0.634485	-0.684919	1.74776
17	2	S4	4	Va	1	2	Cpost		6.80477	9.5935	67.615	56.8248	-27.9784	28.8465	9.3742	0	31.9566	0.719081	2.81329	0.298942	0	-0.176897	1.74978	0.920862		-0.936704	-0.715608	1.75993
17	2	S4	4	Va	1	2	Cpost		5.45469	14.4058	69.2224	56.0505	-28.6078	27.4427	13.1369	0	27.9896	3.04364	2.80762	1.25892	0	-0.189017	1.90381	1.32083		-0.815689	-0.715874	1.9482
17	2	S4	4	Va	2	4	Aprep	-0.929441	3.35063	25.5153	84.5065	53.9588	-19.7219	34.237	37.1442	21.1693	74.647	2.15362	2.69906	0.751179	2.145	-0.115743	2.46873	1.21141	2.6467	-0.869295	-0.721069	2.2475
17	2	S4	4	Va	2	4	Aprep	-0.0495191	4.8212	25.5349	85.7448	52.5193	-19.8031	32.7162	36.9626	12.6421	74.647	8.05665	3.04141	0.162388	1.88562	-0.115743	2.4657	1.68476	2.65849	-0.96308	-0.705288	2.24793
17	2	S4	4	Va	2	4	Aprep	0.489636	5.3825	25.7446	86.51	51.1445	-19.8582	31.2864	23.4872	12.5399	81.3362	0.998728	2.85977	0.110197	1.8818	-0.110881	2.20144	0.999682	2.66563	-0.974204	-0.713443	2.25254
17	2	S4	4	Va	2	4	Aprep	0.17057	5.74423	27.1292	83.845	49.2746	-19.4426	29.832	32.2119	12.5399	89.705	6.70909	2.90872	0.831115	1.8818	-0.105582	2.38234	1.60941	2.66141	-0.859649	-0.711199	2.28223
17	2	S4	4	Va	2	4	Aprep	-0.790324	6.62023	27.6847	84.3052	48.6753	-18.0001	30.6752	44.6096	17.3595	98.8645	5.93496	1.68636	2.88503	2.04119	-0.100573	2.58438	1.56083	2.64858	-0.712281	-0.781104	2.29382
17	2	S4	4	Va	2	4	Aprep	-0.645707	6.95659	23.4291	80.0917	49.3354	-18.74	30.5954	38.6473	15.6661	98.8645	11.1241	0.159503	1.47974	1.98948	-0.100573	2.49333	1.82627	2.65052	-0.79689	-0.963678	2.20008
17	2	S4	4	Va	2	4	Aprep	0.906317	7.06397	22.4567	70.6661	47.7102	-20.5758	27.1344	24.5184	6.52828	47.9384	16.9459	6.92201	3.67171	1.59845	-0.14443	2.22522	2.02893	2.67112	-0.680191	-0.596062	2.17689
17	2	S4	4	Va	2	4	Aprep	3.29994	5.10442	20.5042	65.832	51.7855	-23.587	28.1985	16.7001	6.30595	34.2167	23.0857	2.12823	3.37293	1.58467	-0.170955	2.02153	2.19198	2.70198	-0.691523	-0.751926	2.12795
17	2	S4	4	Va	2	4	Btran	4.16369	7.79435	8.20699	63.3599	56.1355	-25.3886	30.7469	21.1849	6.30595	45.966	0.723171	5.09672	3.60323	1.58467	-0.147496	2.14539	0.922169	2.71286	-0.682707	-0.636394	1.69257
17	2	S4	4	Va	2	4	Btran	4.38988	9.07521	7.45412	63.7563	56.2033	-27.3557	28.8477	16.7156	2.92032	45.966	0.59769	3.79848	3.93409	1.30725	-0.147496	2.022	0.879264	2.71569	-0.670962	-0.675654	1.65234
17	2	S4	4	Va	2	4	Cpost		7.98905	9.5268	66.0439	54.9651	-27.5348	27.4303	13.4989	2.92032	35.7484	1.72223	2.83474	0.358369	1.30725	-0.167252	1.91679	1.14557		-0.926287	-0.714605	1.75686
17	2	S4	4	Va	2	4	Cpost	-2.67698	6.32074	10.7714	69.0613	50.1757	-26.0833	24.0924	18.2128	5.30244	35.7484	4.11399	4.55091	2.903	1.51747	-0.167252	2.06583	1.42418	2.62282	-0.71146	-0.651492	1.81162
17	2	S4	4	Va	3	6	Aprep	0.423441	5.55516	27.5237	84.7357	51.7802	-18.5254	33.2547	29.3868	12.1283	66.3553	1.45926	4.46408	1.2137	1.86616	-0.122761	2.3283	1.09909	2.66476	-0.819823	-0.654065	2.29048
17	2	S4	4	Va	3	6	Aprep	0.161564	6.62204	27.8089	83.7305	50.5822	-18.6921	31.8902	25.27	10.9297	66.3553	3.06206	2.72913	0.333203	1.81825	-0.122761	2.24208	1.32283	2.66129	-0.930628	-0.719612	2.29639
17	2	S4	4	Va	3	6	Aprep	0.714624	5.62633	26.4033	81.3692	50.5735	-19.3778	31.1958	20.3056	7.76671	49.8678	1.94426	1.3888	1.37144	1.6694	-0.141609	2.12277	1.18083	2.6686	-0.805837	-0.804369	2.26681
17	2	S4	4	Va	3	6	Aprep	0.896376	6.24097	27.1189	79.4838	49.7651	-18.8444	30.9207	20.6929	7.76671	49.8678	7.98914	0.550105	1.06683	1.6694	-0.141609	2.13282	1.68122	2.67099	-0.834015	-0.89621	2.28201
17	2	S4	4	Va	3	6	Aprep	0.462546	7.48928	25.8562	80.9116	49.5312	-18.6826	30.8486	27.8212	12.8133	73.7044	5.58151	0.144265	0.323471	1.89197	-0.116481	2.29665	1.53705	2.66528	-0.932334	-0.966871	2.25497
17	2	S4	4	Va	3	6	Aprep	0.535581	6.88819	25.8562	80.864	46.7147	-17.0639	29.6508	30.7532	12.4224	73.7044	2.64953	2.39557	3.23736	1.87738	-0.116481	2.3549	1.27583	2.66624	-0.696989	-0.736668	2.25497
17	2	S4	4	Va	3	6	Aprep	1.25964	8.7055	27.1619	79.1935	44.0466	-15.293	28.7536	35.7634	9.29262	106.693	0.625523	1.79431	3.54186	1.74596	-0.0968126	2.44546	0.889326	2.67574	-0.685001	-0.773448	2.28292
17	2	S4	4	Va	3	6	Aprep	2.40438	7.72908	25.3454	72.3472	47.4034	-19.0956	28.3079	32.377	9.29262	106.693	2.71363	0.891475	7.6051	1.74596	-0.0968126	2.38539	1.28348	2.69056	-0.583863	-0.852707	2.24375
17	2	S4	4	Va	3	6	Btran	2.79527	7.75855	22.9111	64.3251	53.0375	-23.5963	29.4412	28.3944	10.0188	50.5861	1.88464	2.26672	4.12175	1.77911	-0.1406	2.30838	1.17167	2.69556	-0.66473	-0.743827	2.18782
17	2	S4	4	Va	3	6	Cpost	2.24182	8.13511	15.8687	63.26	55.2935	-25.8819	29.4117	19.4914	7.40412	33.6481	11.0928	0.0591699	4.57122	1.64956	-0.172393	2.10117	1.82499	2.68847	-0.650897	-0.985731	1.99588
17	2	S4	4	Va	3	6	Cpost	-1.26422	7.59455	8.49876	65.3068	54.4464	-25.9952	28.4512	15.5561	7.40412	50.6641	4.27851	1.92092	0.226543	1.64956	-0.140491	1.98598	1.43821	2.64218	-0.950231	-0.764927	1.70741
17	2	S4	4	Va	3	6	Cpost		8.10442	4.01123	68.2404	54.3951	-26.6414	27.7537	13.8323	7.78679	50.6641	0.0473137	1.39499	1.29254	1.67047	-0.140491	1.92852	0.466387		-0.812682	-0.803849	1.41521
17	2	S4	4	Va	3	6	Cpost	5.43428	5.34164	7.30879	66.8387	53.7467	-27.478	26.2687	10.7189	5.50048	34.6629	5.76938	2.97011	1.67316	1.53144	-0.169851	1.80941	1.54982	2.72863	-0.782066	-0.708434	1.64423
17	2	S4	4	Va	4	8	Aprep	0.623557	5.03356	25.7933	84.3056	56.7719	-19.4774	37.2945	22.4019	8.63068	71.3195	0.224127	2.1205	1.32116	1.714	-0.118412	2.17556	0.688056	2.6674	-0.810166	-0.752392	2.2536
17	2	S4	4	Va	4	8	Aprep	0.589982	4.83389	26.8066	84.1132	55.1194	-18.9341	36.1853	23.6681	15.292	90.4122	6.463	2.21841	1.08661	1.9775	-0.105169	2.20567	1.59444	2.66696	-0.832031	-0.746603	2.27542
17	2	S4	4	Va	4	8	Aprep	0.746543	5.81805	26.227	83.4118	54.3782	-18.808	35.5702	30.2133	16.3437	90.4122	2.80098	1.23017	0.252274	2.01065	-0.105169	2.3445	1.29368	2.66902	-0.945312	-0.818306	2.26301
17	2	S4	4	Va	4	8	Aprep	0.855829	6.39627	26.4799	84.1607	52.7385	-18.1902	34.5484	35.2414	17.8995	86.248	9.05892	2.04362	1.23567	2.05689	-0.107678	2.43648	1.73488	2.67045	-0.817801	-0.757099	2.26845
17	2	S4	4	Va	4	8	Aprep	0.177517	5.51021	25.4075	84.6127	49.3273	-17.6889	31.6384	43.2646	18.1693	124.196	10.2435	5.81997	1.00241	2.06459	-0.0897318	2.56468	1.78901	2.66151	-0.840643	-0.618806	2.24512
17	2	S4	4	Va	4	8	Aprep		3.84371	23.8892	81.2625	37.0762	-11.4337	25.6426	42.2211	26.2833	124.196	14.7216	11.9916	12.5106	2.26423	-0.0897318	2.54907	1.95879		-0.521593	-0.526725	2.2108
17	2	S4	4	Va	4	8	Btran	1.20246	5.49858	22.9135	70.6673	39.3772	-18.379	20.9981	29.8196	12.8058	93.0101	15.7177	5.9451	10.498	1.8917	-0.10369	2.33682	1.99112	2.67499	-0.543055	-0.615999	2.18788
17	2	S4	4	Va	4	8	Btran	0.971552	6.23823	15.6727	58.5315	51.6772	-19.264	32.4132	28.5028	10.0327	59.3024	13.1556	22.8301	5.9203	1.77973	-0.129857	2.31058	1.90449	2.67197	-0.616551	-0.452604	1.98969
17	2	S4	4	Va	4	8	Cpost		7.78886	4.86053	65.7814	55.9532	-26.0979	29.8553	14.0668	6.10259	40.3324	5.94466	2.86799	4.61899	1.57173	-0.157461	1.93664	1.56146		-0.649509	-0.713064	1.48481
17	2	S4	4	Va	4	8	Cpost	31.9976	6.30009	4.53788	70.7271	53.4762	-26.0196	27.4566	11.0613	4.94174	40.3324	4.06515	3.66596	0.156713	1.49097	-0.157461	1.82369	1.41994	3.00919	-0.964259	-0.680401	1.45953
17	2	S4	4	Va	4	8	Cpost		5.93146	10.5362	69.5468	54.1452	-27.2623	26.8828	12.7687	4.94174	46.3101	3.32168	1.14759	2.48554	1.49097	-0.146947	1.89033	1.35002		-0.731868	-0.826061	1.80165
17	2	S4	4	Va	6	10	Aprep	0.792982	6.32611	24.1257	80.2623	52.4215	-17.5718	34.8497	41.6651	14.2774	155.142	19.8238	0.573497	1.32504	1.94385	-0.0802851	2.54064	2.11007	2.66963	-0.809827	-0.89286	2.21626
17	2	S4	4	Va	6	10	Aprep	0.569035	7.58182	24.3146	80.6004	50.7858	-17.9656	32.8202	58.2907	20.9752	155.142	9.13302	4.05906	0.787634	2.14006	-0.0802851	2.76312	1.73842	2.66668	-0.864829	-0.66678	2.22058
17	2	S4	4	Va	6	10	Aprep	0.581686	6.29837	26.2548	82.6941	51.4275	-19.4307	31.9968	58.6635	16.5702	157.062	17.7896	1.64686	2.93023	2.01759	-0.0797931	2.76753	2.05372	2.66685	-0.710224	-0.784002	2.26361
17	2	S4	4	Va	6	10	Aprep	0.962396	5.48936	25.5623	81.7541	50.1703	-19.5833	30.587	74.408	16.5702	157.062	24.6933	2.81951	0.30504	2.01759	-0.0797931	2.93701	2.22918	2.67185	-0.935608	-0.715316	2.24854
17	2	S4	4	Va	6	10	Aprep	0.753706	10.283	23.8652	79.3987	45.1313	-17.2392	27.8921	83.4763	21.8193	152.904	9.68945	5.38985	4.68807	2.16127	-0.0808705	3.02267	1.76431	2.66911	-0.647528	-0.628966	2.21025
17	2	S4	4	Va	6	10	Aprep	1.75846	6.37312	21.1657	73.7409	43.1193	-17.2962	25.8231	80.9721	21.8193	152.904	23.3678	4.13807	0.113966	2.16127	-0.0808705	2.99974	2.19864	2.68223	-0.973379	-0.664202	2.14491
17	2	S4	4	Va	6	10	Aprep	2.88453	5.81566	20.4618	65.4773	47.1608	-19.8428	27.318	52.419	14.0283	126.129	13.2267	2.98984	5.02533	1.93531	-0.0890414	2.69074	1.90705	2.6967	-0.638271	-0.707557	2.12685
17	2	S4	4	Va	6	10	Aprep	3.84437	5.96741	14.2208	61.9611	53.0304	-24.5916	28.4388	35.2429	8.64077	94.5622	7.04789	2.24172	3.62079	1.7145	-0.102835	2.43651	1.62935	2.70885	-0.682058	-0.745257	1.94192
17	2	S4	4	Va	6	10	Btran	4.27758	5.72358	9.38677	65.3906	52.047	-24.6689	27.3782	37.7258	8.64077	94.5622	0.954143	2.12128	0.154616	1.7145	-0.102835	2.47833	0.988333	2.71428	-0.964696	-0.752344	1.75037
17	2	S4	4	Va	6	10	Btran	1.57565	6.08522	8.53886	65.0536	51.9434	-26.1838	25.7596	30.3678	12.0601	92.0031	11.0171	3.23714	3.02982	1.86353	-0.104255	2.34749	1.82187	2.67985	-0.705795	-0.696998	1.70942
17	2	S4	4	Va	6	10	Btran	-0.16323	9.41759	8.53886	61.937	49.1183	-23.6115	25.5069	17.5565	3.76303	52.6339	12.6013	0.505458	5.14462	1.39279	-0.137837	2.04696	1.8841	2.65698	-0.63515	-0.902782	1.70942
17	2	S4	4	Va	6	10	Cpost	37.5656	7.87938	10.6046	66.7455	51.9973	-24.2262	27.7711	17.1714	1.79593	44.4138	0.0913132	4.52832	4.99538	1.15764	-0.150052	2.03564	0.54971	3.05903	-0.639066	-0.652156	1.80457
17	2	S4	4	Va	6	10	Cpost		7.7885	8.15145	69.2831	53.093	-26.2314	26.8616	16.003	1.79593	59.6305	1.82747	1.81891	4.0104	1.15764	-0.129499	2.00009	1.16269		-0.668393	-0.771755	1.6897
17	2	S4	4	Va	7	12	Aprep	0.139241	5.46017	24.1528	82.7698	51.4763	-16.8012	34.6752	31.3571	15.2742	105.253	16.001	1.10086	1.37757	1.97692	-0.0974729	2.36638	2.00003	2.661	-0.805316	-0.830617	2.21688
17	2	S4	4	Va	7	12	Aprep	0.102307	4.57184	24.1539	82.9544	52.2529	-17.6959	34.557	30.3778	11.8503	105.253	18.8789	0.236337	1.78948	1.85538	-0.0974729	2.34768	2.08446	2.66051	-0.773783	-0.948344	2.2169
17	2	S4	4	Va	7	12	Aprep	0.192961	4.47482	23.3701	83.7012	49.971	-16.5589	33.412	37.48	10.6624	93.0441	16.9519	2.28991	2.27392	1.80702	-0.103671	2.47429	2.0291	2.66171	-0.743418	-0.742513	2.1987
17	2	S4	4	Va	7	12	Aprep	0.348659	6.99189	25.8301	82.2176	47.2854	-16.7387	30.5466	53.6795	10.6624	115.556	6.79995	5.73081	0.359599	1.80702	-0.0930258	2.70678	1.61483	2.66377	-0.926077	-0.620845	2.2544
17	2	S4	4	Va	7	12	Aprep	-0.659859	8.68037	25.3848	83.2707	50.9994	-18.7456	32.2538	58.2807	20.9409	116.093	12.6765	3.41427	4.01373	2.13919	-0.0928104	2.763	1.8869	2.65033	-0.668282	-0.689898	2.24462
17	2	S4	4	Va	7	12	Aprep	0.728635	8.15655	24.2111	77.6737	47.9067	-19.2396	28.6671	43.6771	9.98282	116.093	17.1498	7.17338	0.987957	1.77752	-0.0928104	2.57077	2.035	2.66878	-0.842167	-0.591425	2.21821
17	2	S4	4	Va	7	12	Aprep	2.96559	7.27466	21.7761	67.1583	42.6392	-18.6845	23.9548	36.8359	9.98282	104.217	7.34435	9.42459	1.11026	1.77752	-0.0979559	2.46359	1.64622	2.69773	-0.82969	-0.556526	2.16021
17	2	S4	4	Va	7	12	Aprep	3.26988	3.08521	15.7426	63.9132	50.23	-22.8074	27.4227	29.5362	10.1938	95.6265	4.56036	6.93583	1.14624	1.78683	-0.102261	2.33125	1.46133	2.7016	-0.826191	-0.595802	1.99191
17	2	S4	4	Va	7	12	Btran	3.48684	7.65992	10.526	62.7461	52.7694	-24.6519	28.1175	26.5568	13.5233	56.3869	1.55699	1.38966	3.68905	1.91766	-0.133171	2.27009	1.11705	2.70434	-0.679561	-0.804296	1.80122
17	2	S4	4	Va	7	12	Btran	2.26491	7.48983	6.66258	62.937	53.2358	-25.8291	27.4067	18.5686	9.51593	50.6186	8.94544	1.42156	2.35435	1.75636	-0.140555	2.07584	1.72942	2.68876	-0.738921	-0.801634	1.60661
17	2	S4	4	Va	7	12	Cpost		7.55936	6.17308	67.7035	53.0487	-26.2983	26.7504	17.7156	9.51593	33.335	6.0567	1.31259	0.938407	1.75636	-0.173201	2.05158	1.56877		-0.847498	-0.810915	1.57625
17	2	S4	4	Va	7	12	Cpost	0.998359	5.05463	6.67501	72.1442	50.9688	-26.2996	24.6691	19.4788	11.5869	33.335	6.17519	4.16266	0.0027743	1.84498	-0.173201	2.10083	1.57639	2.67232	-0.999308	-0.663409	1.60736
18	2	S4	1	Ho	1	24	Aprep	-0.00724781	4.67931	26.1201	74.926	50.6026	-17.4195	33.1831	19.12	5.23462	47.9003	4.97124	2.75715	1.60404	1.51259	-0.144488	2.09109	1.49319	2.65905	-0.787205	-0.718266	2.2607
18	2	S4	1	Ho	1	24	Aprep	-0.039474	5.13503	24.6068	75.304	49.7839	-17.9438	31.8401	26.8204	9.51593	52.5744	2.66086	2.686	1.0486	1.75636	-0.137915	2.27571	1.27719	2.65862	-0.835864	-0.721707	2.22722
18	2	S4	1	Ho	1	24	Aprep	0.823418	5.11331	24.943	74.7265	49.6502	-18.9657	30.6845	27.169	9.51593	55.1389	5.51676	2.31117	2.04379	1.75636	-0.13467	2.28307	1.53257	2.67003	-0.757088	-0.741318	2.23479
18	2	S4	1	Ho	1	24	Aprep	0.687961	5.82601	25.6867	72.8679	47.6517	-17.9294	29.7224	29.3266	9.36743	55.1389	9.42006	1.92435	2.07263	1.74946	-0.13467	2.3271	1.75192	2.66825	-0.755305	-0.764703	2.25127
18	2	S4	1	Ho	1	24	Aprep	0.183762	5.36042	26.5732	72.4054	48.3016	-17.9674	30.3342	34.5205	9.36743	63.1389	4.01633	1.22364	0.0760833	1.74946	-0.12585	2.42393	1.41565	2.66159	-0.981835	-0.818906	2.27045
18	2	S4	1	Ho	1	24	Aprep		4.65337	22.0241	70.3791	38.0965	-13.3368	24.7597	40.5675	20.9409	63.1389	6.44899	11.149	9.26122	2.13919	-0.12585	2.52374	1.59358		-0.558728	-0.53563	2.16633
18	2	S4	1	Ho	1	24	Btran	-0.73806	8.5277	16.6466	61.688	59.3958	-25.8144	33.5814	18.8697	4.91034	47.759	2.1789	2.71236	1.89322	1.4886	-0.144701	2.08421	1.21495	2.64928	-0.766751	-0.720423	2.01991
18	2	S4	1	Ho	1	24	Btran	-6.52194	7.79923	6.96367	64.0573	58.2403	-25.9925	32.2478	16.7847	4.91034	42.5681	3.25788	2.66721	0.356185	1.4886	-0.15327	2.02408	1.34349	2.56784	-0.92666	-0.72263	1.62446
18	2	S4	1	Ho	1	24	Btran		5.00367	7.45758	68.8631	58.8682	-24.3259	34.5423	16.8162	6.92401	42.5681	3.86957	5.08896	3.33329	1.62214	-0.15327	2.02503	1.40254		-0.6931	-0.636596	1.65253
18	2	S4	1	Ho	1	24	Cpost	26.084	6.81864	8.56852	70.0945	58.3469	-23.7015	34.6454	10.6978	3.51781	22.2004	1.34238	0.206121	1.24869	1.36952	-0.212236	1.80852	1.07639	2.95341	-0.816615	-0.954228	1.71091
18	2	S4	1	Ho	1	24	Cpost	23.9605	6.12806	7.75386	71.1256	58.9885	-25.2879	33.7007	8.18556	3.51781	16.7324	3.63041	1.88941	3.17266	1.36952	-0.244468	1.69146	1.38035	2.93258	-0.699676	-0.767004	1.6687
18	2	S4	1	Ho	1	24	Cpost	22.2736	4.41586	6.18716	70.0543	55.3265	-25.0027	30.3238	4.78072	0.948312	14.1798	0.682551	10.7414	0.570351	0.98682	-0.265561	1.47868	0.908937	2.91571	-0.893307	-0.54022	1.57715
18	2	S4	1	Ho	1	24	Cpost	24.0881	7.92259	8.57322	72.6775	55.2102	-24.8443	30.3659	3.96261	0.948312	8.85	2.03473	0.0842748	0.31679	0.98682	-0.336146	1.4109	1.19434	2.93384	-0.933514	-0.979975	1.71114
18	2	S4	1	Ho	1	24	Cpost	22.9413	7.64254	12.2533	73.0109	54.032	-25.0965	28.9355	4.98118	1.79226	24.5508	2.15301	2.86077	0.504333	1.15705	-0.201821	1.49394	1.21133	2.92242	-0.902951	-0.713397	1.87096
18	2	S4	1	Ho	1	24	Cpost	22.0967	6.62256	10.0411	70.7631	54.6985	-25.0581	29.6403	6.77752	1.79226	24.5508	5.12611	1.40952	0.0766352	1.15705	-0.201821	1.6135	1.50469	2.91393	-0.981709	-0.802634	1.7801
18	2	S4	1	Ho	1	24	Cpost	22.5795	8.71226	5.75162	71.7313	55.0438	-25.2238	29.82	8.1137	4.77824	23.7268	3.71237	0.359464	0.331234	1.47848	-0.205296	1.68774	1.38807	2.91879	-0.930972	-0.9261	1.54863
18	2	S4	1	Ho	1	24	Cpost	22.8251	6.425	3.08798	70.0539	54.9241	-25.0032	29.9209	10.5542	5.30244	23.7268	2.534	0.201698	0.441068	1.51747	-0.205296	1.80242	1.26169	2.92126	-0.912702	-0.955105	1.32562
18	2	S4	1	Ho	2	26	Aprep	0.716113	3.61576	22.6821	73.5294	51.8504	-18.3276	33.5229	19.7062	6.92401	43.5637	12.0062	1.37869	1.97861	1.62214	-0.151509	2.10693	1.86145	2.66862	-0.761196	-0.805222	2.18233
18	2	S4	1	Ho	2	26	Aprep	-0.118477	5.70499	22.6821	74.1662	49.1701	-17.2827	31.8873	23.1292	12.5399	53.9624	2.03212	3.27106	0.677589	1.8818	-0.13613	2.19301	1.19395	2.65757	-0.878676	-0.695611	2.18233
18	2	S4	1	Ho	2	26	Aprep	-0.273074	4.5827	24.4972	73.0805	50.4567	-18.0955	32.3612	26.1401	13.5156	70.8355	4.98498	0.947699	1.6256	1.91738	-0.118816	2.26114	1.49422	2.65551	-0.785585	-0.846486	2.22474
18	2	S4	1	Ho	2	26	Aprep	0.0114833	3.96548	23.7164	73.8847	49.3697	-17.802	31.5677	29.6744	14.5585	70.8355	3.02356	1.58697	0.587054	1.95334	-0.118816	2.33397	1.31865	2.6593	-0.890947	-0.7885	2.2068
18	2	S4	1	Ho	2	26	Aprep		3.33746	21.104	69.074	40.6254	-16.0798	24.5456	25.3114	11.6776	61.183	0.380495	14.0442	3.4444	1.84858	-0.127845	2.243	0.785393		-0.688726	-0.507759	2.14334
18	2	S4	1	Ho	2	26	Aprep	1.84897	8.57244	16.8407	63.0168	50.0883	-25.879	24.2093	20.8911	5.34326	44.8214	7.09367	6.64355	9.13461	1.52038	-0.149368	2.13791	1.63199	2.6834	-0.560465	-0.601418	2.02577
18	2	S4	1	Ho	2	26	Btran	-4.57129	7.48506	12.0275	63.1229	57.1225	-24.891	32.2315	7.55404	3.21173	26.9683	4.97607	16.0443	1.97593	1.3387	-0.192563	1.65785	1.49356	2.59617	-0.761367	-0.492158	1.86228
18	2	S4	1	Ho	2	26	Cpost	28.2892	7.29804	7.67128	69.1314	56.7219	-24.9967	31.7252	5.69986	2.213	13.5156	0.379091	1.01253	0.211264	1.21968	-0.272009	1.54513	0.784668	2.97458	-0.953214	-0.839585	1.66424
18	2	S4	1	Ho	2	26	Cpost	24.9931	6.50293	6.05263	75.2834	54.7859	-26.4023	28.3836	4.30437	1.96504	13.5156	1.81013	4.04491	2.81123	1.18398	-0.272009	1.44038	1.15992	2.94276	-0.715704	-0.667247	1.56851
18	2	S4	1	Ho	2	26	Cpost	23.8171	6.40625	6.48365	75.0032	55.9259	-26.9758	28.9501	4.1923	1.96504	10.7987	3.20801	7.55057	1.14707	1.18398	-0.304309	1.43091	1.33832	2.93116	-0.826111	-0.584792	1.59571
18	2	S4	1	Ho	2	26	Cpost	20.7964	6.20741	6.57871	66.6917	55.5184	-26.7547	28.7637	4.14211	2.31459	19.6083	1.74308	0.372806	0.442183	1.23344	-0.225829	1.42661	1.14903	2.9007	-0.912525	-0.923842	1.60153
18	2	S4	1	Ho	2	26	Cpost	8.57672	4.13202	9.39751	66.9407	52.5511	-26.0569	26.4941	4.17454	2.31459	22.0462	1.76146	4.53919	1.39553	1.23344	-0.212977	1.42939	1.15204	2.7665	-0.803803	-0.651836	1.75087
18	2	S4	1	Ho	3	28	Aprep	0.339832	4.70407	23.9244	73.5721	51.0696	-18.1849	32.8847	22.7355	9.51593	46.1863	2.62083	2.36459	2.80696	1.75636	-0.147144	2.18362	1.27236	2.66365	-0.715905	-0.738358	2.21162
18	2	S4	1	Ho	3	28	Aprep	0.221662	3.89892	23.9244	74.4938	51.2844	-19.5463	31.7381	24.4778	12.2044	54.5514	2.25397	2.29309	2.72269	1.86909	-0.135393	2.2243	1.22529	2.66209	-0.719923	-0.742333	2.21162
18	2	S4	1	Ho	3	28	Aprep	0.49021	3.35146	26.0779	72.4918	49.4549	-19.0463	30.4086	26.5548	4.02916	54.5514	4.03916	2.65905	1.00005	1.41678	-0.135393	2.27005	1.41766	2.66564	-0.840891	-0.723033	2.25979
18	2	S4	1	Ho	3	28	Aprep	0.462697	5.41425	26.0779	71.5839	49.2241	-18.3253	30.8988	27.6413	4.02916	43.7406	2.71343	0.980398	1.44184	1.41678	-0.151202	2.29292	1.28345	2.66528	-0.799964	-0.84297	2.25979
18	2	S4	1	Ho	3	28	Aprep	0.00860894	5.33906	22.9523	73.1279	48.363	-17.6498	30.7132	30.7867	14.094	60.8182	3.87801	0.371245	1.35107	1.93757	-0.128228	2.35554	1.40331	2.65926	-0.807576	-0.924105	2.1888
18	2	S4	1	Ho	3	28	Aprep		2.68482	21.2703	69.4566	39.3719	-15.631	23.7409	27.2526	8.80369	60.8182	0.604904	13.9446	4.03756	1.72253	-0.128228	2.28482	0.881905		-0.66749	-0.508603	2.14755
18	2	S4	1	Ho	3	28	Btran	-2.2039	7.31331	14.6497	62.6087	58.1012	-33.2544	24.8468	9.03536	4.33217	20.9409	5.63073	6.28263	5.0514	1.4427	-0.218526	1.73375	1.54043	2.62935	-0.637582	-0.608735	1.9564
18	2	S4	1	Ho	3	28	Cpost		6.15287	9.85853	65.5708	56.4357	-25.7224	30.7133	9.36619	4.33217	17.5286	6.94805	11.733	15.0641	1.4427	-0.238851	1.74941	1.62355		-0.499501	-0.52938	1.77196
18	2	S4	1	Ho	3	28	Cpost	24.5644	4.82255	8.79494	73.4057	56.6873	-26.5865	30.1008	8.30806	2.31459	23.1302	1.59185	1.22493	1.72815	1.23344	-0.207927	1.69775	1.12325	2.93855	-0.778095	-0.818787	1.7221
18	2	S4	1	Ho	3	28	Cpost	21.8351	5.15117	7.19037	74.2216	56.6116	-27.0425	29.5691	6.92401	2.31459	23.1302	2.49396	9.6656	0.911964	1.23344	-0.207927	1.62214	1.25667	2.91128	-0.850413	-0.553355	1.63752
18	2	S4	1	Ho	3	28	Cpost	20.2196	7.86109	5.71698	72.5557	57.2611	-25.8986	31.3625	6.92401	2.11058	17.3638	0.967758	3.58669	2.28765	1.20531	-0.239981	1.62214	0.99184	2.89477	-0.742641	-0.683322	1.54629
18	2	S4	1	Ho	3	28	Cpost	18.3522	7.04711	4.62409	71.7575	55.6465	-25.8869	29.7597	4.60918	2.07299	17.3638	1.37688	3.20557	0.0235332	1.19991	-0.239981	1.46523	1.08324	2.87533	-0.994202	-0.698303	1.46641
18	2	S4	1	Ho	3	28	Cpost	0.5628	4.97186	15.1383	69.6669	53.911	-25.6743	28.2366	4.74656	2.07299	40.2577	0.0491365	3.0461	0.42504	1.19991	-0.157607	1.47603	0.470816	2.6666	-0.915257	-0.705084	1.97251
18	2	S4	1	Va	1	12	Aprep	-1.09073	3.6906	14.3972	74.6072	53.3471	-16.4815	36.8656	10.0707	2.49136	32.0196	1.53582	7.04374	0.0602639	1.25635	-0.176723	1.78142	1.11323	2.64453	-0.985477	-0.593794	1.94791
18	2	S4	1	Va	1	12	Aprep	-1.55828	3.57895	12.8448	75.0674	51.7013	-15.7912	35.9101	20.3487	6.13003	37.9758	7.17086	1.91108	1.38051	1.5735	-0.162273	2.1239	1.63641	2.63818	-0.805068	-0.765573	1.89314
18	2	S4	1	Va	1	12	Aprep	-1.73	3.85048	15.7936	75.1959	50.7484	-16.2302	34.5182	24.8106	5.69986	37.9758	3.97674	2.78378	0.877918	1.54513	-0.162273	2.23182	1.41215	2.63584	-0.854242	-0.716999	1.99352
18	2	S4	1	Va	1	12	Aprep	-1.49811	4.10849	22.3346	74.2688	52.681	-18.4762	34.2049	28.7135	5.69986	41.0925	4.88632	0.626693	4.49205	1.54513	-0.155998	2.31484	1.48678	2.639	-0.65323	-0.88547	2.17392
18	2	S4	1	Va	1	12	Aprep	-0.289474	5.03192	25.5062	75.9094	52.5537	-19.3302	33.2234	27.6978	11.7426	41.6518	0.966734	1.96285	1.70806	1.85115	-0.154947	2.29409	0.991578	2.65529	-0.779534	-0.762206	2.2473
18	2	S4	1	Va	1	12	Aprep		4.27097	24.7098	74.4536	42.6723	-13.7964	28.876	18.1889	5.10572	41.6518	6.13915	8.69494	11.0677	1.50319	-0.154947	2.06515	1.57408		-0.53653	-0.566714	2.22955
18	2	S4	1	Va	1	12	Btran		10.1278	17.2543	65.6501	56.6491	-38.7501	17.8991	16.8215	4.35964	45.5832	4.61186	8.96841	3.38651	1.44498	-0.148115	2.02519	1.46544		-0.690988	-0.562786	2.0381
18	2	S4	1	Va	1	12	Btran	-3.56765	10.8628	11.4795	64.2212	61.9727	-34.9914	26.9813	6.88682	1.79226	37.3415	8.88399	18.1644	7.51741	1.15705	-0.163645	1.61996	1.72644	2.61039	-0.58536	-0.477943	1.84069
18	2	S4	1	Va	1	12	Cpost		8.05242	8.06716	68.6135	58.3365	-27.8873	30.4493	3.54995	1.79226	8.92576	12.0718	6.93596	14.2082	1.15705	-0.334717	1.37264	1.86399		-0.506385	-0.595799	1.68531
18	2	S4	1	Va	1	12	Cpost	26.8805	8.49505	7.68578	72.3774	57.6943	-26.8277	30.8666	3.98753	1.47629	25.0445	7.24638	0.834594	2.11906	1.10228	-0.199822	1.41311	1.6407	2.96111	-0.752478	-0.859241	1.66503
18	2	S4	1	Va	1	12	Cpost	23.3758	5.9366	4.93259	71.567	59.6588	-27.0672	32.5916	5.17034	1.47629	25.0445	2.8102	3.45008	0.478916	1.10228	-0.199822	1.50793	1.29474	2.92677	-0.906805	-0.688506	1.49028
18	2	S4	1	Va	1	12	Cpost		3.73922	11.8077	68.6878	57.4025	-26.8056	30.5969	4.67205	1.14031	30.3171	9.33972	3.98934	0.52316	1.03337	-0.181617	1.4702	1.74817		-0.900147	-0.669097	1.85371
18	2	S4	1	Va	2	14	Aprep	-0.316165	4.98023	26.715	75.6284	51.7998	-19.122	32.6778	24.2859	8.10254	55.317	10.1065	2.13929	3.8514	1.68716	-0.134453	2.21993	1.783	2.65493	-0.673803	-0.751263	2.27347
18	2	S4	1	Va	2	14	Aprep	0.0542247	4.93525	26.7974	76.4628	49.3394	-18.6996	30.6398	23.8817	7.98071	55.317	10.9246	4.07608	0.844675	1.68078	-0.134453	2.21063	1.81803	2.65987	-0.858065	-0.66622	2.27522
18	2	S4	1	Va	2	14	Aprep	-0.0240304	4.48303	27.3046	75.1538	46.9605	-16.8778	30.0827	23.4609	7.98071	38.392	11.336	1.11419	3.64366	1.68078	-0.161391	2.20083	1.83491	2.65883	-0.681216	-0.829305	2.28591
18	2	S4	1	Va	2	14	Aprep	0.211429	4.17709	26.2933	72.5666	46.8532	-17.0379	29.8153	29.4456	8.2375	65.583	15.1882	0.534785	0.320159	1.69414	-0.123482	2.32946	1.97414	2.66195	-0.932918	-0.898438	2.26444
18	2	S4	1	Va	2	14	Aprep	1.09658	5.20206	23.2215	69.7203	47.126	-18.1757	28.9503	34.3794	9.60887	65.583	12.7689	1.73	2.27561	1.76063	-0.123482	2.42144	1.89033	2.67361	-0.743322	-0.777963	2.19519
18	2	S4	1	Va	2	14	Aprep	1.88274	6.92481	20.9439	67.82	47.8144	-18.9676	28.8467	39.2771	12.3508	84.3653	13.6991	0.2071	1.58391	1.87466	-0.108872	2.50343	1.92386	2.68383	-0.788734	-0.954035	2.13926
18	2	S4	1	Va	2	14	Aprep	2.40116	6.7801	19.6195	68.4056	50.0815	-20.4117	29.6698	40.8154	15.9155	84.3653	2.24765	1.64618	2.88815	1.99735	-0.108872	2.52759	1.22443	2.69051	-0.712138	-0.784053	2.10461
18	2	S4	1	Va	2	14	Aprep	1.40164	6.65914	15.2037	66.963	55.9535	-24.1454	31.8081	22.0589	11.4917	60.6347	1.92748	4.27664	0.124045	1.84118	-0.128422	2.16718	1.17828	2.67759	-0.97119	-0.659797	1.97464
18	2	S4	1	Va	2	14	Btran	-2.27897	9.47606	11.7324	63.4807	59.057	-26.3666	32.6904	10.0556	3.21173	27.1401	15.221	1.76453	4.44235	1.3387	-0.191953	1.78075	1.9752	2.62832	-0.654717	-0.775523	1.85074
18	2	S4	1	Va	2	14	Cpost	33.7739	7.24006	7.28088	65.0767	58.1432	-26.5104	31.6328	6.99231	2.73272	31.9029	4.56583	2.11525	0.287594	1.28573	-0.177045	1.62613	1.46177	3.02536	-0.938761	-0.752709	1.64265
18	2	S4	1	Va	2	14	Cpost	26.3372	6.17252	7.70803	71.7738	54.5366	-25.3365	29.2001	4.92976	2.73272	31.9029	5.69349	1.85236	2.34777	1.28573	-0.177045	1.49007	1.5447	2.95586	-0.739284	-0.769483	1.66623
18	2	S4	1	Va	2	14	Cpost	22.495	9.8033	5.96433	73.0295	56.3842	-25.7579	30.6263	4.87052	3.02964	23.549	7.33888	3.03152	0.842774	1.31931	-0.206069	1.48557	1.64592	2.91794	-0.858286	-0.705721	1.56275
18	2	S4	1	Va	2	14	Cpost	21.1677	9.56933	3.60774	71.2391	57.249	-26.354	30.895	7.28032	3.39514	23.549	4.69332	0.537421	1.19228	1.35742	-0.206069	1.64262	1.47187	2.9045	-0.821819	-0.898053	1.37819
18	2	S4	1	Va	2	14	Cpost	21.047	7.96589	3.98834	69.4752	58.082	-26.5067	31.5753	5.66424	2.66945	22.8071	6.12572	1.36059	0.305294	1.27822	-0.209394	1.54271	1.57322	2.90326	-0.935563	-0.806761	1.41318
18	2	S4	1	Va	2	14	Cpost	7.24419	5.27643	6.54762	68.315	57.3123	-27.008	30.3044	7.21937	2.66945	15.4663	6.53639	2.54193	1.00258	1.27822	-0.254277	1.63917	1.59895	2.75063	-0.840625	-0.728937	1.59963
18	2	S4	1	Va	3	16	Aprep	-0.396103	5.06909	25.1785	74.9602	50.641	-15.5677	35.0733	20.9318	5.14448	48.4138	3.72637	0.0524973	0.332448	1.50604	-0.143719	2.13895	1.38938	2.65387	-0.930759	-0.98729	2.24005
18	2	S4	1	Va	3	16	Aprep	-0.617277	4.07429	24.1887	73.6107	51.3618	-17.6396	33.7222	27.526	9.51593	48.4138	3.40454	2.70231	4.14395	1.75636	-0.143719	2.29053	1.35836	2.6509	-0.664012	-0.720911	2.2177
18	2	S4	1	Va	3	16	Aprep	-0.759468	4.65253	24.6228	73.2148	51.1208	-18.4789	32.6419	25.6207	9.51593	44.1818	7.64131	2.16057	1.67845	1.75636	-0.150445	2.24982	1.66262	2.64899	-0.78168	-0.749995	2.22759
18	2	S4	1	Va	3	16	Aprep	-0.169796	4.88968	24.4352	75.0156	49.284	-17.4847	31.7993	27.4548	13.8123	44.1818	21.6081	1.6851	1.98834	1.92782	-0.150445	2.28905	2.15603	2.65689	-0.760576	-0.781195	2.22333
18	2	S4	1	Va	3	16	Aprep	0.482931	5.06777	24.3799	75.6151	46.9406	-17.1814	29.7592	18.9129	9.07065	38.8359	33.9716	4.08028	0.606635	1.73544	-0.160466	2.0854	2.41423	2.66555	-0.88822	-0.666083	2.22207
18	2	S4	1	Va	3	16	Aprep	1.40894	5.49407	24.3799	71.6519	46.7694	-18.4966	28.2728	16.0063	5.54683	60.204	27.6252	2.97287	2.63054	1.53466	-0.128881	2.0002	2.29259	2.67769	-0.724448	-0.708311	2.22207
18	2	S4	1	Va	3	16	Aprep	2.03406	7.69636	18.4951	67.7966	48.2856	-20.0795	28.2061	34.2452	5.54683	60.204	1.84147	0.133407	3.1657	1.53466	-0.128881	2.41908	1.16491	2.68579	-0.699968	-0.969178	2.07379
18	2	S4	1	Va	3	16	Aprep	1.21328	8.37477	17.121	65.7469	56.7251	-24.1798	32.5453	19.2126	2.72096	55.9698	4.08723	8.67853	0.939308	1.28434	-0.133667	2.09361	1.42186	2.67513	-0.8474	-0.566954	2.03415
18	2	S4	1	Va	3	16	Btran	-2.50921	7.86817	10.487	63.7921	61.5315	-25.9198	35.6118	7.24079	2.72096	22.0868	6.40547	6.13284	3.47995	1.28434	-0.212781	1.64039	1.59088	2.62514	-0.687356	-0.611906	1.79955
18	2	S4	1	Va	3	16	Cpost	35.0925	8.42226	7.3109	66.1382	59.9024	-26.2739	33.6284	7.57939	2.84888	31.1186	1.12347	3.96667	0.708371	1.29918	-0.179263	1.65924	1.02953	3.0372	-0.874691	-0.66986	1.64434
18	2	S4	1	Va	3	16	Cpost	28.3266	6.90706	6.25647	70.8526	55.6846	-25.905	29.7796	7.24615	2.84888	31.1186	0.761884	3.60063	0.737938	1.29918	-0.179263	1.64069	0.934269	2.97493	-0.870946	-0.682803	1.58155
18	2	S4	1	Va	3	16	Cpost	23.7507	7.35565	4.7877	72.1163	56.7387	-26.4239	30.3149	6.48371	1.96504	14.6169	3.80123	7.24559	1.03781	1.18398	-0.261561	1.59572	1.39631	2.9305	-0.836968	-0.590126	1.47922
18	2	S4	1	Va	3	16	Cpost		5.25468	9.25348	70.7381	55.1143	-26.8513	28.263	7.26914	1.96504	19.1994	2.16075	4.10363	0.854792	1.18398	-0.228221	1.64199	1.21241		-0.856892	-0.66532	1.74412
18	2	S4	1	Va	4	18	Aprep	-0.252145	5.78188	23.0804	74.5227	50.7058	-16.8599	33.8459	14.8148	4.52357	44.914	7.54409	1.1665	2.16356	1.45838	-0.149214	1.96189	1.6573	2.65579	-0.749818	-0.824253	2.19185
18	2	S4	1	Va	4	18	Aprep	0.251552	5.3204	23.8148	74.1452	52.0672	-16.7012	35.3661	16.9274	5.30244	37.6422	5.99411	3.04039	0.317485	1.51747	-0.162991	2.02837	1.5647	2.66249	-0.933391	-0.705333	2.20908
18	2	S4	1	Va	4	18	Aprep	0.246959	4.57831	23.7932	73.4284	51.1169	-16.7017	34.4151	22.4339	5.30244	43.3281	2.04403	1.90188	0.00111943	1.51747	-0.15192	2.17634	1.1957	2.66243	-0.99972	-0.766179	2.20858
18	2	S4	1	Va	4	18	Aprep	0.0531854	4.05158	25.2856	73.5473	48.5668	-16.1769	32.3899	24.8949	6.42537	55.0428	11.6745	4.05043	1.04972	1.59212	-0.134788	2.23371	1.84846	2.65985	-0.83575	-0.667065	2.24243
18	2	S4	1	Va	4	18	Aprep	0.462506	2.85419	25.3645	68.6832	47.0694	-17.051	30.0184	37.2397	6.42537	57.5544	13.9164	4.74292	1.74822	1.59212	-0.131814	2.47031	1.93144	2.66528	-0.776671	-0.645977	2.24417
18	2	S4	1	Va	4	18	Aprep		3.27107	25.2688	76.999	54.2188	-17.8663	36.3525	45.9678	16.2337	353.183	22.2599	12.6681	1.63067	2.00726	-0.0532108	2.60383	2.1721		-0.785206	-0.520083	2.24206
18	2	S4	1	Va	4	18	Aprep		4.12937	20.0423	79.3991	58.7652	-24.7015	34.0637	193.881	43.6888	433.529	117.162	4.57762	13.6704	2.57094	-0.0480276	3.7315	3.29001		-0.510963	-0.65071	2.11586
18	2	S4	1	Va	4	18	Btran	40.8143	9.45187	19.1841	66.3958	61.9803	-33.3094	28.671	33.5034	8.53516	110.573	2.6815	15.4248	3.59949	1.70924	-0.0950988	2.40587	1.27966	3.08701	-0.682846	-0.496736	2.09284
18	2	S4	1	Va	4	18	Cpost	29.529	10.5575	9.44975	71.3246	59.4066	-27.9822	31.4244	16.5702	8.53516	49.4717	4.69353	5.50689	10.6543	1.70924	-0.142174	2.01759	1.47189	2.98629	-0.541225	-0.626119	1.7533
18	2	S4	1	Va	4	18	Cpost	24.3099	8.71097	8.08982	72.6711	55.4888	-25.7794	29.7094	16.077	7.61566	24.4423	8.13679	3.43014	4.40558	1.66122	-0.202269	2.0024	1.68894	2.93604	-0.655827	-0.68928	1.68649
18	2	S4	1	Va	4	18	Cpost	23.2042	7.4477	8.08982	72.5768	55.6065	-26.13	29.4765	16.5719	6.15357	37.2486	15.0746	0.465793	0.701181	1.575	-0.163849	2.01764	1.97043	2.92505	-0.875613	-0.908828	1.68649
18	2	S4	1	Va	4	18	Cpost	21.8472	4.78604	6.38162	72.7534	56.5451	-26.7685	29.7766	17.3778	6.15357	42.9403	8.01839	0.600362	1.27698	1.575	-0.152604	2.04173	1.68276	2.9114	-0.814067	-0.889089	1.5894
18	2	S4	1	Va	4	18	Cpost	23.0802	7.50453	6.13682	68.6505	56.0133	-26.1858	29.8274	18.4577	5.90056	48.0158	2.69453	0.101573	1.16532	1.55856	-0.144314	2.07274	1.28121	2.92382	-0.824365	-0.976105	1.57393
18	2	S4	1	Va	4	18	Cpost		5.27872	8.37128	65.2632	54.0781	-25.7893	28.2888	13.7601	5.90056	48.0158	4.23379	3.07729	0.792954	1.55856	-0.144314	1.92599	1.43444		-0.864187	-0.703732	1.70098
18	2	S4	1	Va	5	20	Aprep	-0.536732	4.39043	24.8875	74.9542	51.682	-17.307	34.3749	23.0881	10.3509	55.3179	1.59909	0.535513	0.645795	1.79368	-0.134452	2.19203	1.12452	2.65198	-0.882889	-0.898331	2.23355
18	2	S4	1	Va	5	20	Aprep	0.0504824	4.05724	24.6897	75.0498	51.9387	-17.4877	34.451	25.1887	9.0021	53.5456	2.20669	0.152144	0.361319	1.73215	-0.136659	2.24027	1.21881	2.65982	-0.925785	-0.965213	2.2291
18	2	S4	1	Va	5	20	Aprep	-0.233417	4.4791	25.2136	76.2769	50.0444	-16.7395	33.305	28.9872	9.0021	53.5456	0.354217	2.29208	1.49645	1.73215	-0.136659	2.32034	0.771467	2.65604	-0.795553	-0.742391	2.24083
18	2	S4	1	Va	5	20	Aprep		3.69188	25.2136	71.5526	38.8125	-10.8122	28.0003	24.1142	14.4337	50.7746	0.475529	10.6094	11.8546	1.94915	-0.140338	2.21599	0.830413		-0.528124	-0.541749	2.24083
18	2	S4	1	Va	5	20	Aprep	1.3802	5.47663	21.6243	68.3215	44.2091	-22.3422	21.8669	37.739	14.2282	121.781	6.8325	1.53179	3.20365	1.94217	-0.0906171	2.47855	1.61676	2.67731	-0.698383	-0.792762	2.15643
18	2	S4	1	Va	5	20	Aprep	0.0599425	7.05691	19.1305	64.3223	55.9421	-22.8319	33.1102	22.2014	8.6236	64.314	1.21114	22.4867	8.04084	1.71365	-0.124695	2.17068	1.04906	2.65994	-0.576697	-0.45425	2.09137
18	2	S4	1	Va	5	20	Btran	-2.66642	7.38654	12.4421	63.1917	57.0343	-24.8628	32.1715	14.5208	3.81252	26.4886	0.724412	1.87745	4.06191	1.39734	-0.194299	1.95208	0.922564	2.62296	-0.666686	-0.7678	1.87812
18	2	S4	1	Va	5	20	Cpost	36.6791	6.71749	7.39163	66.7204	55.2586	-24.5794	30.6793	8.50563	3.76596	25.4601	5.8706	2.98453	0.566917	1.39306	-0.198185	1.70776	1.55658	3.05126	-0.893796	-0.707792	1.64886
18	2	S4	1	Va	5	20	Cpost	29.639	6.79287	5.43902	71.3464	53.0327	-24.5136	28.5191	5.99475	2.78396	25.4601	9.69999	0.172948	0.131462	1.29171	-0.198185	1.56474	1.76479	2.98732	-0.969594	-0.960905	1.52714
18	2	S4	1	Va	5	20	Cpost	25.2336	6.40201	7.69021	68.6472	52.7811	-24.6428	28.1383	8.07816	2.78396	25.5567	2.90052	1.39346	0.258457	1.29171	-0.19781	1.68589	1.30503	2.94512	-0.944149	-0.803977	1.66527
18	2	S4	1	Va	5	20	Cpost	22.272	7.12695	8.95313	65.9266	53.0345	-23.7908	29.2437	10.5	4.52357	25.5567	0.129718	2.21088	1.70403	1.45838	-0.19781	1.8001	0.600137	2.9157	-0.779825	-0.74704	1.72979
18	2	S4	1	Va	5	20	Cpost		6.70779	13.346	69.2938	55.6644	-24.8827	30.7817	7.15008	4.25783	29.3057	9.03005	3.07594	2.18372	1.43647	-0.184724	1.63523	1.73349		-0.748629	-0.70379	1.91134
18	2	S4	1	Va	5	20	Cpost	-5.56093	4.09402	26.372	68.1995	54.8306	-25.2807	29.55	10.7635	4.25783	104.553	13.1196	2.46339	0.795942	1.43647	-0.0977984	1.81129	1.90318	2.58191	-0.863827	-0.733035	2.26613
19	2	S1	1	Ho	1	24	Aprep	-0.0444412	4.725	11.8236	69.7659	50.197	-17.2574	32.9396	23.0216	6.71064	42.0198	9.86041	0.567712	1.98251	1.6095	-0.154267	2.19045	1.77204	2.65856	-0.760947	-0.893683	1.85433
19	2	S1	1	Ho	1	24	Aprep	-0.588426	4.75869	12.4188	70.0988	43.2559	-15.1419	28.114	26.6271	6.71064	59.0946	0.758908	9.65122	1.49158	1.6095	-0.130085	2.27159	0.933356	2.65129	-0.795942	-0.553541	1.87724
19	2	S1	1	Ho	1	24	Aprep	-0.375179	4.88231	11.5895	70.3355	44.3343	-16.1859	28.1484	24.6569	7.33693	59.0946	1.51235	0.0687807	2.08798	1.64581	-0.130085	2.22836	1.10895	2.65415	-0.754365	-0.983508	1.84508
19	2	S1	1	Ho	1	24	Aprep	-0.117429	4.61039	13.1035	69.8745	44.8208	-16.0206	28.8002	24.6245	9.4951	53.6931	3.69693	1.30357	0.330557	1.75539	-0.136471	2.22762	1.38663	2.65759	-0.93109	-0.811707	1.9026
19	2	S1	1	Ho	1	24	Aprep	-0.279182	4.3296	15.7791	69.5125	44.1563	-16.2714	27.885	27.276	7.75404	46.166	1.05491	1.83046	0.501528	1.66871	-0.147177	2.28531	1.01345	2.65543	-0.903372	-0.770967	1.99306
19	2	S1	1	Ho	1	24	Aprep	-0.508475	5.62341	15.1521	70.7176	42.7435	-16.5438	26.1997	36.7048	7.75404	73.8741	5.07882	3.37057	0.544929	1.66871	-0.116347	2.46139	1.50121	2.65236	-0.89696	-0.691617	1.97296
19	2	S1	1	Ho	1	24	Aprep	-0.263888	8.29434	18.1374	72.0812	43.7628	-16.2964	27.4664	31.2381	12.4851	77.6914	3.81144	2.53351	0.494911	1.87974	-0.113452	2.36413	1.39724	2.65563	-0.90437	-0.729371	2.06369
19	2	S1	1	Ho	1	24	Aprep	0.790193	8.06881	21.9651	69.6036	45.2281	-19.116	26.1121	25.9414	9.28891	77.6914	2.95656	2.70878	5.70537	1.74579	-0.113452	2.25683	1.31128	2.66959	-0.621433	-0.720597	2.16488
19	2	S1	1	Ho	1	24	Btran	2.00602	6.54742	19.6843	66.2073	44.2353	-19.5686	24.6666	16.8666	9.28891	40.4221	8.07571	2.89088	0.449412	1.74579	-0.157286	2.02655	1.68576	2.68543	-0.911385	-0.712013	2.10635
19	2	S1	1	Ho	1	24	Btran	0.528461	9.96014	12.4363	65.2813	50.0151	-21.4278	28.5873	14.4695	7.12401	25.5476	1.95396	7.84141	3.71823	1.63373	-0.197845	1.95035	1.1823	2.66615	-0.678508	-0.579922	1.8779
19	2	S1	1	Ho	1	24	Btran	-4.50065	9.12294	8.26282	63.5051	52.4119	-22.4235	29.9884	10.5028	6.50595	21.0873	1.1249	2.8022	1.99141	1.59708	-0.217766	1.80022	1.02986	2.59718	-0.760381	-0.716129	1.69544
19	2	S1	1	Ho	1	24	Cpost		8.29563	11.5294	64.2411	52.6183	-23.0088	29.6095	8.72062	4.35245	16.2472	0.18587	0.757794	1.17059	1.44439	-0.248091	1.71845	0.656602		-0.823864	-0.868476	1.84269
19	2	S1	1	Ho	1	24	Cpost	18.327	6.13137	8.16794	68.3294	51.5477	-24.1627	27.385	8.28291	4.35245	16.2472	1.33031	2.76673	2.3079	1.44439	-0.248091	1.69647	1.07396	2.87507	-0.741501	-0.717809	1.69055
19	2	S1	1	Ho	1	24	Cpost	-0.717246	6.03911	17.3614	70.9798	49.5645	-23.5388	26.0257	7.34204	1.48742	28.9175	2.24587	1.2737	1.24782	1.10435	-0.18596	1.64609	1.22418	2.64956	-0.816694	-0.81436	2.04125
19	2	S1	1	Ho	2	26	Aprep	0.43575	4.80003	11.2142	70.8823	50.7818	-18.6605	32.1213	24.9095	9.71593	39.782	0.0653972	2.89591	1.91205	1.76551	-0.158546	2.23404	0.505696	2.66492	-0.765509	-0.711783	1.82996
19	2	S1	1	Ho	2	26	Aprep	-0.235237	4.13437	9.94657	71.7501	51.8648	-18.8806	32.9841	23.6719	11.882	35.9178	3.66918	1.72558	5.72958	1.85662	-0.166857	2.20576	1.38402	2.65601	-0.620873	-0.778279	1.7759
19	2	S1	1	Ho	2	26	Aprep	0.0376197	6.87749	8.77017	73.0842	52.9934	-20.3096	32.6838	20.8426	6.71064	77.5706	10.2964	0.600621	2.85791	1.6095	-0.113541	2.13667	1.79131	2.65965	-0.71353	-0.889054	1.72089
19	2	S1	1	Ho	2	26	Aprep	0.58104	6.70665	9.67825	73.1991	50.4441	-19.6684	30.7758	25.5437	6.71064	77.5706	11.8265	3.8161	1.28248	1.6095	-0.113541	2.24813	1.85444	2.66684	-0.813577	-0.675035	1.7638
19	2	S1	1	Ho	2	26	Aprep	0.0442053	4.31625	9.54524	72.5896	48.6101	-19.4715	29.1386	29.1212	6.71064	78.6676	11.2496	3.27436	0.393632	1.6095	-0.112746	2.32302	1.83141	2.65974	-0.920371	-0.695476	1.75771
19	2	S1	1	Ho	2	26	Aprep	0.191071	2.91795	8.01387	74.8658	45.3438	-17.8005	27.5432	40.6172	14.7125	78.6676	1.58133	3.19073	3.34203	1.95849	-0.112746	2.52451	1.12139	2.66168	-0.69275	-0.69892	1.68252
19	2	S1	1	Ho	2	26	Aprep	0.758188	5.50289	11.9533	74.5134	44.2696	-16.3565	27.913	39.1298	13.9948	62.5633	6.43821	0.739635	2.88796	1.93416	-0.126427	2.50108	1.59291	2.66917	-0.712147	-0.870734	1.8594
19	2	S1	1	Ho	2	26	Aprep	1.65734	5.43648	19.854	68.8095	49.6234	-19.1918	30.4316	37.5805	10.843	79.2766	2.88215	5.03714	5.67046	1.81463	-0.112312	2.47594	1.30295	2.68091	-0.622244	-0.637958	2.11087
[truncated: 2,519 more rows]

## Sheet: up_data
Serial	Teacher	Rider_number	Horse_number	direction	trans_rep	up_trans_serial	up_trans	phase_sac_ws_trans	rider_sacrum_roll_ROMN	rider_sacrum_pitch_ROMN	f_pro_re_ROM	h_pro_re_ROM	h_pro_re_Min	h_pro_re_Max	rein_tension_rein_median	rein_tension_rein_min	rein_tension_rein_max	arein_median_diff	aprore_max_step_diff	aprore_min_step_diff	rein_tension_rein_min25	rein_tension_rein_maxinv50	rein_tension_rein_median25	arein_median_diff25	phase_sac_ws_trans25	aprore_min_step_diffinv25	aprore_mAX_step_diffinv25	rider_sacrum_pitch_ROMN25
1	1	S1	1	Ho	1	13	Aprep	-5.71128	4.49362	3.63519	60.4222	58.0548	-24.7393	33.3155	8.66597	3.90848	16.7763	1.83959	1.74454	3.58789	1.40605	-0.244147	1.71575	1.16461	2.57972	-0.683277	-0.776932	1.3808
1	1	S1	1	Ho	1	13	Aprep	33.9916	4.58804	4.69229	63.4448	57.0121	-24.8212	32.1909	12.9426	3.90848	21.4024	2.94404	2.24919	0.163868	1.40605	-0.216157	1.89673	1.30989	3.02732	-0.962773	-0.744829	1.47179
[truncated: 4,293 more rows]
