# Supplementary material for: The impact of teaching approach on horse and rider biomechanics during riding lessons
Source: Heliyon. 2025 Jan 14;11(2):e41947. doi: 10.1016/j.heliyon.2025.e41947 (PMC11791127; doi:10.1016/j.heliyon.2025.e41947)
Supplement: Multimedia component 6 [file mmc6.xlsx]

## Sheet: S3 Table
		S3 Table. Horse and rider motion and rein tension variables for a) down-transitions, and b) up-transitions, between walk and trot.
		Least square means (Est) from mixed models, with standard error (SE), including back-transformed (BT) values where applicable, by riding teacher (S1, S2, N1, N2) and transition phase (preparation, transition, post-transition) during 325 trot-walk and 299 walk-trot transitions, respectively. Rein tension is a left-right rein average unless stated otherwise. The models based on stride data (trot-wa…
		a) Trot-walk transitions		Riding teacher												Between-teacher comparisons
				S1			S2			N1			N2			S1-S2	N1-N2	S1-N1	S1-N2	S2-N1	S2-N2
	Acronym in dataset (S3 File)	Variable	Phase	Est	SE	BT	Est	SE	BT	Est	SE	BT	Est	SE	BT
	f_pro_re_ROM	Forelimb protraction-	Prep	76.2285	1.8395		76.2682	1.8423		76.4401	1.9996		77.3011	2.0102
		retraction ROM	Tran	67.4231	1.8606		68.5698	1.8656		67.9146	2.0161		69.028	2.0366
		(°)	Post	70.5979	1.8462		73.3718	1.8483		69.8656	2.0042		70.0025	2.0109		<.0001
	h_pro_re_ROM	Hind limb protraction-	Prep	50.9888	1.6083		50.8321	1.6092		49.0017	1.7513		49.6136	1.7562			0.0344
		retraction ROM	Tran	55.0829	1.6324		57.0533	1.636		52.5148	1.77		53.8466	1.7864		<.0001	0.0089
		(°)	Post	56.6384	1.616		57.8285	1.6161		55.6681	1.7565		54.7086	1.7568		0.001	0.0029
	h_pro_re_Max	Hind limb maximum	Prep	30.3435	1.0611		31.1322	1.0619		28.9844	1.1548		28.4895	1.1686		0.0003	0.0053
		protraction	Tran	29.3268	1.0787		31.124	1.0815		28.4895	1.1686		28.4154	1.1586		<.0001
		(°)	Post	29.5673	1.0667		30.8449	1.0669		28.4154	1.1586		29.5878	1.159		<.0001
	h_pro_re_Min	Hind limb maximum	Prep	-20.6298	0.7915		-19.6767	0.7925		-20.0064	0.8628		-20.0012	0.8676		<.0001
		retraction	Tran	-25.7292	0.8166		-25.914	0.8204		-24.0238	0.8823		-25.3469	0.899			0.0003
		(°)	Post	-27.0727	0.7995		-26.9619	0.7996		-27.2386	0.8682		-26.6665	0.8683			0.0133
	aprore_min_step_diff	Absolute left-right difference	Prep	-0.7757	0.008782	1.76201	-0.7895	0.008855	1.5739	-0.7802	0.009382	1.69883	-0.7839	0.009847	1.64824	0.0433
		hind limb maximum	Tran	-0.6928	0.01202	3.34079	-0.6941	0.01241	3.30836	-0.7127	0.012	2.8759	-0.6983	0.01378	3.20564
		retraction (°)	Post	-0.7781	0.009847	1.72809	-0.7826	0.009832	1.66588	-0.7938	0.01015	1.51858	-0.8128	0.00994	1.29121		0.02		0.0132		0.0306
		Minimum rein tension	Prep	1.6191	0.09067	6.87218	1.6435	0.09097	7.2959	1.6689	0.0971	7.75749	1.6698	0.09761	7.77424
		(N)	Tran	1.5086	0.09272	5.1796	1.4183	0.09324	4.04643	1.4943	0.09873	4.98599	1.5094	0.09986	5.1906	0.0386
			Post	1.3867	0.09133	3.69769	1.2545	0.09156	2.47675	1.361	0.09756	3.43109	1.441	0.09768	4.31177	0.0003	0.0144
	rein_tension_rein_median25	Median rein tension	Prep	2.1345	0.0728	20.758	2.2304	0.07299	24.7475	2.212	0.07774	23.9409	2.175	0.07808	22.3788	<.0001
		(N)	Tran	2.0151	0.07426	16.4887	1.9582	0.07461	14.7038	2.0681	0.07891	18.2931	2.0447	0.07969	17.4791
			Post	1.9183	0.07327	13.5415	1.7751	0.07341	9.92868	1.9632	0.07807	14.8545	1.9798	0.07812	15.3633	<.0001
	rein_tension_rein_maxinv50	Maximum rein tension	Prep	-0.1638	0.009277	37.2711	-0.1319	0.009304	57.4792	-0.1339	0.009984	55.7749	-0.1421	0.01003	49.5236	<.0001	0.0075	0.0284
		(N)	Tran	-0.1811	0.009481	30.4904	-0.1661	0.00953	36.2461	-0.1521	0.01015	43.2257	-0.1667	0.01025	35.9856	0.0005	0.0004	0.0364
			Post	-0.1912	0.009342	27.3542	-0.1963	0.009363	25.9513	-0.1644	0.01003	36.9995	-0.1702	0.01004	34.5208					0.0201
	arein_median_diff	Absolute left-right difference	Prep	1.3439	0.06435	3.26188	1.5196	0.06468	5.33233	1.5589	0.06823	5.90572	1.5163	0.06896	5.28616	<.0001		0.0219
		median rein tension	Tran	1.2933	0.06946	2.79767	1.3558	0.07031	3.37896	1.525	0.07234	5.40853	1.5033	0.07459	5.1072			0.0209	0.0394
		(N)	Post	1.2831	0.06601	2.71045	1.2746	0.06615	2.63934	1.5513	0.0694	5.79139	1.4735	0.06912	4.71412		0.0221	0.0051	0.0464	0.0039	0.0377
	phase_sac_ws_trans	Phase (% of stride) between	Prep	2.6808	0.01124	1.64849	2.6665	0.01129	0.55526	2.6605	0.01212	0.101768	2.6637	0.01224	0.343249	0.0116
		sacrum and withers	Tran	2.7066	0.01268	3.66564	2.7286	0.01316	5.43187	2.7122	0.01326	4.11116	2.6995	0.01387	3.10474	0.0367
		vertical excursion	Post	2.7751	0.0118	9.30817	2.8622	0.01183	17.112	2.8272	0.01254	13.889	2.8275	0.01236	13.9161	<.0001		0.0025	0.0022	0.0424	0.0423
	rider_sacrum_roll_ROMN	Rider sacrum roll ROM	Prep	6.225	0.3913		5.6917	0.3921		4.8026	0.412		5.0843	0.4138		<.0001	0.0288	0.0123	0.0453
		(°)	Tran	7.8728	0.4106		8.3373	0.4135		6.5756	0.4283		7.2743	0.4354		0.0389	0.0015	0.0288		0.0031
			Post	6.752	0.3976		7.337	0.3977		6.7887	0.4165		6.968	0.4143		0.0005
	rider_sacrum_pitch_ROMN	Rider sacrum pitch ROM	Prep	2.0867	0.03938	18.9601	2.0804	0.03947	18.7321	1.9909	0.0402	15.7108	1.969	0.04136	15.0308				0.0377		0.0495
		(°)	Tran	1.8766	0.04056	12.4019	1.9494	0.04078	14.4412	1.9944	0.0391	15.8216	1.9432	0.04032	14.2584	0.0002	0.0069	0.0423
			Post	1.7029	0.03976	8.40924	1.7656	0.03981	9.71783	1.7821	0.0407	10.0862	1.7536	0.04051	9.45632	<.0001	0.0408
		b) Walk-trot transitions		Riding teacher												Between-teacher comparisons
				S1			S2			N1			N2			S1-S2	N1-N2	S1-N1	S1-N2	S2-N1	S2-N2
	Acronym in dataset (S3 File)	Variable	Phase	Est	SE	BT	Est	SE	BT	Est	SE	BT	Est	SE	BT
	f_pro_re_ROM	Forelimb protraction-	Prep	70.8033	1.706		73.2605	1.7052		69.1718	1.8538		69.8988	1.8549		<.0001	0.0362
		retraction ROM	Tran	73.1675	1.7137		74.0907	1.7135		71.4613	1.8611		72.6098	1.8704		0.036	0.0114
		(°)	Post	77.4805	1.6998		75.4548	1.7005		77.1253	1.8495		77.729	1.8543
	h_pro_re_ROM	Hind limb protraction-	Prep	56.4843	1.628		58.016	1.6271		55.3426	1.7768		54.2097	1.777		<.0001
		retraction ROM	Tran	53.1619	1.6345		54.2172	1.6342		51.8564	1.7829		53.4883	1.79		0.0052	<.0001
		(°)	Post	53.4348	1.6228		52.4203	1.6232		51.4529	1.7732		52.1257	1.7765		<.0001	0.0101
	h_pro_re_Max	Hind limb maximum	Prep	29.2372	1.195		31.1029	1.1944		28.1981	1.3042		27.7582	1.3045			0.0482
		protraction	Tran	28.2391	1.2		28.8554	1.1998		27.0821	1.3088		27.3309	1.3144
		(°)	Post	31.7015	1.191		31.8618	1.1915		30.4535	1.3014		30.9706	1.3041			0.0111
	h_pro_re_Min	Hind limb maximum	Prep	-27.2388	0.7373		-26.9149	0.7357		-27.1368	0.801		-26.4371	0.7998			0.0003
		retraction	Tran	-24.9087	0.7461		-25.3536	0.7455		-24.7523	0.8094		-26.1633	0.8176			<.0001
		(°)	Post	-21.737	0.7301		-20.5541	0.7304		-21.0011	0.7961		-21.1513	0.7991		<.0001
	aprore_min_step_diff	Absolute left-right difference	Prep	-0.7803	0.01048	1.69745	-0.7846	0.01009	1.6388	-0.7781	0.01064	1.72809	-0.8212	0.0101	1.19889		<.0001		0.005		0.0104
		hind limb maximum	Tran	-0.699	0.01216	3.18882	-0.6765	0.01204	3.77451	-0.7125	0.01233	2.88026	-0.7438	0.01367	2.2672		0.0296		0.0142	0.0364	0.0002
		retraction (°)	Post	-0.7884	0.008927	1.58829	-0.7851	0.008914	1.63209	-0.7878	0.009521	1.59619	-0.7862	0.009965	1.61739
		Minimum rein tension	Prep	1.3718	0.1015	3.5413	1.2455	0.1014	2.40644	1.3665	0.1084	3.48689	1.4069	0.1083	3.9179	0.0082
		(N)	Tran	1.3392	0.1027	3.21649	1.3307	0.1028	3.1356	1.3623	0.1096	3.44422	1.4515	0.1106	4.43883
			Post	1.39	0.1005	3.73301	1.3573	0.1007	3.39393	1.3257	0.1077	3.08874	1.4445	0.1082	4.35382		0.0043
	rein_tension_rein_median25	Median rein tension	Prep	1.9025	0.07724	13.1008	1.771	0.07718	9.83726	1.9681	0.08231	15.0034	1.9461	0.08215	14.3437	<.0001
		(N)	Tran	1.899	0.07796	13.0047	1.8943	0.07796	12.8764	1.9413	0.08301	14.2027	1.9499	0.08347	14.456
			Post	1.9683	0.07665	15.0095	2.0114	0.07674	16.3679	2.015	0.0819	16.4854	2.0136	0.0821	16.4397
	rein_tension_rein_maxinv50	Maximum rein tension	Prep	-0.1934	0.01052	26.7354	-0.1943	0.01051	26.4883	-0.1643	0.01043	37.0446	-0.1744	0.01132	32.8781		0.0046
		(N)	Tran	-0.1839	0.01064	29.569	-0.1779	0.01064	31.5972	-0.1543	0.01135	42.0018	-0.1625	0.01154	37.8698
			Post	-0.1827	0.01042	29.9587	-0.1575	0.01043	40.3124	-0.1454	0.01146	47.3011	-0.1484	0.01131	45.408	<.0001		0.0154	0.026
	arein_median_diff	Absolute left-right difference	Prep	1.2585	0.06949	2.50849	1.3011	0.06907	2.86578	1.5234	0.0732	5.38587	1.4511	0.07237	5.32251		0.034	0.0087		0.0272
		median rein tension	Tran	1.3208	0.07196	3.04332	1.4659	0.07178	4.61761	1.5235	0.07564	5.38728	1.5095	0.07699	6.12075	0.0022
		(N)	Post	1.3829	0.06742	3.65732	1.5189	0.06754	5.32251	1.5729	0.07175	6.12075	1.5026	0.07217	5.09769	<.0001	0.0207
	phase_sac_ws_trans	Phase (% of stride) between	Prep	2.7555	0.01072	7.65031	2.855	0.0106	16.4392	2.816	0.01134	12.8826	2.8199	0.01105	13.2317	<.0001		0.0001	<.0001	0.0122	0.0219
		sacrum and withers	Tran	2.6566	0.01121	-0.191361	2.6153	0.01133	-3.21722	2.6415	0.01198	-1.31418	2.6474	0.01226	-0.877749	<.0001
		vertical excursion	Post	2.6705	0.01003	0.859294	2.6686	0.01004	0.714708	2.6592	0.0108	0.00391502	2.6591	0.01087	-0.00360621
	rider_sacrum_roll_ROMN	Rider sacrum roll ROM	Prep	6.6914	0.3418		7.3236	0.3398		6.6233	0.3561		6.5302	0.3516		0.0002
		(°)	Tran	5.5301	0.3527		5.2158	0.3518		4.2444	0.3688		5.0655	0.3722			0.0001	0.0118
			Post	6.3001	0.3328		5.779	0.3331		4.7138	0.3495		5.178	0.3507		<.0001	0.0003	0.001	0.0203	0.0274
	rider_sacrum_pitch_ROMN	Rider sacrum pitch ROM	Prep	1.7205	0.03959	8.76231	1.7616	0.03949	9.63006	1.7993	0.0407	10.4813	1.7293	0.04051	8.94296	0.0107	<.0001
		(°)	Tran	1.9259	0.04024	13.7574	1.9162	0.0402	13.4823	1.8284	0.04136	11.176	1.8043	0.04175	10.5983				0.0361
			Post	2.1062	0.03906	19.6788	2.0991	0.0391	19.4148	1.9898	0.04032	15.6761	1.9938	0.04046	15.8025			0.0382	0.0382
